# Supplementary material for: Identifying important ecosystem service areas based on distributions of ecosystem services in the Beijing–Tianjin–Hebei region, China
Source: PeerJ. 2022 Aug 18;10:e13881. doi: 10.7717/peerj.13881 (PMC9393009; doi:10.7717/peerj.13881)
Supplement: Supplemental Information 1 — Beijing-Tianjin-Hebei Region and distribution of land use in year 2015 (Arcgis Desktop software). [file peerj-10-13881-s001.zip]

Archive with 82 entries (74 files):
- figure1/
- figure1/beijing/
- figure1/beijing/beijing/
- figure1/beijing/beijing.vat.dbf
- figure1/beijing/beijing/dblbnd.adf
- figure1/beijing/beijing/hdr.adf
- figure1/beijing/beijing/log
- figure1/beijing/beijing/prj.adf
- figure1/beijing/beijing/sta.adf
- figure1/beijing/beijing/vat.adf
- figure1/beijing/beijing/w001001.adf
- figure1/beijing/beijing/w001001x.adf
- figure1/beijing/info/
- figure1/beijing/info/arc.dir
- figure1/beijing/info/arc0000.dat
- figure1/beijing/info/arc0000.nit
- figure1/beijing/info/arc0001.dat
- figure1/beijing/info/arc0001.nit
- figure1/beijing/info/arc0002.dat
- figure1/beijing/info/arc0002.nit
- figure1/beijing/info/arc0002r.001
- figure1/figure1.mxd
- figure1/figure11.mxd
- figure1/hebei/
- figure1/hebei.vat.dbf
- figure1/hebei/dblbnd.adf
- figure1/hebei/hdr.adf
- figure1/hebei/log
- figure1/hebei/prj.adf
- figure1/hebei/sta.adf
- figure1/hebei/vat.adf
- figure1/hebei/w001001.adf
- figure1/hebei/w001001x.adf
- figure1/JJJ.dbf
- figure1/JJJ.prj
- figure1/JJJ.sbn
- figure1/JJJ.sbx
- figure1/JJJ.shp
- figure1/JJJ.shp.xml
- figure1/JJJ.shx
- figure1/national boundaries.dbf
- figure1/national boundaries.prj
- figure1/national boundaries.sbn
- figure1/national boundaries.sbx
- figure1/national boundaries.shp
- figure1/national boundaries.shp.xml
- figure1/national boundaries.shx
- figure1/national boundary.dbf
- figure1/national boundary.prj
- figure1/national boundary.sbn
- figure1/national boundary.sbx
- figure1/national boundary.shp
- figure1/national boundary.shp.xml
- figure1/national boundary.shx
- figure1/provincial boundaries.dbf
- figure1/provincial boundaries.prj
- figure1/provincial boundaries.sbn
- figure1/provincial boundaries.sbx
- figure1/provincial boundaries.shp
- figure1/provincial boundaries.shp.xml
- figure1/provincial boundaries.shx
- figure1/tianjin/
- figure1/tianjin/info/
- figure1/tianjin/info/arc.dir
- figure1/tianjin/info/arc0000.dat
- figure1/tianjin/info/arc0000.nit
- figure1/tianjin/info/arc0001.dat
- figure1/tianjin/info/arc0001.nit
- figure1/tianjin/info/arc0002.dat
- figure1/tianjin/info/arc0002.nit
- figure1/tianjin/info/arc0002r.001
- figure1/tianjin/tianjin/
- figure1/tianjin/tianjin.vat.dbf
- figure1/tianjin/tianjin.vat.dbf.LAPTOP-SEC8LUSK.1968.11196.sr.lock
- figure1/tianjin/tianjin/dblbnd.adf
- figure1/tianjin/tianjin/hdr.adf
- figure1/tianjin/tianjin/log
- figure1/tianjin/tianjin/prj.adf
- figure1/tianjin/tianjin/sta.adf
- figure1/tianjin/tianjin/vat.adf
- figure1/tianjin/tianjin/w001001.adf
- figure1/tianjin/tianjin/w001001x.adf
