# Supplementary material for: Identifying important ecosystem service areas based on distributions of ecosystem services in the Beijing–Tianjin–Hebei region, China
Source: PeerJ. 2022 Aug 18;10:e13881. doi: 10.7717/peerj.13881 (PMC9393009; doi:10.7717/peerj.13881)
Supplement: Supplemental Information 1 — Beijing-Tianjin-Hebei Region and distribution of land use in year 2015 (Arcgis Desktop software). [file peerj-10-13881-s001.zip › figure1/beijing/beijing/prj.adf]

Projection    ALBERS
Spheroid      KRASOVSKY
Units         METERS
Zunits        NO
Xshift        0.0
Yshift        0.0
Parameters    
  25  0  0.0 /* 1st standard parallel
  47  0  0.0 /* 2nd standard parallel
 105  0  0.0 /* central meridian
   0  0  0.0 /* latitude of projection's origin
0.0 /* false easting (meters)
0.0 /* false northing (meters)
