# Supplementary material for: Identifying important ecosystem service areas based on distributions of ecosystem services in the Beijing–Tianjin–Hebei region, China
Source: PeerJ. 2022 Aug 18;10:e13881. doi: 10.7717/peerj.13881 (PMC9393009; doi:10.7717/peerj.13881)
Supplement: Supplemental Information 1 — Beijing-Tianjin-Hebei Region and distribution of land use in year 2015 (Arcgis Desktop software). [file peerj-10-13881-s001.zip › figure1/hebei/log]

202102101105   0     1     0dls3804 F:\LUCC\LUCCÏÖ×´GRID\LUCC-GRID1KM\2020\HEBEI\HEBEI  = resample(F:\LUCC\LUCCÏÖ×´grid\LUCC-grid30m\2020\hebei, 1000)
