# Supplementary material for: Identifying important ecosystem service areas based on distributions of ecosystem services in the Beijing–Tianjin–Hebei region, China
Source: PeerJ. 2022 Aug 18;10:e13881. doi: 10.7717/peerj.13881 (PMC9393009; doi:10.7717/peerj.13881)
Supplement: Supplemental Information 1 — Beijing-Tianjin-Hebei Region and distribution of land use in year 2015 (Arcgis Desktop software). [file peerj-10-13881-s001.zip › figure1/national boundaries.shp.xml]

<?xml version="1.0" encoding="UTF-8"?>
<metadata xml:lang="zh"><Esri><CreaDate>20211216</CreaDate><CreaTime>13110200</CreaTime><ArcGISFormat>1.0</ArcGISFormat><SyncOnce>FALSE</SyncOnce><DataProperties><itemProps><itemName Sync="TRUE">中国轮廓线打断</itemName><imsContentType Sync="TRUE">002</imsContentType><itemSize Sync="TRUE">0.000</itemSize><itemLocation><linkage Sync="TRUE">file://\\LAPTOP-SEC8LUSK\D$\撰写文章\jjj\figure1\中国轮廓线打断</linkage><protocol Sync="TRUE">Local Area Network</protocol></itemLocation></itemProps><coordRef><type Sync="TRUE">Geographic</type><geogcsn Sync="TRUE">GCS_WGS_1984</geogcsn><peXml Sync="TRUE">&lt;GeographicCoordinateSystem xsi:type='typens:GeographicCoordinateSystem' xmlns:xsi='http://www.w3.org/2001/XMLSchema-instance' xmlns:xs='http://www.w3.org/2001/XMLSchema' xmlns:typens='http://www.esri.com/schemas/ArcGIS/10.0'&gt;&lt;WKT&gt;GEOGCS[&amp;quot;GCS_WGS_1984&amp;quot;,DATUM[&amp;quot;D_WGS_1984&amp;quot;,SPHEROID[&amp;quot;WGS_1984&amp;quot;,6378137.0,298.257223563]],PRIMEM[&amp;quot;Greenwich&amp;quot;,0.0],UNIT[&amp;quot;Degree&amp;quot;,0.0174532925199433],AUTHORITY[&amp;quot;EPSG&amp;quot;,4326]]&lt;/WKT&gt;&lt;XOrigin&gt;-399.99999999999989&lt;/XOrigin&gt;&lt;YOrigin&gt;-399.99999999999989&lt;/YOrigin&gt;&lt;XYScale&gt;11258999068426.24&lt;/XYScale&gt;&lt;ZOrigin&gt;-100000&lt;/ZOrigin&gt;&lt;ZScale&gt;10000&lt;/ZScale&gt;&lt;MOrigin&gt;-100000&lt;/MOrigin&gt;&lt;MScale&gt;10000&lt;/MScale&gt;&lt;XYTolerance&gt;8.9831528411952133e-009&lt;/XYTolerance&gt;&lt;ZTolerance&gt;0.001&lt;/ZTolerance&gt;&lt;MTolerance&gt;0.001&lt;/MTolerance&gt;&lt;HighPrecision&gt;true&lt;/HighPrecision&gt;&lt;LeftLongitude&gt;-180&lt;/LeftLongitude&gt;&lt;WKID&gt;4326&lt;/WKID&gt;&lt;/GeographicCoordinateSystem&gt;</peXml></coordRef><lineage><Process ToolSource="D:\Program Files\ArcGIS\Desktop10.0\ArcToolbox\Toolboxes\Data Management Tools.tbx\PolygonToLine" Date="20120918" Time="095133">PolygonToLine bou2_4p F:\学习\制图\中国年降水量分布图的制作\data\china_basic_map\中国线.shp IDENTIFY_NEIGHBORS</Process><Process ToolSource="D:\Program Files\ArcGIS\Desktop10.0\ArcToolbox\Toolboxes\Data Management Tools.tbx\SplitLineAtPoint" Date="20120918" Time="095301">SplitLineAtPoint 中国轮廓线 pt F:\学习\制图\中国年降水量分布图的制作\data\china_basic_map\中国轮廓线打断.shp #</Process></lineage><copyHistory><copy source="F:\中国年降水量分布图的制作\中国年降水量分布图的制作\data\china_basic_map\中国轮廓线打断" dest="\\LAPTOP-SEC8LUSK\D$\撰写文章\jjj\figure1\中国轮廓线打断" date="20211216" time="13110200"></copy></copyHistory></DataProperties><SyncDate>20120918</SyncDate><SyncTime>09530100</SyncTime><ModDate>20120918</ModDate><ModTime>09530100</ModTime></Esri><dataIdInfo><envirDesc Sync="TRUE">Microsoft Windows Server 2008 R2 Version 6.1 (Build 7601) Service Pack 1; ESRI ArcGIS 10.0.2.3200</envirDesc><dataLang><languageCode value="zho" country="CHN"></languageCode></dataLang><idCitation><resTitle Sync="TRUE">中国轮廓线打断</resTitle><presForm><PresFormCd value="005"></PresFormCd></presForm></idCitation><descKeys><thesaName uuidref="723f6998-058e-11dc-8314-0800200c9a66"></thesaName><keyword Sync="TRUE">002</keyword></descKeys><spatRpType><SpatRepTypCd value="001"></SpatRepTypCd></spatRpType></dataIdInfo><mdLang><languageCode value="zho"></languageCode></mdLang><mdChar><CharSetCd value="004"></CharSetCd></mdChar><distInfo><distFormat><formatName Sync="TRUE">Shapefile</formatName></distFormat><distTranOps><transSize Sync="TRUE">0.000</transSize></distTranOps></distInfo><mdHrLv><ScopeCd value="005"></ScopeCd></mdHrLv><mdHrLvName Sync="TRUE">dataset</mdHrLvName><refSysInfo><RefSystem><refSysID><identCode code="4326"></identCode><idCodeSpace Sync="TRUE">EPSG</idCodeSpace><idVersion Sync="TRUE">7.4.1</idVersion></refSysID></RefSystem></refSysInfo><spdoinfo><ptvctinf><esriterm Name="中国轮廓线打断"><efeatyp Sync="TRUE">Simple</efeatyp><efeageom Sync="TRUE">3</efeageom><esritopo Sync="TRUE">FALSE</esritopo><efeacnt Sync="TRUE">0</efeacnt><spindex Sync="TRUE">FALSE</spindex><linrefer Sync="TRUE">FALSE</linrefer></esriterm></ptvctinf></spdoinfo><spatRepInfo><VectSpatRep><topLvl><TopoLevCd value="001"></TopoLevCd></topLvl><geometObjs><geoObjTyp><GeoObjTypCd value="002"></GeoObjTypCd><geoObjCnt Sync="TRUE">0</geoObjCnt></geoObjTyp></geometObjs></VectSpatRep></spatRepInfo><eainfo><detailed Name="中国轮廓线打断"><enttyp><enttypl Sync="TRUE">中国轮廓线打断</enttypl><enttypt Sync="TRUE">Feature Class</enttypt><enttypc Sync="TRUE">0</enttypc></enttyp><attr><attrlabl Sync="TRUE">FID</attrlabl><attalias Sync="TRUE">FID</attalias><attrtype Sync="TRUE">OID</attrtype><attwidth Sync="TRUE">4</attwidth><atprecis Sync="TRUE">0</atprecis><attscale Sync="TRUE">0</attscale><attrdef Sync="TRUE">Internal feature number.</attrdef><attrdefs Sync="TRUE">ESRI</attrdefs><attrdomv><udom Sync="TRUE">Sequential unique whole numbers that are automatically generated.</udom></attrdomv></attr><attr><attrlabl Sync="TRUE">Shape</attrlabl><attalias Sync="TRUE">Shape</attalias><attrtype Sync="TRUE">Geometry</attrtype><attwidth Sync="TRUE">0</attwidth><atprecis Sync="TRUE">0</atprecis><attscale Sync="TRUE">0</attscale><attrdef Sync="TRUE">Feature geometry.</attrdef><attrdefs Sync="TRUE">ESRI</attrdefs><attrdomv><udom Sync="TRUE">Coordinates defining the features.</udom></attrdomv></attr><attr><attrlabl Sync="TRUE">LEFT_FID</attrlabl><attalias Sync="TRUE">LEFT_FID</attalias><attrtype Sync="TRUE">Integer</attrtype><attwidth Sync="TRUE">9</attwidth><atprecis Sync="TRUE">9</atprecis><attscale Sync="TRUE">0</attscale></attr><attr><attrlabl Sync="TRUE">RIGHT_FID</attrlabl><attalias Sync="TRUE">RIGHT_FID</attalias><attrtype Sync="TRUE">Integer</attrtype><attwidth Sync="TRUE">9</attwidth><atprecis Sync="TRUE">9</atprecis><attscale Sync="TRUE">0</attscale></attr></detailed></eainfo><mdDateSt Sync="TRUE">20120918</mdDateSt></metadata>
