# Supplementary material for: Identifying important ecosystem service areas based on distributions of ecosystem services in the Beijing–Tianjin–Hebei region, China
Source: PeerJ. 2022 Aug 18;10:e13881. doi: 10.7717/peerj.13881 (PMC9393009; doi:10.7717/peerj.13881)
Supplement: Supplemental Information 1 — Beijing-Tianjin-Hebei Region and distribution of land use in year 2015 (Arcgis Desktop software). [file peerj-10-13881-s001.zip › figure1/provincial boundaries.shp.xml]

<?xml version="1.0" encoding="UTF-8"?>
<metadata xml:lang="zh"><Esri><CreaDate>20211101</CreaDate><CreaTime>18571100</CreaTime><ArcGISFormat>1.0</ArcGISFormat><SyncOnce>TRUE</SyncOnce><DataProperties><itemProps><itemLocation><linkage Sync="TRUE">file://\\LAPTOP-SEC8LUSK\D$\撰写文章\jjj\figure1\CN-sheng-A</linkage><protocol Sync="TRUE">Local Area Network</protocol></itemLocation></itemProps><copyHistory><copy source="D:\撰写文章\weng\fig\CN-sheng-A" dest="\\LAPTOP-SEC8LUSK\D$\撰写文章\jjj\figure1\CN-sheng-A" date="20211101" time="18571100"></copy></copyHistory></DataProperties></Esri></metadata>
