# Supplementary material for: Identifying important ecosystem service areas based on distributions of ecosystem services in the Beijing–Tianjin–Hebei region, China
Source: PeerJ. 2022 Aug 18;10:e13881. doi: 10.7717/peerj.13881 (PMC9393009; doi:10.7717/peerj.13881)
Supplement: Supplemental Information 2 — Arcgis software. [file peerj-10-13881-s002.zip › Land-use and land-cover of Beijing-Tianjin-Hebei in 2000 and 2010/2000.tif.aux.xml]

<PAMDataset>
  <Metadata />
  <Metadata domain="Esri">
    <MDI key="PyramidResamplingType">NEAREST</MDI>
  </Metadata>
  <PAMRasterBand band="1">
    <Histograms>
      <HistItem>
        <HistMin>-0.5</HistMin>
        <HistMax>43.5</HistMax>
        <BucketCount>44</BucketCount>
        <IncludeOutOfRange>1</IncludeOutOfRange>
        <Approximate>0</Approximate>
        <HistCounts>0|686132|311027|101163|0|289677|404490|8173|0|0|0|0|0|0|0|0|0|0|0|0|0|0|0|0|0|0|0|0|0|0|0|0|0|0|0|0|0|0|0|0|0|19272|1601644|26505</HistCounts>
      </HistItem>
    </Histograms>
    <GDALRasterAttributeTable>
      <FieldDefn index="0">
        <Name>BinValues</Name>
        <Type>1</Type>
        <Usage>5</Usage>
      </FieldDefn>
      <FieldDefn index="1">
        <Name>Histogram</Name>
        <Type>1</Type>
        <Usage>0</Usage>
      </FieldDefn>
      <FieldDefn index="2">
        <Name>Value</Name>
        <Type>0</Type>
        <Usage>0</Usage>
      </FieldDefn>
      <Row index="0">
        <F>1</F>
        <F>686132</F>
        <F>1</F>
      </Row>
      <Row index="1">
        <F>2</F>
        <F>311027</F>
        <F>2</F>
      </Row>
      <Row index="2">
        <F>3</F>
        <F>101163</F>
        <F>3</F>
      </Row>
      <Row index="3">
        <F>5</F>
        <F>289677</F>
        <F>5</F>
      </Row>
      <Row index="4">
        <F>6</F>
        <F>404490</F>
        <F>6</F>
      </Row>
      <Row index="5">
        <F>7</F>
        <F>8173</F>
        <F>7</F>
      </Row>
      <Row index="6">
        <F>41</F>
        <F>19272</F>
        <F>41</F>
      </Row>
      <Row index="7">
        <F>42</F>
        <F>1601644</F>
        <F>42</F>
      </Row>
      <Row index="8">
        <F>43</F>
        <F>26505</F>
        <F>43</F>
      </Row>
    </GDALRasterAttributeTable>
    <Metadata>
      <MDI key="STATISTICS_MINIMUM">1</MDI>
      <MDI key="STATISTICS_MAXIMUM">43</MDI>
      <MDI key="STATISTICS_MEAN">21.676718918889</MDI>
      <MDI key="STATISTICS_MEDIAN">6</MDI>
      <MDI key="STATISTICS_MODE">42</MDI>
      <MDI key="STATISTICS_STDDEV">19.503196075287</MDI>
      <MDI key="STATISTICS_SKIPFACTORX">1</MDI>
      <MDI key="STATISTICS_SKIPFACTORY">1</MDI>
      <MDI key="STATISTICS_EXCLUDEDVALUES">0</MDI>
      <MDI key="LAYER_TYPE">athematic</MDI>
      <MDI key="STATISTICS_HISTOMIN">0</MDI>
      <MDI key="STATISTICS_HISTOMAX">43</MDI>
      <MDI key="STATISTICS_HISTONUMBINS">44</MDI>
      <MDI key="STATISTICS_HISTOBINVALUES">0|686132|311027|101163|0|289677|404490|8173|0|0|0|0|0|0|0|0|0|0|0|0|0|0|0|0|0|0|0|0|0|0|0|0|0|0|0|0|0|0|0|0|0|19272|1601644|26505|</MDI>
    </Metadata>
  </PAMRasterBand>
</PAMDataset>
