# Supplementary material for: Identifying important ecosystem service areas based on distributions of ecosystem services in the Beijing–Tianjin–Hebei region, China
Source: PeerJ. 2022 Aug 18;10:e13881. doi: 10.7717/peerj.13881 (PMC9393009; doi:10.7717/peerj.13881)
Supplement: Supplemental Information 2 — Arcgis software. [file peerj-10-13881-s002.zip › Land-use and land-cover of Beijing-Tianjin-Hebei in 2000 and 2010/2000.tif.xml]

<?xml version="1.0"?>
<!--<!DOCTYPE metadata SYSTEM "http://www.esri.com/metadata/esriprof80.dtd">-->
<metadata xml:lang="zh"><Esri><CreaDate>20211105</CreaDate><CreaTime>17231200</CreaTime><SyncOnce>TRUE</SyncOnce><DataProperties><lineage><Process ToolSource="C:\Program Files (x86)\ArcGIS\ArcToolbox\Toolboxes\Spatial Analyst Tools.tbx\ExtractByMask" Date="20171219" Time="150239">ExtractByMask Lulc2000_L1.tif 京津翼边界 E:\京津翼2000-2010\LULC_京津冀\Lulc2000_L1.tif</Process></lineage><itemProps><itemLocation><linkage Sync="TRUE">file://\\LAPTOP-SEC8LUSK\D$\撰写文章\jjj\Land-use and land-cover of Beijing-Tianjin-Hebei\Lulc2000_L1.tif</linkage><protocol Sync="TRUE">Local Area Network</protocol></itemLocation></itemProps><copyHistory><copy source="D:\撰写文章\jjj\关键点-京津冀-数据-2021\关键点-京津冀-数据-2021\京津翼中文文章02-肖哥20180806\LULC_京津冀\Lulc2000_L1.tif" dest="\\LAPTOP-SEC8LUSK\D$\撰写文章\jjj\Land-use and land-cover of Beijing-Tianjin-Hebei\Lulc2000_L1.tif" date="20211105" time="17231200"></copy></copyHistory></DataProperties></Esri></metadata>
