# Supplementary material for: Identifying important ecosystem service areas based on distributions of ecosystem services in the Beijing–Tianjin–Hebei region, China
Source: PeerJ. 2022 Aug 18;10:e13881. doi: 10.7717/peerj.13881 (PMC9393009; doi:10.7717/peerj.13881)
Supplement: Supplemental Information 3 [file peerj-10-13881-s003.zip]

Archive with 24 entries (23 files):
- ecological service data/
- ecological service data/ecosystem services in the Beijing-Tianjin-Hebei Region.mxd
- ecological service data/Sand Fixation.img
- ecological service data/Sand Fixation.img.aux.xml
- ecological service data/Sand Fixation.img.xml
- ecological service data/Sand Fixation.rrd
- ecological service data/Scope of Beijing-Tianjing-Hebei Region.dbf
- ecological service data/Scope of Beijing-Tianjing-Hebei Region.prj
- ecological service data/Scope of Beijing-Tianjing-Hebei Region.sbn
- ecological service data/Scope of Beijing-Tianjing-Hebei Region.sbx
- ecological service data/Scope of Beijing-Tianjing-Hebei Region.shp
- ecological service data/Scope of Beijing-Tianjing-Hebei Region.shp.xml
- ecological service data/Scope of Beijing-Tianjing-Hebei Region.shx
- ecological service data/Soil Conservation.img
- ecological service data/Soil Conservation.img.xml
- ecological service data/Species Richness.img
- ecological service data/Species Richness.img.vat.dbf
- ecological service data/Species Richness.img.xml
- ecological service data/Species Richness.rrd
- ecological service data/Water Conservation.aux
- ecological service data/Water Conservation.tif
- ecological service data/Water Conservation.tif.aux.xml
- ecological service data/Water Conservation.tif.ovr
- ecological service data/Water Conservation.tif.xml
