# Supplementary material for: Identifying important ecosystem service areas based on distributions of ecosystem services in the Beijing–Tianjin–Hebei region, China
Source: PeerJ. 2022 Aug 18;10:e13881. doi: 10.7717/peerj.13881 (PMC9393009; doi:10.7717/peerj.13881)
Supplement: Supplemental Information 3 [file peerj-10-13881-s003.zip › ecological service data/Sand Fixation.img.aux.xml]

<PAMDataset>
  <Metadata domain="Esri">
    <MDI key="PyramidResamplingType">NEAREST</MDI>
  </Metadata>
  <PAMRasterBand band="1">
    <Description>Band_1</Description>
    <Metadata domain="IMAGE_STRUCTURE">
      <MDI key="COMPRESSION">RLE</MDI>
    </Metadata>
    <Metadata>
      <MDI key="STATISTICS_MINIMUM">0</MDI>
      <MDI key="STATISTICS_MAXIMUM">74727.8203125</MDI>
      <MDI key="STATISTICS_MEAN">1459.2603237999</MDI>
      <MDI key="STATISTICS_MEDIAN">0</MDI>
      <MDI key="STATISTICS_MODE">0</MDI>
      <MDI key="STATISTICS_STDDEV">3418.9992838443</MDI>
      <MDI key="STATISTICS_HISTONUMBINS">65536</MDI>
      <MDI key="STATISTICS_HISTOMIN">0</MDI>
      <MDI key="STATISTICS_HISTOMAX">74727.8203125</MDI>
      <MDI key="STATISTICS_SKIPFACTORX">1</MDI>
      <MDI key="STATISTICS_SKIPFACTORY">1</MDI>
      <MDI key="STATISTICS_EXCLUDEDVALUES">-3.4028234663853e+038</MDI>
      <MDI key="LAYER_TYPE">athematic</MDI>
      <MDI key="STATISTICS_HISTOBINVALUES">2177342|0|0|0|0|0|0|0|0|0|0|0|0|0|0|1|1|3|0|1|3|2|4|3|9|14|14|7|8|3|2|0|2|3|2|0|2|7|16|10|11|15|15|16|4|10|8|14|4|9|19|11|8|2|10|6|8|17|9|8|7|5|6|12|3|7|11|7|5|20|17|18|13|12|25|13|21|18|34|36|9|34|37|28|40|21|38|49|31|27|18|29|25|29|26|40|19|23|28|44|45|27|49|38|20|36|35|30|47|38|50|57|58|49|46|44|61|52|41|52|76|52|43|49|48|58|67|54|54|60|64|33|40|54|87|39|62|30|45|37|38|42|16|47|42|66|44|29|39|53|47|40|30|51|30|35|29|21|39|40|50|72|34|31|50|30|53|30|38|28|20|22|39|49|64|44|65|35|32|29|41|61|59|58|48|48|53|44|46|38|43|60|54|41|65|32|41|59|78|50|49|31|54|41|42|58|64|29|42|57|57|53|59|44|61|68|57|64|49|67|67|42|72|89|47|80|53|50|94|100|76|74|75|84|62|79|55|56|81|75|54|65|45|75|58|89|83|55|58|59|80|48|85|68|101|92|98|85|106|95|98|104|74|117|109|90|143|78|93|93|72|118|98|106|117|80|104|117|64|96|107|75|95|59|67|105|78|103|108|73|67|66|78|108|92|98|83|86|99|80|98|83|81|93|87|117|77|93|79|81|107|95|78|83|122|93|108|99|89|121|119|74|84|100|114|69|98|98|101|78|74|116|69|75|56|81|50|95|74|101|92|67|135|97|124|79|69|95|102|104|76|82|102|94|86|82|94|92|110|74|88|71|56|112|105|97|69|71|95|92|110|95|89|87|89|113|93|93|91|88|103|66|99|103|90|86|85|98|100|122|102|118|97|90|75|105|123|120|106|97|103|80|84|122|96|117|97|116|94|104|123|102|104|94|83|89|99|106|90|89|101|130|77|87|86|91|79|96|95|82|109|68|93|78|74|104|112|107|80|91|77|99|150|107|87|92|129|89|141|100|117|75|112|137|79|112|168|132|93|109|148|76|95|111|128|84|127|110|115|131|103|96|134|112|101|125|112|93|152|100|134|129|119|145|127|97|133|124|130|125|123|118|115|176|115|159|155|122|146|125|120|135|130|119|144|136|146|174|124|155|114|123|117|142|111|151|127|146|166|130|157|154|158|202|151|126|152|151|133|161|130|165|177|125|159|163|159|181|142|166|174|116|225|153|140|185|179|200|178|183|148|173|144|195|158|176|153|177|180|140|178|187|149|134|189|206|162|172|187|174|228|186|181|167|209|224|151|193|201|185|193|209|183|189|167|215|159|192|212|165|209|190|192|200|245|217|189|201|188|184|191|201|178|182|182|193|188|219|271|222|215|170|208|192|206|269|201|225|191|198|210|218|171|169|151|177|189|219|192|209|212|214|238|268|220|251|246|244|168|223|237|223|209|227|238|189|209|261|286|224|247|313|259|227|285|229|215|253|197|243|250|212|240|190|271|239|241|287|239|241|215|208|194|210|208|233|198|238|197|223|188|227|231|236|259|236|267|232|221|238|223|187|201|263|266|227|265|318|244|210|243|256|280|231|255|227|235|261|287|225|219|216|268|238|207|252|257|271|281|216|206|250|239|264|222|300|273|298|293|245|282|273|226|280|278|261|276|240|311|281|270|315|252|260|247|270|306|284|255|238|268|287|284|295|259|247|266|293|276|310|316|223|238|283|307|320|282|283|244|284|261|284|292|256|278|281|273|289|327|278|292|316|238|294|325|272|267|276|335|267|306|309|314|310|279|293|328|292|342|260|333|316|300|322|300|263|296|326|311|297|316|306|346|337|315|371|290|357|307|275|311|263|286|246|330|355|345|320|323|352|305|328|349|345|323|345|311|392|315|361|328|345|364|340|365|330|305|311|375|323|351|350|371|308|307|328|293|380|333|331|292|301|370|323|285|367|312|305|346|368|349|356|340|332|311|388|373|301|340|346|350|339|335|381|300|364|324|414|360|365|367|369|340|370|382|348|320|431|386|360|372|385|324|358|328|377|390|411|337|386|384|379|381|426|386|398|407|368|349|406|386|372|379|395|369|355|386|382|355|334|342|413|299|356|367|402|398|429|375|328|388|368|398|363|322|367|371|361|331|395|366|358|385|383|346|354|345|329|407|424|357|332|351|339|393|375|366|402|407|400|415|432|458|380|319|446|391|436|389|356|368|313|287|408|379|387|378|395|388|338|340|371|421|354|382|374|382|357|407|384|414|410|364|397|397|373|399|360|346|318|399|331|383|416|420|383|374|328|403|414|390|410|351|372|414|358|406|329|325|449|401|381|415|353|352|371|381|351|376|367|339|361|426|364|352|384|394|368|364|321|343|329|383|421|402|408|373|399|416|366|344|362|380|398|370|377|389|405|382|365|365|369|353|386|356|417|374|361|446|437|332|396|406|313|365|318|415|410|412|412|417|390|407|412|366|351|375|370|338|329|395|359|376|366|346|351|333|336|352|378|337|345|399|345|361|358|359|362|330|376|356|332|325|358|328|314|330|348|320|336|350|401|408|413|344|332|332|315|326|342|343|337|350|387|333|332|341|355|341|340|321|364|356|386|346|299|316|354|358|379|402|342|342|326|345|394|350|370|283|287|356|352|321|307|312|393|376|361|414|359|342|339|332|354|337|347|321|313|323|314|367|292|350|299|337|340|338|316|341|276|328|382|373|378|307|334|334|345|334|312|356|304|294|313|331|323|338|278|337|319|310|352|315|300|313|376|314|327|320|267|328|343|348|298|336|370|371|351|315|290|355|344|334|389|347|326|328|357|342|310|337|367|357|308|348|340|336|317|299|296|319|383|300|367|362|355|321|392|316|313|320|333|351|344|378|340|297|338|294|275|304|351|348|272|321|308|302|368|303|319|314|341|330|329|324|355|343|376|373|341|350|392|311|321|334|301|329|351|323|326|299|284|300|325|320|333|316|371|293|366|346|351|324|330|329|304|318|318|323|312|300|326|326|294|349|345|377|344|306|328|278|352|282|368|375|301|371|353|280|332|373|336|346|328|292|305|355|323|352|325|319|338|322|332|329|316|290|281|306|333|290|299|402|314|343|332|338|352|334|375|296|351|300|364|284|346|309|318|331|311|295|323|287|270|295|299|263|384|295|318|328|380|348|308|310|328|297|296|295|252|365|310|311|335|282|309|324|359|318|291|368|301|277|312|309|287|328|279|317|293|299|336|316|279|296|312|277|312|295|284|281|289|322|315|264|327|273|294|288|318|314|301|303|315|285|283|300|311|315|314|348|305|283|268|286|326|317|280|255|292|328|325|306|269|304|333|288|321|323|316|264|307|304|287|314|278|334|328|292|281|301|340|311|302|318|281|308|334|298|353|339|348|318|354|270|314|322|321|277|339|299|311|267|288|285|311|280|305|280|292|301|280|273|294|317|293|349|335|299|311|307|276|319|284|309|233|289|303|327|310|301|268|286|285|252|229|300|315|310|284|308|323|286|292|291|312|360|319|279|304|272|299|271|291|311|292|281|300|278|307|298|331|314|294|277|275|283|326|293|293|274|270|321|302|301|306|285|336|359|328|276|265|330|349|315|305|285|318|293|302|307|322|300|270|331|279|288|291|305|259|337|332|327|252|390|320|293|265|274|295|264|266|274|315|291|289|271|288|313|324|349|318|285|269|333|264|290|268|272|289|303|315|295|311|278|308|344|317|290|310|330|316|272|301|269|292|263|306|295|264|344|294|249|286|279|259|266|321|348|328|274|293|298|357|308|313|263|286|285|316|384|305|283|313|339|322|282|270|318|316|293|299|247|342|272|271|314|263|285|293|273|316|241|291|302|274|289|286|253|278|272|259|273|269|288|241|284|294|325|258|337|315|291|285|340|296|263|312|249|266|271|268|280|282|337|273|250|290|288|285|272|298|297|282|286|257|280|316|292|242|296|270|302|273|235|287|311|333|305|266|265|252|262|277|269|271|255|312|300|266|282|222|322|309|287|295|319|294|273|246|314|250|259|318|272|249|275|267|259|293|218|298|274|288|244|271|273|269|267|242|314|258|291|278|282|251|256|273|225|266|272|299|304|262|264|256|290|276|212|254|269|296|297|234|296|290|316|270|294|278|263|288|229|248|233|265|248|252|247|258|273|266|239|297|304|259|299|286|296|289|279|302|289|287|289|242|265|276|267|303|236|284|254|210|277|259|282|233|232|247|232|262|268|320|328|246|284|237|248|250|262|253|280|263|253|245|308|242|239|266|230|300|275|233|234|280|263|250|287|284|225|254|256|265|329|274|252|275|250|277|281|239|347|225|264|237|228|239|273|262|258|275|258|266|237|267|254|243|215|300|271|284|277|275|277|267|234|274|275|263|283|274|293|235|232|253|249|268|254|285|271|290|294|328|293|210|267|248|246|278|315|276|261|271|328|259|255|214|228|243|279|271|254|279|297|246|281|301|262|241|273|236|250|251|240|294|250|270|211|288|250|253|230|314|213|213|231|215|284|269|278|233|264|255|300|270|250|256|259|301|325|269|296|245|255|278|258|200|299|278|250|264|263|272|228|266|266|234|296|268|271|259|256|255|266|259|242|235|278|269|253|255|265|291|274|273|251|228|253|281|225|269|249|236|240|255|250|253|282|297|254|250|248|217|230|266|252|258|220|232|227|282|234|209|248|232|269|230|247|245|238|286|291|260|240|264|266|251|209|245|308|229|272|310|225|233|295|235|223|244|269|216|230|222|268|224|239|268|256|269|224|208|223|298|236|260|228|240|271|247|250|233|282|269|246|279|225|254|237|242|233|236|252|259|265|251|272|252|234|243|240|225|231|262|272|259|201|267|249|222|261|257|216|232|276|270|244|252|241|231|253|224|222|242|254|203|263|270|269|212|259|263|279|237|247|301|215|250|272|251|226|261|216|269|253|233|270|277|217|258|257|242|231|257|258|256|232|248|271|250|224|263|215|200|297|262|242|259|250|242|238|280|256|240|267|254|251|274|229|249|237|247|271|265|261|271|221|253|217|290|235|231|256|216|272|237|230|291|227|252|236|319|231|218|215|215|242|201|230|240|267|280|231|242|237|233|203|225|213|261|253|236|276|252|255|240|241|244|210|258|282|236|235|222|217|258|259|247|226|206|233|246|207|241|217|266|221|226|237|236|204|229|195|202|215|214|281|218|246|224|244|252|213|179|269|254|245|234|255|235|211|278|236|202|271|218|268|237|181|213|246|232|223|226|244|268|233|254|213|216|237|262|218|210|284|228|235|221|248|223|269|250|195|197|232|224|262|235|237|229|241|230|263|194|261|216|223|228|212|179|246|217|223|244|236|213|217|197|202|235|247|197|209|212|240|239|184|208|201|188|209|234|230|228|244|260|263|199|215|243|244|166|195|206|217|225|224|204|232|219|243|243|236|194|180|219|264|216|257|231|195|234|222|224|210|235|220|212|175|236|251|217|236|210|249|229|235|244|207|241|234|213|226|231|191|306|251|224|216|218|217|264|206|224|215|210|222|226|190|243|239|216|216|203|193|239|214|238|231|232|220|197|252|220|211|259|222|208|235|231|238|210|230|221|227|218|197|258|189|199|237|202|233|226|218|218|255|217|228|200|220|198|202|194|231|240|241|214|205|222|214|205|228|240|200|191|248|211|240|236|208|205|235|205|211|208|231|227|247|188|237|210|223|204|199|188|213|264|205|212|184|238|217|187|215|175|216|240|215|219|235|231|191|202|201|205|204|212|194|202|182|231|213|193|199|193|217|193|196|206|198|249|235|199|211|244|198|208|223|210|211|228|197|219|228|207|247|223|204|224|226|168|234|224|221|214|218|206|206|264|212|219|214|223|227|216|248|228|204|219|220|196|182|216|238|204|226|228|196|205|210|251|252|241|263|223|249|214|227|237|219|187|215|193|196|214|261|230|237|250|181|213|214|219|190|220|177|212|194|199|229|196|203|205|217|211|184|235|221|197|210|222|216|214|199|193|190|184|214|225|227|240|182|222|187|216|216|206|208|192|210|193|198|183|206|229|194|177|174|215|175|173|181|197|203|210|230|212|213|190|231|202|203|209|207|198|180|205|188|151|188|190|204|195|203|194|217|227|226|224|212|179|205|211|194|198|180|170|209|199|216|201|184|186|170|197|206|201|212|197|195|198|178|194|186|186|161|218|216|165|173|183|189|196|187|202|212|174|174|176|213|197|181|198|187|215|196|183|201|181|165|173|198|172|163|204|235|168|232|213|208|207|204|179|164|200|202|219|185|188|185|172|196|172|169|201|179|225|173|177|188|201|202|231|233|171|213|147|161|167|205|204|176|192|213|184|198|194|212|174|150|186|180|174|205|213|208|180|232|146|188|176|213|191|205|181|203|192|167|166|198|204|183|175|206|186|181|165|178|193|196|179|179|191|193|229|192|206|151|170|198|225|219|185|204|189|213|183|193|193|158|176|217|190|176|205|184|181|208|175|161|181|157|198|182|207|171|196|188|203|179|162|203|156|183|188|194|179|158|160|184|173|208|191|226|185|176|205|189|161|198|186|189|186|184|196|188|202|175|146|162|218|185|184|184|173|170|213|175|176|169|153|176|171|173|185|147|236|174|172|177|185|186|156|193|159|178|155|181|201|170|138|178|145|167|166|184|177|173|175|170|180|166|169|196|202|180|173|161|158|170|207|180|189|173|184|188|186|171|163|155|159|194|157|179|212|166|192|163|220|171|184|134|193|180|167|203|178|180|159|172|172|166|175|154|144|173|168|177|184|173|141|158|173|161|167|161|193|175|186|157|208|193|214|153|160|181|200|148|181|154|155|193|140|156|158|178|172|180|177|177|173|195|173|166|156|178|166|154|178|178|152|181|174|146|141|204|158|176|208|174|183|172|168|154|175|124|176|176|131|186|173|182|193|159|157|161|165|191|162|184|183|171|178|166|200|165|192|176|162|194|145|166|173|193|181|168|190|175|204|158|165|164|148|182|176|159|145|176|182|157|180|143|146|157|163|154|192|134|170|207|142|141|151|175|146|178|167|165|190|173|178|132|166|169|168|179|157|176|152|202|177|159|178|187|181|163|141|198|169|177|174|168|160|143|118|157|148|169|163|174|158|152|156|151|128|164|161|137|178|160|149|164|176|148|159|191|105|187|137|160|153|142|160|215|151|130|142|153|160|163|147|167|200|173|146|174|189|141|139|167|138|178|161|158|144|149|186|148|156|144|139|150|135|145|143|157|146|140|151|157|210|154|162|140|138|163|171|181|158|165|123|173|170|157|173|146|147|127|167|184|142|166|187|180|153|168|187|162|163|139|183|147|201|166|142|127|166|128|176|177|152|143|173|152|140|161|161|173|151|139|125|167|156|160|129|127|148|169|143|141|147|168|151|134|155|167|169|167|189|163|148|179|178|159|158|166|155|174|155|125|149|137|139|155|192|148|136|156|167|176|155|153|133|176|178|126|157|140|136|130|117|145|141|159|150|169|149|170|164|129|170|153|134|169|124|130|153|133|164|143|173|113|166|135|170|154|148|151|156|142|127|178|178|149|144|129|148|158|127|158|162|149|162|159|143|121|161|134|144|130|115|142|169|139|116|114|170|169|133|129|173|173|176|141|128|147|139|156|163|143|130|142|156|123|125|158|167|152|144|154|156|148|141|131|177|153|149|149|134|154|144|147|134|150|143|162|152|140|158|134|146|127|151|163|111|144|142|162|145|157|128|121|149|133|129|155|125|142|150|128|138|171|140|144|146|150|147|113|131|137|154|142|132|129|134|135|157|148|148|155|181|150|152|163|126|154|160|160|165|157|118|113|125|125|165|155|132|121|128|119|142|137|130|129|147|135|138|134|130|129|157|124|172|131|135|181|153|138|140|141|141|152|118|144|161|133|114|125|119|145|135|140|157|130|151|184|154|149|137|127|158|133|157|137|145|117|137|121|121|124|129|147|153|155|119|118|161|146|142|131|112|117|108|154|155|137|134|133|148|150|124|152|167|160|138|134|136|142|148|138|150|140|137|127|156|134|132|131|134|101|134|142|117|135|155|159|132|131|141|142|148|110|152|137|127|151|127|118|113|123|130|142|142|135|139|132|143|104|120|135|139|148|128|122|140|139|152|155|131|127|117|118|111|132|136|135|148|149|129|138|113|103|157|136|140|142|139|117|134|145|120|165|123|127|123|148|133|130|157|130|162|135|114|110|111|141|130|145|112|130|111|153|140|115|131|109|125|158|155|108|128|128|110|153|145|103|127|125|110|134|120|136|107|127|119|127|130|124|159|118|102|142|136|122|125|130|127|148|144|147|125|128|112|112|130|143|133|138|111|108|118|107|134|111|120|110|108|151|133|120|100|125|119|104|147|132|123|135|120|143|119|130|127|126|104|166|155|120|106|114|132|107|109|122|112|108|140|103|102|132|129|119|138|105|137|142|124|120|133|114|109|123|118|106|122|118|110|133|152|124|97|129|131|123|136|116|122|111|143|110|136|110|111|104|140|114|100|108|90|104|119|117|142|117|130|95|115|110|124|122|108|115|133|112|109|110|146|121|101|104|111|114|124|111|143|126|116|130|100|118|114|135|122|131|105|132|102|108|116|113|96|129|112|107|122|119|136|127|117|107|125|137|126|107|118|123|117|127|117|100|145|104|120|111|96|114|102|134|99|109|121|106|118|111|113|128|99|112|111|125|116|115|131|117|88|99|139|130|131|123|106|137|127|135|99|112|123|145|137|133|124|118|104|106|150|116|130|136|142|116|111|110|116|130|109|133|133|143|134|141|110|102|112|108|121|142|129|115|99|108|126|119|118|116|116|118|107|136|135|107|110|111|109|130|124|134|133|139|127|119|103|107|110|145|123|121|95|102|100|139|142|107|119|144|119|131|123|131|104|113|114|128|123|107|113|103|94|116|120|110|111|129|114|127|117|146|145|118|117|125|111|105|109|134|123|120|128|120|113|135|118|119|104|99|114|139|99|124|139|111|117|115|111|111|121|114|101|113|117|116|123|110|133|120|107|114|117|104|122|109|132|97|88|87|117|110|115|103|105|97|117|91|131|120|133|111|107|94|127|106|124|106|115|98|134|122|119|100|105|106|96|120|106|114|120|121|98|92|116|84|117|113|127|110|113|121|107|92|110|119|102|121|101|98|112|110|96|106|97|110|111|101|93|121|130|110|139|103|133|108|117|102|100|137|112|94|102|131|135|114|132|122|107|90|109|108|126|98|94|110|87|113|112|135|123|111|117|123|105|80|116|117|149|119|92|98|136|113|116|116|93|103|121|114|117|119|112|125|119|98|111|113|117|136|107|98|117|105|102|116|135|94|131|86|94|98|102|102|94|94|116|104|137|143|103|115|117|118|116|119|138|93|108|113|90|103|112|117|116|121|107|106|110|94|107|98|115|104|115|124|112|104|118|115|90|95|112|104|110|102|113|115|114|121|135|94|120|104|87|101|109|109|102|131|117|117|116|120|119|119|108|124|111|84|104|117|106|92|114|93|158|102|122|110|125|127|96|87|97|100|109|101|118|126|90|97|99|108|105|109|112|104|108|110|131|113|94|104|117|118|102|119|110|97|98|111|103|110|108|97|105|128|115|109|101|125|108|94|99|108|115|105|118|113|133|98|100|80|112|96|111|138|109|99|97|129|110|112|107|82|100|119|96|93|110|126|108|97|120|107|108|126|108|119|126|92|89|115|98|99|109|107|104|103|97|108|112|96|113|118|82|108|93|110|127|124|106|95|118|92|89|83|106|94|89|128|84|111|111|112|92|102|101|130|91|99|105|102|128|96|104|92|84|96|112|107|93|97|99|106|110|107|96|96|90|95|86|105|93|86|95|102|75|116|96|108|103|94|72|86|96|97|115|92|110|106|127|91|91|100|106|98|96|92|108|96|84|92|94|107|126|102|88|98|88|90|118|94|104|103|93|96|115|90|96|107|82|106|85|93|103|91|103|103|118|112|86|93|103|91|64|91|120|96|89|104|112|90|75|94|114|95|86|97|104|80|96|98|89|87|100|72|101|95|140|83|103|107|88|74|101|90|92|104|103|99|136|91|91|106|103|101|85|107|112|117|106|89|98|110|85|81|89|98|94|107|95|82|104|71|87|115|113|97|88|98|91|97|119|97|102|85|87|104|96|87|95|122|90|104|89|94|91|81|102|95|109|70|111|119|103|88|98|100|95|101|89|89|78|86|82|89|104|91|111|108|75|90|80|94|78|98|69|83|90|91|107|87|90|87|134|91|84|103|82|81|98|83|96|96|98|99|81|106|94|89|107|97|94|102|88|102|114|92|109|96|84|93|72|85|78|108|102|96|99|84|88|84|86|75|104|100|104|83|82|92|79|94|101|102|94|108|95|75|88|81|91|96|106|102|109|112|104|112|89|100|70|87|74|92|82|72|86|85|96|92|92|79|94|86|86|85|88|113|78|89|104|82|80|105|94|105|95|111|76|99|91|96|92|98|80|90|106|90|81|91|94|85|108|102|94|106|73|90|74|100|109|75|65|90|90|73|86|98|95|100|81|91|78|73|96|72|84|93|106|92|70|94|71|104|96|80|104|70|104|79|77|82|84|75|97|80|91|71|84|88|93|96|100|106|104|73|100|97|84|88|82|103|83|108|89|96|101|84|69|108|81|86|85|83|106|105|78|89|90|87|88|87|83|111|83|102|82|103|92|75|88|91|95|87|87|91|102|97|98|71|94|87|114|90|96|73|95|86|75|83|82|106|97|96|119|111|71|98|73|85|100|109|89|66|84|66|99|79|76|87|85|99|85|87|72|82|94|81|91|88|84|83|86|84|99|78|77|87|96|92|70|81|92|87|88|75|78|82|61|82|99|100|97|79|81|78|85|55|81|72|70|73|85|81|72|92|70|84|59|79|73|85|65|81|60|70|60|77|65|83|68|62|72|85|80|70|81|86|91|77|83|70|106|78|83|98|85|67|82|101|76|74|79|64|74|63|86|84|86|75|84|72|70|80|65|74|84|77|84|89|72|70|76|87|92|101|70|96|76|82|83|89|86|93|68|70|83|85|84|79|80|80|74|62|87|70|93|92|70|69|79|81|82|75|81|97|75|71|77|78|75|71|67|69|77|72|84|74|86|69|67|62|71|70|80|96|86|66|71|69|71|90|80|85|101|77|72|69|95|81|87|65|77|77|82|75|85|98|83|80|71|94|87|76|79|84|68|69|72|95|73|56|82|82|92|74|86|69|70|78|68|69|78|56|73|88|87|102|90|65|75|83|61|84|84|78|72|81|79|90|81|70|86|83|93|78|83|80|75|81|74|98|90|70|75|81|85|72|73|76|87|82|69|79|77|87|69|80|64|65|77|74|69|80|92|83|80|83|67|83|79|102|78|83|95|72|92|79|89|76|67|81|65|83|91|72|72|63|77|74|90|94|68|83|85|61|89|85|67|65|66|59|77|85|75|61|80|75|99|67|83|101|89|59|86|87|86|70|72|75|84|70|99|89|73|66|75|75|68|76|65|66|65|65|56|78|63|77|61|67|88|78|71|83|75|96|73|72|83|81|67|88|81|73|72|83|91|79|84|61|68|74|77|63|69|75|71|84|72|90|77|79|70|83|61|93|68|85|60|64|76|70|69|59|79|59|75|72|66|89|89|68|62|48|78|87|69|97|60|93|84|71|86|52|78|67|72|69|72|58|69|61|65|75|77|60|102|95|61|76|77|65|67|69|66|57|64|59|70|55|51|81|60|69|66|76|77|77|74|73|79|85|82|66|74|86|66|68|84|77|69|98|77|79|67|74|67|69|84|66|69|75|57|68|74|65|81|66|68|66|77|72|65|74|77|87|73|79|69|95|66|79|67|76|70|54|77|106|67|100|70|80|61|68|61|77|59|90|95|62|69|82|73|66|61|71|77|79|64|49|62|89|65|65|57|73|91|67|85|77|78|82|65|68|63|67|71|72|75|91|63|76|81|69|74|79|83|75|72|76|59|79|61|81|79|69|70|61|69|68|88|70|84|71|87|72|84|86|77|69|76|87|72|63|69|75|75|77|68|54|81|80|62|77|66|80|87|66|68|52|78|69|78|67|65|81|80|79|60|77|88|84|63|72|81|52|76|77|47|64|83|75|97|73|62|68|70|67|64|75|75|53|82|67|71|76|84|82|81|67|70|81|94|65|65|69|74|72|85|76|93|71|82|87|83|74|53|80|89|77|90|64|75|65|63|75|74|62|78|53|63|82|73|67|72|58|84|87|75|56|69|91|81|77|66|73|47|58|58|52|69|89|78|66|56|69|82|87|85|70|84|72|75|76|69|81|68|83|74|70|68|62|65|77|70|82|72|80|65|72|71|69|63|65|69|54|86|63|59|70|69|73|68|63|71|63|84|75|65|76|63|65|75|49|58|72|62|79|65|77|69|66|75|82|83|68|58|54|66|70|81|90|74|72|78|73|74|58|72|58|60|55|45|79|71|81|73|70|87|67|71|73|68|74|60|51|67|66|69|72|66|87|72|69|67|73|58|54|64|66|64|69|62|64|84|57|79|71|64|62|53|53|69|63|57|56|70|72|75|85|87|75|75|50|70|73|50|60|79|48|77|74|74|75|60|52|61|77|75|92|79|51|85|61|92|76|62|77|61|75|67|68|89|72|79|67|86|94|81|60|63|75|77|62|72|62|70|74|89|71|69|66|76|87|72|65|62|82|83|85|72|87|80|62|73|69|84|91|80|79|64|98|80|77|76|70|79|65|76|72|67|70|91|74|80|60|60|65|70|65|64|67|64|51|66|79|61|60|74|67|63|64|56|64|82|79|64|61|59|77|78|71|80|69|54|76|59|67|69|76|64|61|74|68|69|64|73|71|65|83|65|58|70|76|64|55|62|73|66|70|70|63|76|56|59|74|67|60|92|65|57|60|70|57|72|79|71|81|69|75|74|68|79|70|75|80|68|71|64|86|81|96|69|60|83|67|72|70|59|76|68|78|68|77|69|76|63|71|69|71|72|67|80|61|61|66|77|57|76|74|71|76|66|65|89|68|60|44|75|70|66|55|72|84|71|71|59|49|80|62|74|72|57|62|64|82|96|67|61|57|76|81|65|67|64|54|82|63|65|57|70|72|72|73|77|53|71|74|77|81|106|59|64|63|58|73|73|65|49|75|61|73|53|75|60|65|76|62|76|56|67|64|61|59|63|87|49|66|60|61|73|56|57|63|92|80|75|75|60|69|62|66|62|62|58|66|84|65|56|78|61|64|74|70|67|73|53|66|87|67|75|61|78|65|62|83|69|74|52|42|66|70|67|62|54|60|55|60|59|77|75|91|64|62|73|69|54|67|72|73|67|62|56|67|55|72|62|65|75|64|60|65|59|77|67|60|72|79|67|59|69|71|59|56|76|60|75|72|52|61|57|67|59|64|53|75|77|44|75|76|83|80|61|67|61|60|66|71|65|70|63|74|70|59|61|64|60|57|57|56|68|73|52|59|64|87|77|69|46|65|63|62|77|61|53|56|64|59|66|59|61|58|52|63|53|56|64|49|71|57|70|70|77|52|57|69|58|71|71|56|54|55|72|71|63|62|77|76|58|54|62|59|74|59|73|62|63|59|54|70|53|80|66|55|58|64|65|58|57|60|54|62|63|69|60|72|67|59|72|57|70|65|50|66|44|60|63|66|60|54|80|74|57|75|55|51|67|67|67|62|59|65|65|59|45|56|65|66|63|58|62|51|73|56|61|64|63|77|66|59|62|52|66|52|58|65|60|69|75|67|62|62|65|64|52|53|61|59|66|59|54|53|62|58|57|62|68|54|57|57|59|67|60|41|57|69|56|61|49|63|63|68|63|68|64|64|51|62|57|42|52|61|59|50|62|63|49|54|71|63|57|55|64|62|77|62|79|50|43|61|55|69|68|63|47|69|68|64|63|59|66|73|61|64|66|62|59|52|81|52|67|57|63|50|47|68|61|73|60|63|38|60|52|56|47|61|57|60|78|60|63|49|51|46|55|61|51|61|54|51|52|51|65|61|35|41|45|56|65|60|54|51|72|50|54|53|74|58|58|50|51|62|61|50|69|51|55|56|57|56|66|47|61|51|66|68|42|69|51|67|53|59|58|48|47|55|55|48|57|64|56|42|60|62|48|49|68|59|71|56|61|62|52|56|45|64|58|64|64|54|66|55|48|64|62|55|54|80|52|69|54|58|65|48|52|53|48|67|54|61|52|63|52|50|58|58|62|54|76|48|54|55|47|58|58|85|51|60|52|63|50|58|44|41|57|40|62|61|48|54|49|68|49|55|64|48|50|50|69|41|51|43|60|65|63|52|62|49|60|62|60|63|46|37|60|63|61|48|43|49|62|60|62|74|62|53|49|52|36|50|32|54|71|61|57|51|56|49|62|51|55|40|50|65|61|44|51|43|60|60|61|28|45|47|52|51|59|47|49|40|61|55|58|62|52|63|66|48|48|52|55|63|54|59|49|55|59|67|58|62|45|52|62|55|45|59|43|63|61|59|47|63|58|58|70|64|56|46|46|51|56|47|47|66|54|54|49|64|47|58|65|61|52|52|47|44|48|60|55|55|53|55|62|59|53|55|67|54|62|51|55|60|60|54|36|57|62|50|49|54|51|57|40|55|51|70|53|56|50|64|52|50|53|67|53|47|52|49|39|54|61|43|44|59|53|75|57|69|55|52|47|61|53|69|54|56|63|38|39|62|60|53|47|61|56|48|35|50|42|58|48|56|45|55|46|43|67|53|65|66|57|66|66|47|53|49|41|55|46|45|54|47|52|41|54|68|50|51|50|54|52|47|49|42|57|50|67|61|54|60|58|63|59|56|65|68|68|61|56|63|49|50|50|36|46|44|54|47|57|51|37|38|59|49|54|51|39|60|53|53|60|56|50|42|49|61|54|57|52|55|49|52|62|60|74|45|55|55|59|65|39|58|40|59|45|59|46|45|48|55|73|46|68|53|47|57|56|53|57|52|72|58|45|49|51|53|48|49|58|41|57|44|45|45|54|50|54|51|62|48|39|49|33|53|55|43|54|59|55|47|56|65|48|50|43|39|32|51|68|46|57|59|53|36|53|45|45|66|48|51|55|56|38|53|53|60|55|50|42|53|47|44|41|49|50|37|58|44|54|60|55|60|69|49|65|61|50|51|57|42|57|54|58|58|56|50|42|43|53|46|55|30|52|51|50|52|53|40|52|49|48|56|31|54|52|48|52|42|50|40|57|54|38|61|68|46|57|51|42|47|39|58|41|50|51|39|51|54|45|56|53|40|43|39|46|43|45|44|38|46|53|47|37|43|55|45|40|49|45|53|43|46|53|47|51|45|50|43|58|52|59|47|43|66|53|39|50|50|44|52|66|56|39|42|31|52|48|60|42|50|48|61|50|60|45|56|58|64|45|43|45|53|45|42|40|37|39|56|60|50|55|48|46|53|50|50|42|37|47|62|41|47|51|62|42|42|43|51|55|43|32|68|43|59|47|51|51|61|53|43|43|69|49|61|58|53|55|56|49|49|47|37|66|49|68|55|43|61|44|47|58|43|54|49|48|43|46|33|68|47|47|41|41|43|58|42|44|46|43|63|45|46|41|44|45|39|42|47|43|50|60|49|46|47|52|40|49|48|33|54|39|49|51|47|55|59|58|46|57|51|54|43|52|53|43|51|41|46|46|55|53|46|57|40|39|59|45|47|52|53|46|47|35|49|62|40|53|48|42|49|47|49|57|55|50|41|53|48|45|52|45|61|47|58|59|47|44|51|39|62|34|42|48|55|40|48|56|56|39|29|43|49|48|32|55|48|49|44|36|60|54|46|44|39|65|44|49|43|44|43|33|37|82|63|53|52|48|38|56|56|48|50|34|58|52|39|50|47|51|35|51|47|50|50|41|57|34|47|46|44|35|36|50|54|45|47|43|53|42|38|47|48|36|53|49|50|53|53|47|55|48|42|34|40|39|45|34|40|44|53|43|40|48|44|40|51|45|43|51|47|46|41|52|51|49|39|37|40|43|35|40|45|38|39|42|53|47|57|33|40|47|42|30|43|50|41|46|43|51|41|39|49|46|47|39|40|56|41|38|43|44|42|47|44|54|43|31|36|47|48|39|46|34|43|42|49|47|32|47|47|51|45|48|39|47|46|44|30|51|41|42|46|44|54|44|41|34|47|41|51|43|39|38|55|39|32|45|45|39|42|31|48|46|55|45|48|46|49|48|35|37|35|51|38|42|51|45|38|49|42|40|41|29|37|57|38|37|46|42|50|43|53|46|38|48|57|47|40|45|45|50|43|37|47|43|44|43|48|31|37|59|55|33|52|48|44|45|49|50|44|51|46|37|47|41|45|55|49|48|45|48|44|36|41|51|40|42|41|34|28|29|34|38|50|45|39|46|61|36|47|39|47|32|44|27|34|38|38|37|46|40|53|48|40|55|49|60|51|49|51|50|39|47|60|44|46|41|45|38|52|45|43|46|41|33|32|51|41|43|37|40|47|46|37|39|43|30|36|49|33|52|35|50|51|34|27|30|47|36|29|44|40|51|47|39|51|45|44|41|43|35|52|39|47|48|36|41|30|45|37|42|37|36|46|57|46|44|41|41|34|42|34|41|44|49|45|50|50|43|34|32|47|37|52|49|46|41|40|45|51|46|49|40|49|50|44|43|45|37|44|35|35|34|40|36|38|52|39|42|34|50|35|43|43|33|36|30|39|53|46|30|56|49|31|35|37|37|49|47|47|41|46|42|40|49|43|43|30|42|54|39|38|46|46|38|30|48|39|34|42|34|35|37|45|32|43|25|35|40|35|29|38|37|51|37|40|34|34|34|49|32|49|34|37|43|38|44|29|44|38|43|35|34|29|26|38|48|36|34|32|44|41|34|31|32|30|34|36|45|44|40|40|39|45|48|38|43|30|45|20|38|34|39|36|48|51|28|26|32|39|41|38|40|39|40|33|45|36|34|40|34|26|38|29|35|58|47|42|47|40|35|33|39|36|29|39|36|49|35|35|47|37|36|28|42|37|39|44|31|29|38|40|45|37|37|38|42|45|39|30|46|35|40|34|35|43|37|44|37|34|44|24|35|35|36|40|39|37|36|41|49|40|48|33|32|38|49|44|41|43|35|37|36|43|33|24|35|39|30|53|38|44|38|45|28|31|38|32|41|39|38|33|44|39|51|38|35|44|32|46|41|27|39|30|27|34|31|32|34|42|46|35|48|35|35|47|34|44|41|36|46|33|43|43|36|46|37|40|40|39|32|28|40|36|37|42|39|42|31|41|35|40|48|43|39|47|27|28|33|35|36|44|50|39|33|40|50|44|37|45|42|33|36|35|38|38|30|40|44|34|37|35|41|32|42|33|36|32|34|39|47|28|33|48|42|50|40|39|33|41|34|42|31|45|46|43|35|34|37|35|51|41|34|53|33|55|48|40|46|30|47|27|35|32|37|39|35|51|39|42|40|43|37|44|40|37|40|40|55|36|59|42|40|45|34|33|32|43|33|41|39|38|39|45|34|24|45|62|46|47|34|33|35|45|36|37|39|43|44|44|58|47|40|28|39|34|47|38|35|33|35|47|41|51|43|42|51|34|41|29|30|28|32|34|37|37|40|39|45|41|37|43|36|46|42|40|38|35|31|46|20|38|43|26|31|38|32|49|33|37|33|37|39|35|39|40|34|37|30|40|37|42|39|47|23|39|28|30|31|39|51|37|35|33|32|34|38|26|29|28|33|51|41|44|36|41|26|32|37|37|38|46|42|33|38|36|32|41|22|34|39|37|36|28|27|35|48|29|33|28|39|33|27|25|29|43|34|19|28|37|36|36|37|27|25|40|33|36|23|37|41|30|26|30|37|37|33|29|40|35|34|32|30|25|24|39|33|26|26|25|24|32|34|38|33|29|40|38|26|27|38|23|33|41|27|36|29|25|37|34|34|31|29|31|23|28|48|27|28|34|29|30|36|41|25|33|32|25|28|46|34|31|28|40|23|31|27|26|45|26|28|40|36|36|36|49|31|40|39|24|35|26|33|35|36|29|33|34|32|45|21|37|38|45|43|31|38|37|32|46|39|34|41|25|33|37|32|47|28|46|34|36|30|30|37|32|34|28|33|32|32|40|36|35|34|48|35|36|34|32|43|40|25|27|33|42|38|31|37|35|32|44|32|29|34|41|48|38|38|29|23|34|37|29|31|34|38|36|38|31|39|17|38|37|31|42|45|34|33|34|31|39|34|29|29|26|30|33|37|37|40|52|37|27|35|50|36|34|40|22|30|40|33|29|43|35|28|35|36|30|27|38|30|30|38|43|25|30|24|36|33|35|40|39|33|38|38|38|42|40|27|45|29|41|50|31|25|34|29|22|31|32|35|45|33|27|28|33|37|38|28|32|33|35|24|42|44|37|41|45|30|33|42|43|27|30|32|33|31|35|35|33|19|35|39|28|36|27|24|29|43|37|30|31|37|36|32|27|32|21|25|34|35|33|24|34|27|33|34|37|35|33|27|35|32|34|36|31|32|41|30|35|25|24|23|31|32|23|35|44|25|31|28|31|27|35|39|38|36|40|30|26|41|32|34|47|38|31|33|30|37|32|35|36|46|33|40|42|23|40|29|27|36|35|36|34|43|28|19|33|36|37|35|50|43|22|34|28|43|38|45|42|38|34|46|32|35|25|38|41|27|43|34|34|41|35|35|47|46|46|40|36|36|38|37|44|28|33|38|38|40|35|24|35|27|39|32|33|28|37|42|31|36|40|37|27|25|21|35|39|38|26|26|45|37|34|37|41|44|43|41|41|37|45|38|27|37|36|43|26|43|39|39|33|38|35|28|30|38|50|30|43|40|31|44|35|23|23|39|41|42|44|39|48|31|34|33|28|20|40|41|37|27|53|33|47|36|41|33|28|30|48|44|42|54|22|41|35|29|39|46|46|37|37|33|32|37|23|38|36|48|29|26|36|27|35|37|46|34|32|35|37|40|35|46|34|43|35|39|33|39|48|41|36|48|35|47|42|30|30|36|37|33|31|43|45|36|42|27|32|25|45|37|43|37|22|36|33|39|31|41|48|50|39|34|41|32|34|41|29|32|34|37|44|43|37|33|30|30|41|37|31|39|34|26|31|26|33|30|23|34|43|36|35|27|28|26|40|40|32|31|41|31|39|37|43|38|27|34|30|43|47|29|42|29|31|37|22|27|33|27|38|29|42|27|26|26|40|34|40|38|30|31|39|24|32|43|40|25|42|33|36|30|32|33|33|31|24|41|33|39|41|39|37|31|38|50|20|46|40|47|32|40|26|41|32|27|42|37|46|30|33|33|28|41|30|41|26|30|42|38|35|32|40|38|32|40|38|40|33|40|44|31|35|32|32|31|42|30|38|42|26|33|29|36|31|42|23|27|36|41|25|44|23|30|42|34|36|35|35|30|24|28|39|29|32|34|32|44|36|34|30|28|43|26|33|31|34|34|27|29|20|30|26|34|28|28|33|28|34|26|25|30|38|34|22|20|35|33|31|38|27|42|24|26|26|36|40|30|27|22|33|26|40|37|36|28|30|27|29|34|30|32|20|30|32|27|32|45|26|41|33|24|32|28|35|30|35|41|31|36|33|32|18|25|34|31|30|35|32|29|27|30|27|38|30|39|28|34|27|39|33|39|28|41|26|39|37|36|33|33|32|34|39|38|19|27|36|27|44|30|35|31|37|24|31|25|23|35|37|36|28|19|38|30|28|27|28|38|32|30|25|34|25|32|28|27|21|32|27|29|24|30|27|29|27|19|39|34|23|45|33|25|33|30|27|22|31|31|35|21|18|25|23|29|34|29|30|32|28|27|24|22|27|37|32|20|27|42|29|21|28|29|24|23|24|26|26|38|22|32|30|42|41|33|30|29|33|33|30|26|22|25|33|36|38|22|44|32|26|24|20|25|32|29|36|24|27|26|32|26|35|43|27|24|31|23|23|27|41|30|28|33|23|27|33|35|22|25|36|33|33|38|33|18|21|21|22|22|32|28|41|39|25|36|33|38|28|28|29|33|36|30|32|29|32|19|22|27|27|35|35|30|23|25|28|34|32|28|31|23|23|22|29|33|27|24|25|25|13|20|25|32|31|29|28|30|24|26|30|28|23|34|31|31|36|21|32|27|24|20|31|29|24|31|36|27|30|21|21|19|24|25|31|28|24|20|33|27|24|28|24|29|26|16|30|25|29|24|20|28|24|26|21|26|23|31|26|27|23|19|24|27|19|22|30|23|21|28|21|29|30|38|25|22|43|15|30|28|24|28|39|22|27|25|29|25|21|22|32|28|25|24|24|27|18|33|41|29|20|27|19|22|29|29|29|28|28|24|22|24|28|22|22|22|20|23|24|31|30|21|14|40|23|21|24|24|14|32|26|24|24|18|24|26|24|27|23|30|34|22|21|23|24|27|25|31|25|33|25|24|25|25|19|27|26|22|25|20|24|21|20|32|27|22|22|36|27|24|30|33|27|28|36|29|17|22|20|28|16|28|16|29|22|20|25|24|22|21|23|30|19|32|23|20|23|31|18|21|18|26|31|26|19|21|22|23|15|22|21|21|20|21|27|24|22|18|17|21|18|27|19|23|22|19|26|20|10|14|21|30|18|25|25|19|22|21|24|22|17|22|22|23|23|20|25|19|25|21|23|13|15|19|23|31|13|32|33|15|20|29|12|22|28|25|21|21|17|14|20|19|25|17|14|16|15|24|14|16|22|15|21|26|27|15|17|16|15|22|24|28|18|28|16|26|17|21|25|21|31|21|25|28|16|19|24|28|23|26|18|22|26|12|17|11|22|20|29|13|22|14|28|19|18|24|29|14|21|20|14|21|19|22|27|12|16|16|16|22|17|13|20|27|25|13|14|27|22|14|21|23|15|14|17|20|19|23|13|14|24|20|18|18|23|18|23|22|27|18|28|14|18|10|18|19|20|11|18|24|24|18|17|19|16|20|13|15|20|25|15|19|23|16|17|9|17|18|27|15|15|15|17|17|16|19|19|18|19|13|9|19|15|15|13|16|11|14|12|12|25|20|17|17|13|17|11|24|17|12|10|13|17|14|13|18|18|15|16|18|16|7|12|15|10|11|18|25|12|12|17|12|22|18|23|11|17|22|19|21|9|16|18|19|17|22|11|15|13|15|13|18|21|12|9|14|9|22|14|9|21|20|8|14|22|17|6|13|11|10|13|16|16|14|20|9|17|18|13|22|23|11|14|17|28|29|22|18|13|16|18|15|16|18|13|10|14|12|9|12|16|17|12|9|17|22|20|18|18|21|23|24|16|13|13|15|21|19|18|16|11|20|19|9|16|11|11|13|13|18|9|14|9|19|14|17|15|18|14|15|12|12|6|18|16|11|17|19|14|16|16|16|14|16|8|9|17|12|15|15|17|9|10|14|14|12|19|9|23|15|18|12|19|13|14|14|15|12|17|8|17|16|8|12|17|13|11|12|16|6|8|14|12|17|23|8|12|22|22|11|15|17|10|15|7|13|13|9|13|21|9|14|13|18|17|18|15|18|11|15|9|14|12|11|10|13|14|9|8|9|9|10|14|15|24|11|8|15|12|10|16|10|29|20|16|17|14|15|14|15|18|18|6|11|9|14|16|14|13|14|11|15|12|8|8|19|14|17|7|10|12|10|19|10|12|19|15|13|16|9|15|15|9|7|7|13|10|6|12|12|15|19|14|11|13|6|10|12|7|13|13|11|12|17|9|15|23|19|9|13|15|13|13|8|15|14|17|12|10|13|8|12|10|4|11|19|6|15|12|22|12|15|13|14|9|7|12|10|12|18|12|16|13|11|16|17|12|9|12|9|22|12|4|18|10|15|15|12|12|13|7|16|22|16|13|10|15|15|15|16|8|13|8|10|11|8|7|7|14|8|9|11|15|3|15|11|7|12|14|9|11|14|22|17|13|20|19|17|11|20|7|8|17|17|13|8|14|16|15|13|15|12|17|19|13|15|11|20|16|11|14|10|19|9|14|11|11|16|10|19|9|14|21|17|8|10|16|15|11|11|11|16|12|15|14|17|11|14|13|17|9|11|8|11|17|13|12|14|10|18|8|12|8|17|12|23|15|14|6|10|5|9|15|11|10|10|19|9|13|14|15|16|13|10|6|15|12|12|7|15|17|14|9|8|9|13|12|11|17|14|13|20|13|11|10|9|14|12|15|12|8|19|13|17|10|19|16|10|17|13|15|10|13|8|16|10|15|16|15|15|14|10|10|10|11|13|7|19|8|9|11|6|14|18|10|12|11|10|16|16|10|10|7|12|20|12|16|6|10|12|7|12|13|16|13|11|9|11|17|11|11|17|11|7|8|13|12|14|8|10|12|9|9|17|9|11|8|8|11|13|13|16|12|17|11|10|12|14|13|10|18|11|8|14|12|11|21|9|14|13|12|12|14|11|19|13|17|14|16|12|10|11|10|16|15|12|9|11|14|10|14|13|16|11|7|13|7|15|16|10|11|15|14|10|10|12|15|16|11|12|10|9|15|12|16|9|9|14|14|9|13|7|14|15|9|17|16|6|7|7|8|16|14|13|7|5|5|8|7|10|11|8|13|13|12|14|4|16|23|15|10|10|10|9|11|14|14|6|10|8|9|14|13|9|10|14|9|10|10|8|14|14|14|11|10|9|18|16|3|11|11|9|17|6|7|10|6|14|10|12|3|9|13|11|11|11|7|10|7|10|14|12|6|17|20|11|8|12|11|8|7|9|9|9|7|7|13|15|18|7|11|12|12|1|5|11|11|9|7|12|8|8|8|9|10|7|10|7|14|19|10|11|7|10|8|8|16|8|5|8|7|10|12|7|17|17|16|11|5|13|8|15|19|3|9|5|9|6|5|12|11|5|10|10|7|8|11|7|9|6|6|8|6|10|11|10|13|9|12|3|12|4|5|10|10|6|7|9|15|4|5|14|11|15|14|10|8|17|11|7|11|7|9|8|11|13|7|11|5|14|7|10|13|11|2|10|9|9|10|13|12|9|11|12|5|10|5|13|5|5|7|10|9|9|3|3|3|6|13|8|11|14|7|9|8|6|4|7|3|10|8|7|8|8|10|10|12|5|4|7|8|2|7|7|2|8|4|4|5|8|10|7|7|9|6|8|10|8|9|4|6|4|5|6|7|7|3|12|2|4|5|11|3|9|5|10|6|9|6|4|6|2|7|8|8|9|9|5|7|8|7|7|4|9|14|6|7|12|6|8|8|4|10|9|9|2|8|3|6|5|6|8|8|6|7|12|10|9|10|12|9|7|8|10|13|9|11|5|6|6|8|3|3|10|6|4|2|6|9|11|7|8|4|8|8|4|3|4|10|13|7|1|15|8|4|4|7|9|8|14|3|7|4|8|9|5|5|6|9|3|7|4|4|7|6|9|5|11|7|2|6|6|6|7|7|4|3|4|7|7|6|5|4|8|6|5|5|6|4|5|4|5|9|2|8|7|9|13|10|10|3|4|7|13|5|3|5|5|8|4|9|4|6|6|7|10|6|8|10|5|6|9|4|8|10|10|9|5|8|11|11|3|7|8|3|5|6|13|4|8|2|6|5|4|6|2|9|6|2|4|12|6|15|8|4|6|8|7|7|9|2|8|10|8|7|5|5|8|9|4|9|9|4|7|4|6|12|4|11|1|5|8|6|8|5|6|2|5|9|9|3|6|2|4|3|9|7|11|6|6|3|5|9|6|2|11|8|2|8|7|2|11|10|2|8|9|6|3|4|17|10|6|5|3|3|4|7|4|6|7|6|11|5|6|3|5|5|9|6|4|5|6|3|6|5|8|4|9|8|4|1|5|7|5|7|3|7|6|5|6|9|8|5|4|8|10|10|6|9|6|4|4|8|10|7|4|3|4|5|9|4|6|7|9|4|4|6|4|3|4|7|5|4|7|5|4|5|3|3|6|5|6|1|4|4|12|5|9|4|7|5|3|7|10|8|5|5|7|7|6|2|3|8|6|8|7|8|4|9|4|10|5|10|22|3|6|5|9|6|5|9|7|6|11|5|8|10|7|7|5|6|9|3|8|8|3|9|9|4|2|6|11|6|1|5|7|6|2|5|6|5|4|2|8|9|11|7|17|22|6|9|8|1|5|6|8|8|4|7|3|5|8|5|9|7|4|7|6|4|7|5|7|5|7|6|7|10|8|4|10|10|5|7|5|1|5|3|6|7|6|3|5|6|4|2|6|6|4|8|7|6|7|9|8|3|7|8|3|7|10|5|5|4|8|11|8|6|4|3|11|14|12|8|5|6|12|5|6|4|5|10|6|6|6|5|7|6|5|9|9|4|6|13|7|8|4|4|10|5|4|9|4|9|8|10|11|13|8|3|9|11|8|8|7|6|5|9|11|6|6|9|7|8|6|5|5|13|3|6|3|7|10|8|5|11|8|6|7|5|5|7|5|5|7|9|6|7|12|6|2|7|4|6|12|3|5|6|11|11|13|9|11|4|5|7|3|4|2|6|9|6|4|12|5|8|4|8|7|5|5|6|4|4|2|8|3|5|10|7|4|3|9|7|14|5|10|7|5|6|5|7|9|6|7|7|5|4|6|4|9|7|6|6|5|5|8|5|8|5|3|9|3|8|5|9|3|7|2|9|8|6|6|6|6|7|9|9|10|5|7|7|9|9|7|4|5|7|8|7|4|4|7|7|2|6|1|2|3|3|7|6|4|4|4|1|4|4|6|4|4|9|7|4|10|5|11|9|3|7|7|4|7|4|5|6|7|5|9|9|5|6|6|2|8|9|3|2|3|6|7|6|4|12|3|7|5|4|3|5|6|6|4|7|6|8|5|9|10|6|5|6|7|7|5|6|10|6|5|7|6|6|5|7|4|1|4|5|8|10|8|7|5|7|5|7|8|12|9|1|6|11|6|7|5|1|1|5|7|4|2|7|3|3|3|3|6|5|9|6|5|5|4|6|5|7|4|5|4|3|7|7|10|4|4|14|6|10|8|3|3|6|2|5|13|9|6|6|3|9|1|4|6|5|4|5|9|8|2|6|5|4|11|4|3|3|5|5|4|4|6|3|4|5|9|4|5|5|3|5|5|4|9|5|5|4|5|6|3|9|7|6|5|7|5|6|6|8|4|2|4|6|9|2|13|5|4|6|5|6|7|4|2|4|6|6|4|6|3|13|8|3|8|3|8|10|7|4|5|6|5|6|8|3|4|4|7|7|3|11|4|4|3|4|7|6|1|3|4|3|6|6|7|6|5|8|7|4|5|2|9|7|7|7|6|3|3|4|7|9|9|5|3|5|10|4|4|5|3|8|3|2|2|3|3|4|9|10|7|8|5|7|5|4|4|9|6|6|2|8|3|0|4|5|11|12|15|4|5|3|6|6|6|7|3|10|7|11|6|3|7|4|8|2|3|11|5|1|8|1|5|5|6|2|6|4|8|4|7|6|8|4|6|3|1|6|8|2|5|3|7|3|12|10|8|3|6|6|4|3|7|6|2|8|1|7|5|3|6|10|5|8|1|9|5|4|8|7|8|3|4|6|2|6|7|5|7|8|8|4|8|4|5|7|3|7|6|6|5|7|4|5|11|3|11|1|8|3|7|7|3|3|7|6|3|2|11|0|5|8|10|6|3|5|8|7|0|3|9|1|3|4|4|5|5|6|9|3|3|3|8|4|3|6|4|7|6|5|4|4|3|4|6|5|2|8|5|4|6|7|1|6|2|6|5|5|8|9|7|2|2|0|4|4|5|5|6|5|5|5|5|5|5|11|7|7|3|9|8|4|7|5|3|2|7|4|2|9|3|2|7|3|4|7|6|3|6|4|2|8|5|5|3|10|9|4|3|4|9|7|4|10|2|3|1|6|3|7|2|1|2|5|9|6|3|5|5|3|2|7|8|6|5|4|4|4|7|4|4|5|2|4|2|4|2|8|4|3|5|2|4|7|11|2|10|2|10|3|1|2|8|3|3|5|3|3|5|3|3|6|8|6|10|2|2|8|3|5|4|5|2|3|4|7|5|4|8|4|5|4|2|6|4|6|3|7|4|1|4|4|1|2|5|1|2|5|4|4|9|6|5|3|5|4|7|4|5|2|5|5|5|6|4|9|6|4|2|4|3|3|6|6|5|7|3|3|5|11|7|4|4|4|6|3|3|3|4|2|2|3|6|10|3|3|5|5|1|9|5|5|7|1|5|6|3|6|4|7|9|9|4|2|7|0|10|10|7|3|6|4|2|4|4|5|5|6|11|1|2|8|2|7|4|3|3|6|8|2|5|6|5|5|7|5|5|5|7|5|5|5|3|6|4|6|4|12|5|6|4|6|4|3|4|8|2|6|5|4|4|2|3|2|6|3|4|4|7|7|4|6|7|3|5|3|6|4|7|3|3|2|3|3|2|8|3|4|6|5|2|6|4|2|5|2|3|1|1|3|2|4|3|3|6|3|4|6|3|4|4|7|5|3|5|4|4|3|3|6|2|5|5|2|4|5|1|14|5|3|8|4|4|1|4|2|3|4|2|2|5|4|2|2|1|2|0|7|2|2|3|3|3|2|4|1|3|4|5|5|8|6|3|3|7|4|5|2|6|2|3|3|2|0|4|3|1|1|4|5|6|1|1|0|3|4|2|5|1|7|2|4|3|2|4|1|3|2|0|2|3|4|4|3|5|6|4|6|3|3|4|6|8|7|3|5|3|4|0|1|4|3|7|3|0|3|4|5|6|5|6|5|4|4|0|5|9|1|3|5|7|8|7|3|5|4|4|5|6|4|5|2|4|4|5|4|3|4|3|5|4|9|4|9|2|7|4|4|2|1|4|4|8|0|4|5|3|2|1|7|3|3|4|3|3|7|6|8|5|6|2|1|4|2|0|0|4|8|2|4|3|7|5|3|2|3|0|1|2|4|2|4|3|1|4|4|0|0|4|5|4|4|0|2|3|3|3|5|2|3|6|2|2|2|3|2|5|4|4|3|4|2|2|3|6|3|2|4|3|7|4|5|5|2|1|1|5|4|1|3|1|3|4|5|3|0|5|5|3|1|1|3|3|3|6|4|1|2|1|5|0|1|2|7|5|4|2|2|7|1|1|5|2|4|2|3|5|4|4|1|0|4|6|3|2|4|4|2|3|4|2|4|1|3|3|2|3|1|2|1|2|1|9|3|3|1|2|4|3|0|3|1|3|6|4|3|5|4|3|2|2|3|2|2|3|3|4|1|2|1|2|4|2|4|3|1|3|4|3|3|3|5|3|3|2|4|3|2|1|0|0|3|1|3|1|2|2|2|4|4|1|5|3|2|3|3|3|5|2|6|5|4|2|4|3|1|2|1|4|0|2|1|3|3|4|4|4|5|5|5|6|4|3|6|3|6|3|2|4|5|7|5|1|4|4|4|3|2|3|2|2|5|0|4|2|2|4|3|3|3|1|3|4|6|2|2|2|3|7|3|8|9|4|1|3|4|6|3|2|2|3|5|3|2|1|3|1|4|1|3|4|2|0|2|2|4|3|5|4|2|3|3|3|2|3|1|3|5|2|5|4|3|3|8|2|4|6|2|3|5|3|3|5|0|1|2|5|3|6|3|3|3|4|5|2|3|2|2|5|4|3|5|5|5|2|7|4|3|0|2|0|4|3|2|3|4|3|2|4|4|3|2|2|3|5|4|3|3|1|1|1|7|2|5|3|2|0|1|1|2|3|1|1|2|0|3|3|1|2|2|5|7|3|7|4|4|4|1|0|2|2|3|0|6|4|1|2|7|4|4|2|3|3|5|0|3|2|4|3|1|4|4|3|0|3|3|1|1|1|1|3|3|0|2|2|6|5|2|0|0|3|2|1|3|4|9|6|1|2|1|2|5|5|2|0|2|2|4|4|4|3|3|2|1|3|5|0|6|2|3|2|0|1|2|1|2|2|3|5|3|1|3|3|4|5|3|2|5|1|2|6|0|3|2|4|3|9|6|3|5|2|2|1|3|2|3|0|3|7|8|1|4|6|3|2|3|5|2|0|2|3|2|4|3|0|3|0|4|4|0|1|2|6|3|4|3|1|3|3|5|1|2|3|3|7|4|7|5|4|0|0|5|4|4|3|3|2|5|4|4|3|3|2|4|4|1|3|3|2|1|4|2|5|0|1|3|2|5|6|1|1|2|3|1|5|0|1|0|3|3|3|3|7|3|1|1|5|6|2|4|6|0|3|1|3|3|5|4|1|4|1|2|1|4|3|2|3|4|5|4|4|2|3|2|0|6|5|2|2|1|2|5|4|2|3|5|2|2|4|2|7|2|4|5|4|4|2|1|9|5|4|0|1|3|3|4|2|4|4|2|5|5|4|1|1|3|5|3|1|2|5|4|3|6|3|3|3|4|4|0|6|5|2|5|5|3|1|3|2|2|2|2|4|5|2|2|1|3|6|3|0|10|2|4|4|2|3|3|9|4|6|2|2|4|7|0|2|5|1|3|2|5|2|9|4|3|5|5|5|5|2|5|7|5|3|2|3|5|4|1|4|0|4|3|0|2|6|5|2|1|7|1|0|3|1|2|8|6|7|0|3|4|2|3|5|1|4|1|6|2|3|1|5|1|5|6|4|3|5|5|2|4|5|3|3|5|6|0|6|4|4|1|3|3|1|3|1|2|2|6|2|4|4|1|2|5|0|3|4|2|2|2|2|3|8|6|1|7|2|3|3|2|2|2|2|4|3|6|4|4|2|4|5|6|5|0|7|4|5|3|3|5|6|2|5|2|5|3|3|2|7|6|0|3|4|3|5|1|4|5|5|2|2|4|3|10|6|6|3|5|4|1|0|2|2|0|3|2|5|2|2|6|3|2|5|1|6|6|3|8|3|3|2|0|0|1|5|3|7|1|6|7|0|2|3|3|2|3|7|0|1|3|4|3|2|3|1|5|4|5|2|1|0|7|5|2|1|2|2|4|2|5|1|4|6|5|3|2|6|1|0|5|1|1|8|2|2|0|2|2|3|5|2|5|5|5|2|3|1|3|2|6|2|3|4|2|4|4|2|3|4|3|2|4|1|5|3|3|1|0|4|2|3|4|1|2|2|2|1|0|2|5|0|2|6|3|3|1|1|4|5|1|3|4|3|3|2|3|5|1|2|3|7|4|1|2|4|2|5|3|4|1|4|2|2|6|2|5|5|4|1|1|1|1|0|0|6|2|3|1|3|3|2|5|0|2|5|3|1|3|2|5|5|0|4|1|5|1|3|5|2|2|0|5|4|1|3|6|7|2|3|2|4|7|0|3|0|2|4|3|3|4|3|4|4|4|0|1|2|2|1|0|2|2|3|3|2|5|1|2|5|3|1|0|2|4|3|2|4|3|0|0|3|1|0|2|1|3|1|0|5|3|5|3|0|6|3|2|4|2|2|4|4|2|2|2|5|4|3|3|4|4|1|3|2|6|8|5|4|3|4|2|3|4|2|2|4|2|1|2|1|4|1|5|1|1|0|3|3|1|3|5|1|4|3|2|1|1|4|3|5|2|5|2|9|3|3|1|3|4|4|1|2|2|1|3|1|4|1|1|0|2|10|1|2|1|0|0|7|4|4|2|2|1|4|4|1|1|1|7|3|1|2|2|6|5|3|2|1|0|2|4|2|2|4|0|2|3|5|2|1|3|3|1|1|2|3|7|3|5|2|2|1|2|1|0|1|2|5|4|3|1|2|3|4|2|1|2|3|3|2|3|1|2|1|1|4|1|3|5|2|1|1|1|0|3|1|1|4|4|1|0|1|5|2|2|0|4|1|4|1|2|1|8|3|1|3|2|2|1|1|1|0|1|2|4|0|2|1|1|3|3|6|4|3|2|3|2|2|6|2|5|5|1|2|3|4|3|4|1|0|2|4|2|2|4|1|3|3|3|0|2|2|1|2|2|3|2|3|0|3|3|4|3|3|4|4|2|5|5|2|1|3|2|7|5|5|2|4|2|4|4|0|0|2|3|2|4|4|3|0|4|2|5|1|2|3|6|3|3|4|2|4|4|0|3|3|2|4|3|4|9|3|3|3|2|3|3|6|1|3|0|3|1|1|2|1|1|5|1|2|3|1|1|3|2|2|0|2|2|3|4|0|1|2|3|3|4|1|1|4|4|4|2|2|2|0|6|1|3|2|2|1|1|2|5|5|0|1|2|0|1|6|0|1|3|4|2|2|3|4|3|5|6|1|3|2|3|1|3|3|1|2|4|3|0|0|2|2|3|0|3|3|2|0|2|2|2|4|1|0|3|4|1|6|3|7|5|6|1|3|1|2|2|3|2|3|6|2|0|3|3|1|1|3|2|2|1|0|2|3|1|2|1|0|0|1|2|0|2|1|1|0|3|3|4|2|2|3|3|2|1|4|4|3|3|1|2|3|5|1|3|2|1|5|3|0|3|0|0|0|2|2|4|3|3|1|5|3|3|1|3|3|2|1|3|2|3|1|4|0|3|1|3|1|3|3|3|2|3|4|3|1|3|2|1|5|1|0|2|1|4|1|1|1|1|5|3|2|3|3|1|0|1|2|2|4|3|1|0|2|0|2|2|1|1|1|1|2|2|2|3|2|5|3|5|5|1|2|2|4|3|4|5|2|0|1|2|5|1|1|3|3|1|1|1|2|0|1|0|2|5|2|2|5|0|4|0|3|2|3|1|2|3|3|1|0|2|1|3|2|1|1|2|6|2|4|0|2|2|3|1|1|4|3|4|2|5|1|3|1|4|4|1|2|2|2|1|5|3|5|1|4|2|2|1|3|3|2|1|6|1|4|4|5|1|3|2|2|3|1|3|3|3|4|0|0|1|1|1|2|2|1|3|2|2|2|5|1|3|3|1|3|2|4|4|2|4|0|0|3|2|2|0|2|2|3|0|1|5|1|2|2|2|2|2|1|3|1|5|4|2|4|0|1|0|3|2|3|1|2|0|4|5|6|1|0|3|1|2|0|2|3|2|1|1|4|2|5|2|5|2|2|1|4|5|1|4|2|0|3|3|0|1|0|1|3|3|3|0|3|2|3|1|2|1|1|3|7|2|1|4|2|4|3|3|2|2|3|1|4|0|4|2|2|1|1|2|2|2|5|0|3|1|1|0|0|1|1|2|3|3|1|4|0|1|2|0|1|2|1|3|1|3|0|1|1|1|0|2|0|1|3|1|0|0|3|0|6|3|5|1|1|1|4|5|0|1|2|3|1|3|0|0|3|2|1|6|2|3|1|2|1|0|1|1|0|0|0|0|4|5|3|1|3|1|0|5|2|2|4|2|2|3|2|0|0|1|1|3|0|0|0|3|1|2|0|2|1|5|4|3|2|2|1|2|2|6|0|1|2|1|1|5|1|2|2|0|2|0|0|3|3|2|1|2|0|1|2|1|0|2|5|1|3|2|1|1|0|1|3|2|5|1|2|1|4|5|4|2|4|7|1|4|1|4|2|1|0|0|2|1|1|1|2|2|1|1|1|5|2|4|3|3|4|3|1|0|0|5|0|3|1|3|1|2|6|2|1|4|2|2|3|1|0|3|1|2|1|4|1|1|4|2|0|1|3|4|3|1|1|5|3|1|3|0|0|1|4|2|0|3|2|4|0|2|2|1|2|1|2|3|2|1|0|2|3|0|1|0|2|3|5|3|0|1|1|2|3|3|2|2|1|3|1|3|3|1|4|2|0|0|1|2|0|0|2|0|3|2|0|0|2|2|0|1|3|2|4|0|0|1|1|2|3|1|4|0|3|1|1|2|2|1|4|2|2|2|0|1|4|1|1|1|1|2|2|0|3|2|0|4|0|0|3|4|0|2|0|1|0|0|4|1|1|4|3|3|2|2|2|2|1|2|2|1|3|1|0|4|4|4|2|0|3|3|1|3|1|4|2|2|0|4|2|2|4|2|0|2|0|1|1|1|1|1|3|0|1|4|1|0|2|1|2|3|5|1|3|0|0|3|0|0|3|4|0|2|2|0|1|3|1|2|2|0|1|0|5|0|1|0|1|2|2|1|1|3|1|2|4|1|3|0|0|0|1|1|0|3|2|2|3|1|2|2|2|1|4|0|0|1|0|1|3|1|2|0|2|0|0|0|1|3|2|1|1|2|5|1|6|4|4|1|0|2|5|3|2|1|2|2|2|1|1|2|1|1|3|0|3|1|1|2|1|1|0|0|0|0|1|1|3|3|2|2|1|1|1|1|4|1|1|0|0|2|4|1|0|1|1|0|0|0|1|1|2|1|1|1|3|3|1|0|3|0|0|0|1|2|3|2|2|4|1|5|0|1|3|0|2|3|3|0|2|2|1|4|0|1|1|1|2|0|0|2|2|0|2|3|1|0|0|2|2|3|4|1|4|1|0|3|1|3|2|5|2|0|0|0|0|1|1|1|2|0|2|4|0|0|2|5|1|1|1|2|0|1|1|0|1|1|1|4|3|0|1|3|5|1|0|3|0|0|1|0|2|1|2|3|2|4|3|4|1|0|1|2|1|1|0|0|2|1|1|4|1|0|2|3|2|1|0|0|0|1|1|5|1|1|3|3|3|4|0|0|1|0|0|1|1|5|4|2|3|2|2|2|1|2|0|1|3|1|2|1|0|0|2|1|0|2|0|3|3|2|1|2|2|3|1|0|2|2|2|1|0|1|2|3|1|0|2|0|2|1|2|1|1|1|1|2|1|3|2|2|2|0|2|1|1|1|2|1|0|4|3|1|1|2|1|0|3|1|0|4|1|0|3|1|0|2|4|1|0|0|0|3|0|3|4|0|1|2|1|0|4|0|2|3|4|1|2|3|4|3|4|1|2|1|5|0|0|1|3|1|2|1|2|0|1|1|5|4|0|1|3|4|0|4|2|0|1|2|2|2|1|2|2|5|2|1|1|0|1|2|0|5|3|1|1|1|5|3|1|2|0|0|3|2|1|3|3|0|3|1|2|2|1|0|1|4|2|1|2|3|1|2|5|1|2|1|0|2|3|2|4|2|1|7|4|2|3|1|0|2|3|4|1|2|1|3|1|4|1|2|3|3|3|0|3|0|0|2|2|1|3|0|1|2|2|2|4|2|0|1|4|1|0|3|0|2|2|0|3|1|0|4|2|5|2|1|1|2|1|3|3|2|2|1|1|2|2|1|4|6|3|1|1|4|1|4|4|3|1|7|1|1|1|5|2|4|7|1|0|1|3|0|1|4|1|1|5|5|4|1|3|7|3|2|0|3|1|2|6|3|4|2|3|6|0|2|3|4|2|2|0|1|2|1|2|0|3|3|2|1|2|3|3|0|1|4|4|2|0|3|1|3|2|2|3|1|1|5|3|4|1|1|2|5|1|4|0|1|0|1|3|1|1|2|3|1|0|1|4|2|2|3|5|5|3|2|1|0|3|3|3|3|4|3|3|1|3|1|5|0|3|1|4|4|3|5|4|3|5|0|1|1|1|0|1|1|0|4|5|6|4|4|4|1|2|1|2|1|3|3|3|2|0|3|5|2|0|1|1|1|2|1|2|3|1|0|4|1|2|5|1|4|1|4|5|2|3|0|3|3|0|0|3|4|4|1|3|3|4|0|4|2|3|3|2|1|0|3|1|3|0|1|0|4|4|1|2|2|3|2|1|5|1|4|3|2|0|5|4|2|1|2|3|1|2|4|2|1|1|0|1|1|4|2|3|1|1|2|6|4|2|1|0|0|2|1|0|2|1|1|4|4|5|2|2|3|1|3|1|3|3|2|2|3|2|0|1|2|1|3|2|3|1|3|2|2|0|2|0|0|4|2|3|1|3|0|1|3|3|2|1|2|3|2|4|3|2|2|5|4|1|1|1|1|3|3|3|2|6|3|5|1|4|2|3|2|2|2|3|3|1|2|1|2|6|4|2|3|5|1|4|1|1|2|1|3|0|0|2|2|4|2|4|1|4|3|3|1|3|2|1|0|1|2|4|2|4|0|0|1|5|2|0|5|3|2|1|7|2|2|2|0|1|3|2|1|3|4|0|1|1|0|1|5|0|3|3|2|2|2|1|2|1|3|1|1|0|3|2|4|3|3|3|2|1|2|0|1|1|1|3|0|4|1|1|2|4|1|0|1|3|0|4|3|1|4|1|3|1|3|4|3|1|5|1|2|0|2|1|1|3|4|0|1|1|2|2|3|3|0|6|1|1|1|2|0|1|0|1|5|1|1|1|3|4|1|5|2|2|1|3|1|1|0|1|2|1|2|3|0|1|1|3|2|2|1|2|1|1|3|3|2|0|2|0|1|1|3|5|0|5|3|1|0|6|2|3|2|2|2|2|3|4|3|3|1|5|2|4|2|5|1|4|4|1|3|2|2|1|2|1|0|3|3|2|2|4|3|3|1|5|2|2|2|4|3|2|3|2|2|0|1|1|0|2|1|1|3|6|3|1|0|1|2|4|1|2|3|1|3|1|2|2|1|2|2|1|2|1|3|3|3|0|0|0|5|0|0|3|2|0|2|3|4|1|1|1|0|1|3|1|0|1|0|0|4|2|3|0|0|2|2|2|2|3|2|3|1|3|0|1|0|1|2|2|4|0|2|2|2|8|4|2|4|2|1|3|1|5|4|2|1|2|0|1|0|4|2|5|1|2|1|3|1|4|2|1|1|2|2|2|1|2|1|2|5|3|2|2|3|2|4|3|5|0|1|3|5|2|2|2|1|0|2|1|1|3|3|3|2|0|2|6|0|0|2|2|2|1|1|1|3|0|4|1|1|1|1|1|3|4|1|0|1|2|1|4|3|4|2|2|2|3|1|2|0|2|2|4|5|0|3|2|1|1|0|1|2|0|2|1|3|0|2|1|5|0|1|1|3|4|4|1|0|6|2|3|2|1|0|2|3|1|2|0|0|0|2|2|3|1|4|1|0|1|0|0|2|1|1|0|4|1|0|2|0|2|2|1|3|2|1|2|0|0|4|1|1|0|1|3|2|4|0|2|2|2|2|2|0|1|0|1|1|1|0|6|1|4|1|1|1|0|0|0|1|3|0|1|2|1|1|3|2|2|0|1|2|1|1|0|0|2|0|3|1|0|1|2|1|5|1|2|3|3|3|3|1|1|0|0|2|2|2|1|1|2|4|2|3|2|5|1|0|2|1|1|2|3|4|2|1|0|3|3|1|1|2|0|3|1|4|3|2|3|3|3|1|1|1|2|0|1|0|1|1|1|4|0|4|0|2|2|2|1|2|2|1|2|0|2|5|0|1|1|2|1|4|1|1|0|3|0|1|0|2|3|3|1|1|0|1|1|1|6|2|0|1|0|1|2|1|0|1|1|2|4|2|5|2|1|3|2|2|1|2|1|1|0|2|4|1|1|2|0|1|1|2|0|1|2|1|0|1|1|2|1|2|2|1|1|2|3|1|0|2|2|0|3|4|0|4|0|0|0|1|1|1|1|5|2|0|0|1|0|3|4|1|0|1|1|0|4|4|2|1|5|1|3|0|2|2|0|1|0|1|3|4|4|2|1|0|1|2|3|1|0|0|0|2|3|0|1|1|1|3|1|1|3|1|3|1|3|4|5|1|1|4|1|1|2|3|1|4|3|3|2|0|0|1|2|2|2|1|1|0|3|2|2|2|0|3|1|2|1|3|3|1|0|3|1|3|6|1|1|3|1|2|4|0|3|2|0|2|2|1|4|4|2|3|1|0|2|0|3|5|1|0|2|0|4|1|0|1|2|1|7|0|2|2|3|0|2|3|1|1|2|0|2|0|0|1|5|0|3|0|3|3|3|1|3|2|0|0|2|1|0|1|1|5|1|2|1|2|4|0|3|1|2|1|0|3|2|1|2|1|2|0|1|2|3|1|2|0|1|1|0|3|2|0|2|2|0|3|0|0|1|2|2|4|3|2|0|1|2|5|1|0|2|3|1|1|1|2|1|1|2|2|1|0|1|1|2|4|4|4|0|4|0|1|2|0|2|1|1|1|1|1|2|0|2|0|1|0|0|1|1|0|4|2|1|2|0|2|1|2|0|1|3|0|5|2|1|1|3|2|1|2|4|2|0|0|1|3|2|1|4|3|2|4|1|1|2|1|2|0|1|3|1|2|4|3|4|0|1|1|1|0|0|3|1|3|1|2|0|2|1|1|1|1|5|3|2|1|1|1|5|4|3|2|3|2|2|2|0|1|1|2|3|2|4|1|2|2|1|4|1|3|1|2|1|2|3|6|0|1|2|1|3|0|2|2|1|2|1|2|1|3|0|0|7|2|1|3|4|1|2|0|2|1|2|1|3|1|0|0|3|1|4|2|2|1|5|3|1|0|1|0|1|0|3|0|4|3|2|0|4|3|4|1|1|1|5|1|1|1|0|3|0|1|3|1|3|4|4|1|2|2|2|1|3|1|2|1|1|4|2|5|2|1|3|4|2|1|0|2|2|2|2|2|2|2|0|2|1|3|0|1|2|4|1|1|0|3|1|0|1|4|0|0|0|2|4|1|1|1|0|1|2|4|3|1|0|1|2|0|2|1|1|1|1|1|5|3|0|0|2|2|3|1|3|2|0|1|3|1|1|3|3|1|3|4|2|3|1|0|2|1|1|1|0|2|4|0|2|3|2|0|4|2|3|1|1|1|1|1|3|1|3|0|2|1|3|4|3|1|0|0|0|1|1|2|0|1|1|0|1|3|3|2|0|3|1|4|5|1|0|1|0|1|1|2|0|2|0|0|5|3|1|1|1|1|3|2|3|3|3|2|1|4|3|2|3|2|2|1|4|4|0|2|2|3|2|0|2|2|2|1|1|2|1|3|1|1|1|0|3|2|3|2|0|1|1|0|0|2|4|1|5|5|0|4|4|3|1|3|1|1|2|3|1|1|1|2|4|2|1|1|1|3|0|0|1|3|0|1|1|4|1|3|3|1|2|1|2|4|0|1|1|2|1|0|2|1|1|1|6|1|0|4|3|0|1|1|0|1|2|2|2|4|2|1|4|0|2|1|3|0|0|3|2|2|0|3|6|0|0|2|1|2|1|2|0|2|1|1|2|1|1|0|2|3|2|0|2|1|3|2|4|5|1|1|2|1|1|2|2|3|4|1|5|1|2|2|2|4|4|1|1|1|4|1|2|3|3|2|0|0|4|3|3|2|3|4|3|2|2|4|2|0|1|2|1|1|2|4|2|1|4|6|0|2|0|2|2|1|2|2|1|0|0|1|4|3|4|1|2|1|1|2|1|1|0|1|1|0|2|3|0|0|6|1|1|0|2|2|3|0|0|2|0|1|1|1|2|0|0|2|3|0|0|2|4|4|1|2|1|3|1|1|2|1|3|2|0|1|3|1|4|0|2|3|2|1|2|2|1|1|0|3|1|4|4|0|0|1|2|2|5|2|1|4|1|1|1|1|1|0|1|0|0|2|0|2|2|3|4|5|1|0|0|0|4|2|4|0|1|0|1|3|0|1|2|0|1|0|0|1|1|4|2|1|2|2|0|1|2|0|3|0|1|0|2|1|3|2|2|2|2|2|2|5|3|0|2|0|2|3|1|2|2|1|1|3|0|2|1|1|3|5|4|1|2|0|3|5|0|2|2|5|3|2|0|1|2|1|1|2|1|3|4|4|1|2|5|6|4|1|4|3|1|4|2|2|0|0|0|2|2|3|1|2|1|5|1|3|2|1|1|1|2|0|3|2|1|0|2|1|2|1|0|1|3|5|2|1|1|4|1|0|1|0|2|3|0|0|1|2|2|7|1|2|1|0|3|2|2|3|0|0|1|2|4|1|8|1|1|2|2|2|4|1|1|2|2|2|0|2|3|1|1|1|1|3|0|1|2|2|2|3|0|3|2|4|0|2|1|2|2|0|1|1|4|2|3|3|2|1|2|1|5|0|0|2|1|2|0|0|0|4|1|0|1|2|1|4|3|2|1|1|3|1|1|0|0|2|2|0|1|2|1|0|3|0|2|0|1|1|3|2|4|1|1|0|2|3|1|2|3|4|3|2|1|2|0|0|1|0|1|2|1|1|2|1|4|3|3|3|4|3|0|0|1|1|3|1|1|2|0|0|3|0|2|2|1|3|1|1|1|5|1|1|2|1|3|1|2|2|2|1|1|1|1|2|2|2|1|3|3|1|4|0|2|2|6|1|4|2|1|2|3|2|1|2|2|1|1|0|0|8|4|1|0|0|1|2|3|0|5|2|4|1|3|4|3|0|4|1|2|1|4|0|0|2|7|3|3|0|2|1|2|2|5|2|5|4|1|4|2|5|2|3|3|2|1|2|1|1|2|3|1|2|1|2|3|0|4|2|3|2|2|1|2|3|2|1|2|2|0|2|2|0|0|3|5|2|0|1|1|0|3|0|3|2|2|1|5|1|3|1|5|2|3|2|0|0|1|1|4|2|3|0|3|0|1|2|2|1|1|2|1|2|4|2|1|3|5|4|3|2|3|2|1|4|1|1|0|3|2|2|1|3|1|0|1|2|1|1|0|0|1|0|3|2|1|0|1|4|3|3|0|0|1|1|0|4|5|1|5|4|3|6|1|2|3|5|4|1|2|3|1|5|1|1|2|1|4|2|0|1|3|0|3|1|1|0|2|3|0|4|1|1|4|2|1|2|3|1|2|1|0|2|1|1|1|2|1|0|3|2|1|4|0|3|1|1|1|3|3|5|3|0|2|0|3|4|1|1|5|2|2|4|3|5|4|0|2|2|1|2|3|2|3|0|3|1|3|2|4|2|2|0|1|1|2|1|6|1|0|1|3|4|1|2|1|2|1|3|1|1|1|2|2|2|3|3|0|3|3|1|3|1|1|1|3|4|4|3|1|2|2|3|1|0|1|2|3|1|3|0|1|6|3|3|1|2|0|1|4|1|0|3|5|1|1|2|0|2|1|0|1|0|1|1|0|4|1|2|1|2|1|4|1|0|1|1|1|2|4|2|1|2|0|3|0|1|2|3|1|1|4|1|1|4|5|5|0|3|0|2|3|0|1|0|5|2|1|2|3|2|1|1|0|1|1|3|1|0|0|2|2|1|2|1|2|1|0|1|0|3|1|2|0|2|1|1|1|3|1|1|0|2|1|0|1|1|7|1|1|1|2|2|3|1|3|1|1|0|3|3|0|1|3|1|2|2|2|2|1|2|3|1|4|2|0|4|1|0|3|4|3|0|1|1|0|3|1|2|1|2|1|1|2|1|0|2|0|1|1|0|1|1|1|2|3|0|3|0|1|0|1|1|2|2|2|3|3|1|2|2|2|1|1|0|2|5|1|0|1|2|5|2|0|0|2|4|1|3|1|2|2|5|1|4|2|1|2|0|3|2|0|1|1|0|4|7|0|1|1|0|0|3|0|3|2|0|1|1|1|5|2|0|1|0|1|4|2|2|3|1|1|0|0|3|1|0|1|0|1|1|1|2|1|2|3|0|1|1|3|1|0|2|2|3|2|0|2|1|1|1|1|1|1|4|3|1|2|1|2|0|1|2|0|1|1|1|1|3|3|0|2|4|0|3|2|2|2|2|1|1|2|0|2|3|1|1|3|3|1|1|3|0|0|1|0|1|0|3|2|2|1|2|2|2|0|2|1|0|3|3|1|1|2|2|0|0|4|5|3|6|1|0|1|1|1|3|3|3|1|3|2|1|0|0|1|2|1|3|1|6|2|1|4|2|1|3|1|1|2|1|1|1|0|0|1|0|0|1|0|1|4|3|2|4|1|0|5|1|1|2|2|3|2|0|2|1|1|1|1|3|1|2|1|0|1|0|2|0|2|3|4|4|2|2|1|1|2|0|2|2|1|0|2|1|0|4|2|2|3|0|3|5|0|4|1|2|3|4|0|1|2|1|1|1|1|2|1|4|1|2|3|3|2|0|1|3|1|0|2|1|4|2|1|1|4|2|0|0|1|0|3|8|3|0|1|0|2|2|4|1|1|1|3|0|1|1|1|0|2|0|1|1|4|0|1|0|1|0|3|2|5|3|3|1|2|3|0|0|0|1|0|2|3|3|3|1|3|0|1|2|4|1|0|5|2|0|5|0|3|5|1|3|3|3|0|1|2|1|1|1|5|1|0|0|1|1|0|0|1|2|2|0|2|1|0|2|0|1|1|2|1|0|0|1|1|0|2|2|4|1|0|4|0|2|4|0|1|2|1|2|0|3|2|0|2|1|1|2|2|1|2|1|0|6|1|0|1|1|1|2|2|0|1|5|0|1|0|2|3|1|0|1|1|2|1|1|3|2|0|2|0|2|1|0|0|0|2|2|0|2|2|2|0|1|1|4|3|3|0|1|1|1|2|1|1|2|0|0|2|1|0|2|4|0|1|1|3|1|0|2|1|3|1|1|1|2|2|2|2|1|0|3|1|2|1|1|2|3|1|2|2|0|3|0|1|1|1|2|0|0|1|2|0|2|0|0|1|1|0|2|3|2|2|1|2|3|0|2|2|2|1|2|0|2|2|1|2|2|3|3|2|2|3|3|2|2|3|1|2|2|0|0|2|1|0|0|2|2|1|0|1|1|2|0|4|3|0|1|1|0|0|3|1|0|2|2|1|1|0|3|0|1|3|0|0|2|2|1|6|0|2|3|1|0|0|2|3|1|3|4|1|2|1|1|1|1|2|1|1|4|0|1|1|0|0|0|0|2|3|0|0|1|2|0|1|5|1|0|0|1|1|1|0|1|2|2|3|2|1|0|3|0|2|1|3|1|3|1|1|2|1|1|2|1|1|4|2|4|4|0|2|2|2|2|0|1|0|0|0|1|0|3|3|3|0|1|2|2|1|3|2|1|0|1|1|1|1|2|1|2|1|0|1|0|3|2|0|1|1|2|2|2|0|1|0|1|3|1|3|1|0|2|2|0|4|1|3|3|1|2|0|2|1|2|1|1|1|2|0|3|1|1|2|1|2|3|2|0|1|0|5|0|0|1|2|0|0|1|1|0|3|0|2|3|5|1|2|2|0|0|1|1|4|1|2|1|1|2|3|0|2|2|0|1|2|4|2|1|0|0|1|0|2|4|2|1|0|1|1|2|1|1|2|3|2|2|2|2|0|0|0|1|1|3|0|1|1|1|0|1|3|1|2|1|2|1|0|1|1|0|4|1|1|3|2|2|2|3|1|1|3|0|1|5|3|5|2|1|2|1|1|1|1|3|0|2|1|2|4|0|1|4|1|2|1|0|1|3|4|1|0|2|2|1|1|3|1|0|1|1|1|0|2|0|1|1|1|0|1|3|2|0|1|1|3|4|2|1|0|1|1|2|0|2|0|0|1|3|1|1|3|3|2|0|2|2|1|0|2|2|0|1|2|0|3|3|1|3|1|2|3|1|1|0|0|2|2|0|0|3|2|2|1|1|3|1|1|3|1|0|0|0|2|0|1|3|3|1|1|0|2|0|2|1|1|2|2|0|0|0|0|0|4|2|1|1|3|1|3|1|2|2|0|1|2|1|1|3|0|0|2|0|2|0|2|2|0|1|3|1|1|2|1|1|1|2|0|0|5|0|2|0|0|1|1|0|1|3|0|1|1|1|2|0|1|1|0|0|0|1|0|0|3|1|0|2|0|3|0|5|1|0|4|0|1|0|4|1|3|0|2|0|1|0|0|3|5|2|1|2|5|1|0|3|0|3|1|0|1|1|1|0|0|1|0|1|3|1|2|2|3|1|2|1|2|2|1|0|1|2|1|1|0|4|0|2|1|0|0|2|0|1|1|0|0|1|0|1|1|1|0|0|0|1|0|1|0|3|1|3|0|2|0|4|0|0|4|0|1|4|1|2|4|1|2|0|2|4|3|0|1|2|1|1|2|1|4|0|3|2|0|2|0|2|1|0|1|0|1|1|1|1|1|2|2|1|1|1|2|1|3|0|1|1|1|1|1|1|3|1|1|2|2|0|0|0|2|0|1|1|1|5|2|2|1|2|1|0|5|2|3|1|1|1|2|0|0|0|0|1|0|5|1|0|4|1|2|2|1|2|1|0|3|2|1|1|2|4|1|0|0|1|2|2|2|2|0|1|0|1|0|0|3|1|2|2|2|1|0|1|0|0|2|0|2|1|3|0|0|0|4|2|0|1|0|2|1|2|0|3|1|1|0|0|1|2|1|3|2|1|1|3|2|3|3|0|0|3|1|2|2|0|1|1|2|3|0|0|2|3|2|1|0|0|3|0|2|1|1|3|1|0|2|1|4|1|0|0|1|2|2|1|2|1|3|4|2|2|4|1|0|1|2|1|1|0|1|5|2|0|1|0|2|4|2|1|1|2|0|1|3|1|0|1|1|1|1|0|2|2|1|2|2|2|0|0|1|1|1|2|1|1|1|0|1|2|0|1|1|2|0|1|0|0|3|2|2|3|1|1|0|2|2|2|3|0|3|0|1|3|1|1|1|2|2|0|1|1|1|0|0|1|0|3|0|1|0|2|0|1|5|1|0|2|1|0|2|0|3|1|4|1|3|1|1|2|3|3|0|4|2|3|1|0|1|1|2|1|1|1|0|3|2|0|2|1|1|1|2|3|2|0|3|0|4|0|0|2|4|1|0|1|0|1|0|4|2|0|1|1|3|2|0|1|0|2|0|2|1|0|0|2|2|1|1|4|1|0|1|1|2|0|0|1|4|0|3|1|1|2|0|0|2|2|4|1|3|0|3|1|2|2|2|1|1|1|0|2|1|3|1|2|3|2|3|1|0|2|4|1|3|2|2|1|1|2|3|4|3|4|2|2|4|2|0|4|1|0|0|2|1|4|0|0|0|1|2|0|1|2|2|3|2|1|0|2|1|1|4|2|1|1|3|0|0|3|1|0|1|2|0|0|1|1|4|2|2|0|3|1|2|4|2|1|0|0|2|1|1|2|3|3|5|1|2|1|1|2|1|0|1|2|0|2|4|2|2|3|1|1|2|4|2|2|0|2|2|2|1|3|2|2|0|2|3|1|2|1|4|0|0|1|4|2|1|3|4|2|1|1|0|2|2|1|0|3|0|0|0|3|2|1|0|1|2|1|0|1|1|2|1|0|5|1|1|1|1|4|1|2|3|3|1|1|2|5|2|2|2|2|0|0|0|1|1|1|3|1|1|2|2|2|2|5|1|2|2|0|3|1|1|1|3|3|0|2|1|0|2|2|2|3|0|2|1|3|4|2|2|4|1|0|2|1|0|1|1|4|0|1|0|0|1|1|0|0|2|2|0|1|1|0|1|2|2|0|1|0|2|2|0|4|2|1|5|2|2|0|6|2|2|0|3|1|0|1|1|2|2|0|5|1|3|3|1|0|3|0|1|0|1|1|1|1|3|3|2|0|1|2|2|0|1|1|1|2|0|3|3|0|1|0|0|2|1|1|4|3|2|9|1|0|2|6|1|0|3|3|2|0|0|3|1|1|0|0|1|3|0|3|1|1|0|3|2|2|1|2|2|3|0|1|2|5|3|3|1|2|2|1|1|2|2|2|2|4|0|2|2|4|2|5|1|2|2|0|1|2|5|0|0|2|1|1|2|2|0|1|1|1|2|1|3|1|0|1|3|1|1|0|0|0|1|0|0|1|2|1|0|4|0|5|2|2|3|4|2|3|0|1|2|2|0|1|1|1|1|1|2|0|1|1|2|1|1|2|2|1|0|1|0|0|2|0|0|1|2|0|0|2|2|0|1|2|1|2|1|1|3|2|1|2|2|1|2|0|2|0|0|1|0|1|1|1|0|1|0|2|1|0|2|3|4|4|3|4|1|3|3|5|1|1|2|2|4|0|1|1|1|2|3|6|4|2|1|3|3|2|0|3|1|2|0|3|2|1|0|0|4|1|1|4|4|0|1|0|0|1|0|0|2|1|5|1|2|0|0|0|1|1|1|2|1|2|2|4|2|3|0|2|2|1|0|1|1|4|1|1|2|2|2|0|3|1|1|3|2|0|3|2|1|1|1|4|0|2|3|2|4|2|0|0|1|1|2|1|3|0|1|1|2|1|1|5|3|1|1|1|0|0|2|1|2|0|2|2|2|3|1|2|3|1|0|2|2|1|1|0|2|1|2|2|2|0|2|1|1|3|1|0|1|2|1|2|1|1|1|1|1|1|6|0|0|2|1|3|2|1|1|1|0|1|0|0|1|4|0|0|1|1|3|5|1|0|1|1|2|1|4|2|1|1|2|0|4|1|2|1|1|4|0|0|2|4|1|1|1|2|1|1|2|2|3|2|5|2|2|0|2|1|2|4|1|1|0|0|1|1|1|1|0|1|2|0|2|0|0|4|1|4|2|0|1|0|2|1|0|1|2|0|1|2|3|1|3|1|1|0|1|0|2|1|3|3|1|0|2|3|2|4|1|1|1|1|2|0|2|0|1|2|1|1|1|1|4|0|1|0|2|0|0|2|1|0|2|1|0|0|0|1|1|1|0|2|1|1|0|1|0|2|2|0|1|1|2|2|1|2|1|0|3|2|1|1|0|3|3|1|2|2|3|1|3|3|2|4|3|1|2|0|2|4|1|3|2|2|2|2|0|3|2|2|0|2|0|3|0|1|0|3|3|1|1|2|1|0|1|1|2|0|3|3|0|0|3|0|2|1|2|0|2|3|1|2|0|0|1|0|1|1|2|1|4|1|2|1|1|0|0|3|2|3|2|0|1|3|0|0|0|1|1|0|1|1|4|2|0|1|1|1|1|0|3|3|0|3|2|0|2|3|1|0|1|2|1|1|0|3|1|1|0|2|1|2|1|1|2|2|0|0|1|0|1|2|1|4|3|0|2|1|2|3|0|2|2|0|2|3|0|0|3|1|0|2|4|0|2|2|1|1|0|4|1|2|2|2|2|0|1|3|1|1|2|1|1|1|0|2|1|2|4|1|2|1|1|4|2|0|2|1|1|0|4|0|0|0|2|0|3|1|1|2|1|1|2|2|1|1|1|1|1|1|0|1|0|0|2|0|1|2|1|2|1|2|2|4|1|3|1|1|1|0|0|2|1|0|2|2|0|1|1|2|1|2|3|2|0|3|0|1|1|1|2|0|1|2|1|1|1|1|0|3|0|1|1|3|0|1|1|1|1|0|1|3|0|1|1|0|3|2|2|2|1|2|1|1|0|0|0|2|0|0|0|0|1|0|1|1|0|2|1|0|1|1|0|3|3|1|2|1|2|2|2|1|3|2|1|3|3|3|0|0|1|1|1|3|2|2|1|1|2|0|1|1|2|1|1|0|1|0|2|1|2|0|4|3|2|3|0|1|2|0|0|1|1|1|3|3|2|1|1|2|0|1|1|0|1|2|0|1|3|1|3|0|3|1|2|0|0|1|3|2|1|0|1|1|2|1|1|0|0|0|1|0|4|3|3|1|5|0|1|3|1|0|0|3|0|1|1|0|3|4|2|1|2|2|2|3|1|0|1|1|0|2|0|1|0|1|2|1|2|0|0|3|4|4|2|1|1|0|1|2|3|4|3|1|2|1|2|0|1|3|3|2|3|3|2|4|1|0|0|3|1|0|2|0|0|2|0|1|1|3|3|1|0|1|1|0|2|3|0|1|2|1|3|2|0|0|0|4|0|2|1|2|1|2|1|2|0|2|2|1|2|0|1|2|1|1|3|0|1|1|0|2|2|0|3|1|3|1|1|1|1|2|1|1|1|6|3|4|2|1|2|2|3|1|0|1|0|3|1|0|1|2|2|0|2|1|2|1|2|1|1|2|1|0|5|3|1|1|1|2|0|1|1|2|0|2|0|1|1|1|1|3|0|1|2|4|3|1|0|0|0|2|0|0|0|0|2|1|2|0|0|1|1|0|3|0|2|4|2|0|2|0|3|2|0|3|0|2|1|1|2|0|0|1|1|2|0|0|2|5|2|0|1|1|0|3|0|0|2|1|3|0|3|0|1|0|1|1|0|3|0|2|2|2|0|2|0|2|0|1|1|0|2|1|1|2|0|3|0|6|0|2|1|0|3|3|2|3|1|2|2|1|2|1|2|2|1|1|1|2|2|0|2|1|1|2|1|0|1|1|2|0|1|4|2|0|1|1|0|3|2|2|0|1|2|1|5|0|2|1|2|1|1|1|0|2|2|2|4|0|1|5|0|1|0|1|2|2|0|2|1|3|1|3|0|5|1|2|0|3|1|1|1|1|3|1|2|2|0|0|2|1|2|0|0|4|0|3|0|1|1|2|2|0|0|0|2|0|1|0|3|2|0|1|1|4|4|2|2|2|4|1|3|1|1|1|1|3|0|2|0|0|2|2|3|2|1|3|2|0|1|2|1|2|2|1|3|5|2|1|6|2|0|2|2|1|0|2|4|1|2|1|0|2|2|1|0|1|2|0|3|1|1|1|1|0|0|0|3|1|1|0|2|5|2|1|5|0|1|2|2|3|2|2|1|2|1|1|0|2|0|1|2|2|1|1|3|1|3|3|0|1|1|3|2|1|0|2|1|1|1|3|2|2|0|3|2|0|0|1|0|1|1|3|0|2|2|2|2|1|1|1|3|0|0|2|2|1|0|0|1|1|4|2|2|3|3|0|0|2|1|1|3|2|2|1|4|1|0|1|0|2|0|0|0|0|2|1|2|1|1|2|3|3|3|2|0|2|2|2|3|0|3|3|3|1|1|3|4|2|0|1|0|2|2|3|4|2|4|3|0|1|2|0|1|1|0|1|1|3|5|3|1|1|0|2|1|2|1|2|0|0|0|1|0|2|3|5|0|1|3|1|1|0|0|3|0|0|3|1|5|0|1|1|2|1|0|1|0|1|5|0|0|0|2|2|1|1|4|0|1|2|2|0|4|1|0|1|0|2|0|4|0|2|1|2|3|2|2|2|1|3|2|0|2|0|1|1|2|2|0|0|2|1|2|2|2|0|2|1|3|2|3|0|1|2|7|1|4|4|3|3|0|0|0|3|2|1|1|0|0|0|0|2|1|1|4|1|1|2|1|1|1|2|2|2|3|3|3|1|1|2|1|1|1|1|0|7|3|4|2|3|0|3|0|0|3|1|0|0|3|3|1|1|1|2|1|2|1|0|5|2|1|3|0|2|2|3|0|2|1|3|2|1|1|2|2|0|2|1|0|1|2|0|0|0|3|3|1|0|1|0|1|1|3|0|0|1|1|1|1|1|1|0|1|0|1|0|4|1|0|2|0|2|1|1|1|2|1|2|0|1|1|1|0|1|2|4|1|1|0|2|2|3|2|2|1|4|2|1|0|0|3|2|1|5|1|1|2|0|1|0|0|2|2|2|2|0|2|1|1|2|2|1|1|1|0|2|1|1|2|2|1|0|0|7|1|2|2|2|1|2|3|2|3|1|2|2|3|2|2|1|2|1|1|1|1|2|4|2|3|1|4|2|0|1|1|2|2|2|4|2|1|1|1|1|2|0|1|1|3|2|0|1|1|2|1|0|2|1|1|1|3|4|1|1|0|0|2|1|1|1|0|3|2|4|2|4|2|1|1|1|0|0|0|2|1|0|3|4|0|2|0|1|2|1|4|3|0|2|2|3|1|2|1|3|1|2|5|1|0|0|1|3|0|0|0|1|3|1|3|0|0|1|0|4|0|4|0|0|0|3|3|1|2|2|2|4|1|1|3|1|0|0|1|1|3|1|1|0|3|0|1|0|1|0|3|3|2|2|0|0|0|1|1|3|1|4|2|1|1|2|4|1|2|0|1|0|4|0|0|1|0|4|1|1|2|0|1|2|1|0|1|2|0|2|1|3|3|2|0|1|3|0|2|3|0|1|1|3|0|1|2|2|1|0|0|1|0|0|2|2|1|1|0|0|2|0|0|2|1|0|2|2|2|1|1|1|1|2|5|0|3|1|1|2|3|3|4|2|2|2|1|0|0|1|3|2|1|3|1|3|0|1|2|2|3|1|1|0|0|5|0|2|1|3|2|0|1|7|0|0|0|1|0|2|1|0|0|2|1|3|1|1|3|1|1|1|1|0|1|1|0|1|0|2|0|2|1|0|0|1|0|1|1|2|2|3|2|1|2|0|1|0|2|3|0|1|1|2|3|0|1|2|1|0|0|1|1|3|0|2|1|1|4|0|2|0|1|2|2|1|0|0|1|2|1|2|5|1|0|3|0|1|3|1|2|0|2|3|2|1|0|3|1|3|1|3|1|4|2|2|3|1|3|1|3|2|1|1|1|2|3|3|1|1|1|0|3|2|3|0|3|3|0|1|1|0|3|0|1|2|1|1|2|1|1|2|3|0|2|0|0|0|1|1|4|3|1|2|1|1|1|0|1|2|0|5|3|1|4|0|2|1|0|1|3|0|2|0|0|1|2|3|1|0|1|0|1|0|0|2|1|0|1|2|0|2|0|0|3|1|2|0|2|1|0|0|1|1|1|1|1|1|3|3|1|1|1|1|4|1|1|1|1|0|2|0|1|0|4|0|2|5|0|1|0|0|2|2|1|3|5|2|0|5|2|3|1|1|4|1|2|1|2|1|1|3|1|0|2|2|2|1|2|2|0|0|0|1|1|1|1|1|0|1|4|0|1|1|0|1|1|0|3|2|1|0|1|2|2|1|2|0|0|1|2|1|3|1|1|0|5|0|3|0|1|1|1|2|2|0|0|1|2|1|3|3|1|3|0|1|3|1|0|0|1|2|3|0|0|1|1|1|2|0|1|2|0|0|3|3|1|4|1|1|0|2|0|1|1|0|2|1|0|0|0|1|0|0|0|1|1|0|2|0|1|0|1|1|0|1|1|1|2|2|2|3|2|1|1|1|3|1|0|0|1|1|1|1|1|0|1|1|1|1|0|2|1|2|1|0|2|0|1|1|1|3|0|2|1|0|2|0|4|1|3|2|2|5|0|2|0|2|3|1|1|3|2|2|1|4|1|2|0|1|2|1|1|0|1|0|2|3|0|3|3|0|2|1|4|2|0|0|0|0|0|0|0|1|6|1|2|0|1|1|1|0|1|0|2|1|1|3|0|1|1|3|3|2|2|2|2|2|2|2|2|0|1|1|1|0|1|2|1|2|3|2|1|0|5|0|2|2|3|0|3|1|2|1|0|1|1|2|2|2|3|0|0|2|1|5|1|1|0|1|1|2|1|0|3|0|0|0|2|1|1|1|0|0|0|0|2|0|2|1|3|1|0|0|1|1|2|4|1|3|4|2|3|1|1|1|1|2|0|1|2|1|2|3|3|1|1|1|2|2|1|1|3|1|2|2|2|5|2|3|3|1|1|2|0|1|2|3|0|1|0|1|1|2|0|2|1|0|0|3|2|3|0|2|1|0|1|0|1|3|2|1|3|4|0|1|3|1|2|3|4|1|2|1|1|2|1|1|2|0|1|1|1|2|0|1|1|1|4|2|2|1|2|1|2|2|2|1|5|3|0|1|2|5|0|0|3|1|0|0|0|1|2|0|1|1|0|0|0|2|1|1|2|1|2|5|2|1|1|1|2|0|1|0|1|3|2|0|1|2|3|0|1|1|2|2|2|1|2|0|1|2|2|3|1|1|1|2|1|2|1|1|1|1|1|0|1|1|1|2|2|2|0|1|2|0|0|0|0|4|1|1|2|5|1|0|2|1|2|4|0|2|2|1|2|2|0|0|1|4|2|3|0|2|1|1|3|0|1|4|1|5|2|1|1|2|3|2|4|1|3|0|0|0|2|3|0|3|1|5|1|2|3|3|2|0|1|2|1|8|2|0|0|1|0|1|1|0|1|5|0|2|2|2|0|1|2|1|6|2|2|3|2|1|1|0|3|1|1|2|3|1|3|1|1|5|2|1|1|2|2|1|1|1|1|2|1|1|2|2|3|2|3|0|0|1|3|2|0|2|2|1|1|2|2|2|2|2|0|0|2|1|1|2|2|2|0|2|2|1|0|2|1|1|3|1|1|1|1|5|0|2|1|1|3|2|1|2|2|2|1|3|1|1|0|0|2|1|0|0|2|0|0|1|1|4|1|2|2|1|0|1|4|1|1|2|3|0|0|2|2|1|3|4|2|1|1|2|0|3|1|2|0|1|2|1|0|1|1|0|4|0|2|0|3|1|3|4|2|2|0|0|1|3|1|3|2|0|1|1|2|1|4|1|1|3|2|1|0|1|4|1|0|3|2|5|3|1|1|0|0|1|2|1|0|4|2|1|1|2|3|2|3|0|1|3|1|2|1|2|0|4|0|1|2|1|1|5|4|1|0|3|0|4|2|0|4|2|1|0|0|0|2|1|0|2|1|0|1|1|3|3|5|1|2|1|1|1|1|3|0|2|0|4|0|0|2|0|2|3|1|1|3|0|1|1|2|4|2|0|3|2|1|3|2|4|1|1|1|0|0|2|2|0|0|0|0|0|0|3|2|3|2|2|2|2|0|2|0|0|3|2|1|2|5|3|2|1|2|0|4|2|1|0|2|3|2|0|1|0|1|3|1|0|1|2|2|3|3|2|3|0|0|2|1|2|0|2|1|0|1|1|6|1|1|0|1|0|0|3|1|0|0|1|0|2|1|1|1|1|1|0|2|0|0|2|2|1|1|2|0|2|1|1|2|1|2|1|1|2|1|3|1|0|1|1|3|2|2|0|1|2|0|2|2|1|3|3|2|0|1|3|0|0|1|4|5|2|1|2|1|0|0|0|3|0|1|1|2|1|2|2|1|0|0|2|0|2|0|3|2|1|0|5|3|3|2|1|0|1|5|2|4|3|2|0|2|2|2|0|0|0|2|1|1|2|3|3|4|1|1|2|7|3|1|1|0|3|2|3|2|2|2|1|0|2|0|1|1|0|1|2|2|2|2|1|1|1|2|3|0|0|0|2|3|1|2|4|1|2|0|1|1|4|2|0|1|0|3|3|1|2|4|1|0|3|0|0|2|3|2|4|1|1|1|1|3|0|2|1|1|1|2|1|1|4|2|1|0|1|1|2|0|2|1|0|1|3|2|0|5|3|1|1|1|2|0|0|2|0|5|1|4|1|2|0|2|2|4|1|1|3|3|2|2|0|0|0|3|2|1|1|1|2|0|2|2|4|0|2|2|3|4|1|1|3|6|1|3|2|0|0|1|2|2|1|1|2|5|3|1|1|0|1|1|1|4|2|3|1|1|1|2|0|0|1|1|2|1|1|3|3|0|0|1|1|1|0|1|2|0|5|0|2|1|2|0|2|0|2|0|1|1|2|1|1|2|2|1|1|4|1|0|2|1|5|2|1|2|0|0|4|2|0|0|4|1|3|4|4|0|1|1|0|1|2|2|0|0|3|0|0|0|0|2|0|0|3|0|2|4|1|0|0|1|0|0|0|1|3|1|1|3|2|3|1|2|3|3|1|2|1|0|0|3|0|5|1|2|2|2|0|1|0|1|0|0|1|3|0|1|1|2|0|1|2|3|0|1|0|2|3|1|2|1|2|0|3|2|0|1|1|1|1|2|2|1|4|1|0|3|2|6|1|1|0|0|1|2|0|0|0|1|0|2|1|1|0|3|1|2|3|2|3|0|4|7|1|0|3|4|4|2|1|2|5|2|1|0|2|0|3|1|3|1|1|1|3|3|2|1|3|1|0|3|0|0|3|4|1|2|4|0|1|4|1|1|2|1|1|1|2|1|3|2|1|1|0|0|1|2|3|1|0|1|0|0|2|1|1|4|2|1|2|1|1|1|3|2|0|1|0|1|0|4|4|0|1|3|2|2|2|1|1|2|2|0|1|2|3|3|1|2|1|4|1|0|3|3|0|0|1|1|1|2|2|2|0|0|1|1|2|2|5|1|2|0|2|0|0|0|2|3|2|2|2|0|0|0|3|1|1|1|1|0|1|1|1|3|0|0|2|1|3|1|3|1|2|0|2|1|3|1|1|1|0|1|0|1|2|2|2|1|2|2|2|1|1|3|1|0|1|1|1|5|3|2|0|3|0|1|0|1|0|2|1|1|0|1|1|2|0|2|2|3|0|1|1|0|1|2|2|2|3|1|3|2|1|2|1|2|1|4|1|1|2|2|2|0|5|1|2|0|0|1|1|5|2|1|2|2|2|0|0|0|4|0|0|2|2|0|1|1|1|3|1|0|3|0|1|1|1|1|2|4|1|3|1|3|0|2|1|0|0|1|1|2|4|2|0|2|2|1|1|1|1|1|1|1|2|0|1|0|0|0|2|0|2|2|2|3|1|2|3|0|5|0|0|4|0|3|4|3|0|1|0|3|0|3|3|2|3|3|1|1|0|2|2|0|1|2|1|1|0|1|0|3|1|1|1|1|2|3|0|2|1|1|0|2|2|2|1|1|1|2|0|0|2|0|0|1|1|0|2|1|1|1|1|0|0|3|1|3|0|1|2|3|1|3|0|0|1|1|0|2|0|0|2|2|1|1|1|0|3|3|0|2|0|0|3|0|2|0|1|2|3|2|0|1|0|0|1|2|2|1|0|1|1|3|0|2|2|1|2|2|1|1|0|3|1|0|1|2|2|2|3|1|2|0|2|0|0|1|1|2|2|4|6|3|2|2|0|0|2|1|1|0|1|0|2|1|1|2|3|1|1|0|0|1|0|1|0|1|1|1|1|1|3|0|1|1|2|0|0|1|2|3|1|2|1|0|0|1|3|0|1|3|0|2|1|1|2|0|2|1|1|0|2|1|4|4|0|1|0|0|2|1|1|0|2|4|2|0|2|0|0|0|2|3|1|1|3|2|1|2|0|1|1|2|1|0|1|0|1|2|1|0|0|2|2|0|2|3|0|2|2|4|4|0|1|0|2|2|1|0|1|2|0|2|1|0|0|0|0|2|0|2|1|2|1|1|0|2|4|1|1|1|1|2|1|1|1|1|0|2|0|2|1|2|0|0|1|0|3|2|0|2|1|4|1|1|0|4|1|3|2|1|1|2|2|2|0|0|1|1|1|0|1|1|1|0|2|5|0|0|3|0|0|0|3|1|2|0|1|3|0|0|1|2|3|0|0|2|2|0|2|1|0|0|3|0|1|0|0|1|2|1|1|1|2|1|2|0|2|2|0|1|0|0|1|0|0|2|0|4|0|1|1|0|0|0|3|2|2|1|3|0|2|3|1|1|1|2|3|3|1|2|1|2|2|2|2|3|0|0|0|1|2|1|3|0|1|1|2|2|1|0|1|2|3|1|0|0|3|0|0|3|0|1|1|2|2|1|2|0|1|1|3|1|1|1|2|2|2|1|0|0|1|2|1|0|2|3|2|0|2|1|0|2|2|1|0|2|0|0|2|0|1|2|0|0|1|1|0|2|1|3|1|1|1|0|0|2|0|1|0|0|2|0|4|3|2|0|1|2|5|2|1|1|1|0|0|3|1|1|0|2|1|1|2|1|1|3|2|1|1|1|0|0|3|0|1|1|1|0|1|0|1|2|0|2|2|2|3|3|2|2|0|5|0|1|1|4|3|1|4|2|3|1|3|2|3|2|3|2|1|1|0|0|0|1|5|3|4|1|1|3|2|0|0|3|1|0|1|2|1|1|2|0|1|1|2|2|1|0|2|0|0|1|1|0|1|0|2|0|2|0|1|0|1|1|2|0|1|0|0|2|0|0|2|1|2|3|1|0|0|3|1|0|1|0|1|0|2|1|0|2|2|1|1|0|2|1|0|0|4|1|0|1|1|1|0|0|3|1|0|0|1|0|2|1|1|3|1|2|0|2|2|3|0|3|3|3|0|2|2|2|0|5|3|1|1|0|1|1|2|3|0|2|2|2|0|0|2|2|0|0|1|3|4|2|0|2|1|1|1|0|0|1|1|0|1|1|0|0|2|1|3|1|1|1|0|1|2|0|0|1|0|1|3|2|0|1|0|0|1|1|0|1|0|2|0|0|0|3|0|4|3|2|3|1|2|1|1|2|1|1|1|0|1|1|1|1|0|2|3|0|0|1|2|2|0|0|2|0|0|1|0|0|0|0|1|3|2|2|0|0|0|2|2|0|1|0|0|2|2|0|0|0|2|1|0|1|1|0|4|0|0|0|0|1|1|0|1|1|1|0|2|1|0|0|2|4|0|0|0|0|0|2|3|1|2|2|0|0|2|0|4|3|2|1|1|3|0|0|2|1|2|0|0|1|0|1|1|0|0|2|0|3|1|1|1|4|2|1|0|1|0|1|1|1|0|0|0|1|0|0|1|3|1|1|1|2|0|1|3|4|0|3|1|0|0|1|1|1|0|2|0|1|1|0|0|0|0|0|0|0|0|1|1|0|0|3|0|0|0|2|1|3|1|2|2|2|0|2|0|2|0|1|1|0|2|0|1|1|1|0|1|0|0|2|0|0|0|0|0|2|0|1|2|1|2|0|1|1|0|1|0|1|0|1|3|0|1|4|2|2|0|3|1|2|3|0|1|1|0|1|1|0|3|0|0|1|0|0|3|0|1|1|0|0|1|0|0|2|3|4|2|2|1|1|1|0|1|1|2|1|1|1|0|3|0|0|2|1|2|2|1|2|0|3|0|1|1|1|0|0|0|0|2|0|2|3|1|0|1|1|0|1|2|1|1|3|2|1|0|1|2|1|0|0|1|1|3|1|0|1|1|1|2|1|2|4|1|0|1|0|0|0|1|3|0|0|2|1|1|0|3|1|0|2|1|1|1|1|0|0|0|1|1|1|1|3|0|2|0|0|1|1|1|0|0|0|1|0|2|2|1|2|1|3|1|1|1|2|0|0|4|0|2|0|1|0|1|2|2|1|0|1|2|0|1|0|2|1|0|1|0|1|0|1|0|0|0|3|0|1|1|1|2|0|1|1|0|1|1|0|2|1|1|0|0|3|0|3|1|2|4|0|1|0|2|0|1|1|1|1|0|0|1|1|2|2|1|2|1|2|1|2|0|1|3|0|0|0|1|0|0|1|1|0|1|0|1|1|1|0|0|0|1|1|1|0|4|0|0|1|1|1|0|0|2|1|0|2|1|1|0|2|1|3|1|1|1|0|0|1|0|0|2|1|2|0|0|2|0|1|0|1|1|4|2|2|2|1|0|2|0|1|2|0|1|1|0|1|1|0|1|1|2|1|0|1|0|1|3|2|0|0|0|2|0|1|0|2|2|2|0|0|1|4|1|0|1|1|2|2|0|2|2|1|4|1|1|1|2|0|3|0|1|0|1|1|1|0|0|1|1|2|2|1|1|1|0|0|0|0|1|2|0|1|4|1|1|2|3|1|1|0|2|1|0|1|3|1|0|3|1|1|1|2|1|2|1|2|0|2|1|4|0|1|1|1|2|2|1|1|0|0|0|0|0|1|3|2|0|1|0|2|0|1|1|0|0|0|2|0|1|2|3|1|1|3|2|1|0|0|0|0|1|1|0|0|1|0|1|1|2|1|2|1|0|3|1|1|1|1|1|1|2|1|3|0|2|0|0|1|2|4|1|1|1|0|0|1|0|1|0|1|0|1|2|1|0|2|1|1|0|1|0|1|0|0|0|2|1|0|2|1|0|1|0|1|0|0|2|2|0|1|2|0|2|1|0|3|0|2|1|1|2|1|0|1|0|0|2|1|4|1|2|1|2|1|1|0|1|0|2|1|0|4|1|1|1|1|1|1|1|0|0|0|0|2|2|0|1|1|1|2|0|1|0|1|2|0|2|1|2|2|0|2|0|2|2|0|1|1|0|2|1|0|4|0|0|0|4|1|1|1|2|3|0|1|2|1|0|2|0|0|2|3|2|1|2|0|2|1|1|2|1|1|2|2|0|1|0|1|0|0|2|1|0|0|2|1|0|2|0|0|0|1|0|1|1|3|3|2|1|3|1|2|0|2|2|1|0|1|2|0|1|0|1|4|0|3|1|2|1|2|3|3|0|0|1|1|0|1|0|1|0|1|0|1|0|1|0|1|0|0|1|2|1|3|2|0|3|0|0|1|0|2|1|0|2|1|1|1|0|0|2|2|0|1|0|1|1|2|1|2|2|1|1|3|3|1|0|0|0|0|0|0|0|0|2|0|1|2|2|1|0|0|1|1|3|0|1|1|1|2|0|0|2|0|1|0|1|0|2|0|0|3|1|1|0|1|1|1|0|0|1|0|2|5|2|1|0|0|2|0|1|0|2|2|0|0|0|0|1|1|1|2|1|1|0|2|1|1|2|0|2|0|1|0|2|1|1|0|2|3|3|2|2|0|1|1|0|1|1|0|0|0|1|0|3|0|0|3|0|0|0|0|1|0|0|1|0|2|3|1|0|0|0|2|0|4|0|1|0|0|1|0|0|0|1|0|0|1|0|2|0|1|1|1|1|0|0|0|0|2|1|0|0|0|2|1|1|2|0|1|0|0|1|0|1|1|2|0|1|1|0|0|1|2|1|1|1|1|0|1|0|0|0|0|1|0|0|0|1|0|1|3|2|2|2|1|4|1|1|2|0|1|0|0|2|2|2|1|1|2|3|1|0|1|0|0|0|0|1|0|0|0|3|2|1|0|1|1|2|2|2|1|0|0|0|5|0|3|3|2|1|1|2|1|0|2|0|2|0|2|1|0|1|2|3|1|1|0|0|1|2|1|0|1|0|0|2|0|1|0|2|1|0|0|1|1|0|0|2|0|1|1|4|1|1|0|2|0|1|4|0|1|2|2|1|0|2|3|1|2|2|0|1|1|1|0|3|0|0|2|2|2|0|1|0|1|1|2|2|2|0|0|2|0|1|1|1|0|0|2|0|0|2|2|1|0|3|2|0|0|1|3|0|2|2|3|2|1|0|2|0|2|0|2|1|1|1|1|0|0|0|1|1|1|0|1|1|0|2|1|1|1|2|2|0|0|2|2|1|0|0|0|0|3|1|0|1|3|1|1|0|2|1|0|0|1|0|1|3|2|0|0|2|0|2|0|2|3|0|1|0|1|0|0|1|1|0|0|0|1|1|2|2|0|1|2|1|1|0|2|3|2|0|2|4|0|5|0|0|1|1|0|0|1|1|1|3|1|1|1|0|1|0|0|0|1|1|1|0|1|2|0|4|1|1|0|1|1|1|0|0|0|4|1|2|1|1|0|2|0|1|3|2|0|3|0|2|1|0|0|1|3|1|1|1|1|1|1|0|1|0|2|4|1|1|1|1|3|1|0|2|0|2|0|0|0|0|1|1|3|1|3|1|0|4|1|1|2|0|1|2|0|1|0|1|0|1|1|0|1|1|1|0|2|0|0|0|0|2|2|0|2|0|3|0|0|1|2|1|0|1|1|0|0|2|0|3|0|1|1|1|0|2|2|0|0|1|1|0|0|1|2|0|2|0|0|0|0|1|0|3|1|1|1|1|0|2|0|1|1|2|2|3|0|2|0|0|1|0|1|1|1|1|2|1|1|3|1|1|3|1|0|0|1|0|3|4|0|1|0|1|0|1|1|1|4|4|0|1|0|0|2|1|0|0|0|1|3|2|0|0|0|0|1|0|0|1|0|2|0|2|0|1|2|0|1|0|0|1|0|1|3|0|1|7|0|1|2|0|0|0|0|2|1|1|1|0|1|0|1|0|2|3|0|1|0|1|2|1|1|0|0|2|1|0|2|0|0|0|1|0|1|2|0|1|0|0|2|0|1|1|3|0|1|2|2|1|1|1|1|3|2|2|0|1|2|0|2|3|1|1|1|0|3|1|1|2|1|3|2|0|1|1|5|1|0|1|1|0|0|0|1|0|0|1|0|2|1|0|0|0|1|1|2|1|0|1|1|0|0|0|2|0|2|1|0|2|3|1|0|2|0|0|1|1|0|2|0|1|0|1|1|0|1|0|5|2|0|2|0|2|0|1|1|0|0|1|1|0|1|1|1|1|0|1|2|1|0|1|0|2|1|0|0|1|1|2|1|0|0|1|2|0|1|2|1|1|1|0|1|1|0|0|0|2|6|0|0|0|1|1|0|2|1|0|1|0|2|1|1|0|0|1|2|1|0|0|0|0|0|1|0|2|1|1|0|2|0|1|2|1|0|1|0|0|1|0|1|0|1|1|1|0|0|1|2|0|3|0|2|0|1|1|0|3|0|0|0|0|0|1|1|2|1|0|0|0|2|2|0|1|1|0|1|0|0|1|0|1|0|1|2|1|0|1|1|1|1|1|1|1|2|0|0|1|2|0|2|2|0|1|0|3|1|1|0|3|2|0|0|2|1|1|0|3|0|1|1|0|1|2|2|0|3|1|1|1|0|0|2|0|1|0|1|1|1|0|1|1|0|5|1|1|1|0|1|0|0|0|0|0|0|2|2|0|3|0|1|1|0|2|0|1|0|0|1|0|2|1|2|0|1|0|0|1|0|0|1|0|2|3|0|0|0|0|0|0|0|1|1|2|0|3|1|0|1|0|0|0|1|1|0|0|0|1|1|0|1|1|0|0|0|1|0|0|1|1|0|0|1|0|0|4|1|1|0|1|0|0|0|1|1|3|1|1|0|2|1|1|1|0|0|1|0|1|1|1|1|2|3|3|0|2|0|0|1|0|1|0|1|0|1|0|0|1|1|1|1|2|0|0|0|1|1|1|1|0|0|1|0|3|1|0|2|1|6|0|1|0|0|0|1|0|0|0|2|0|0|1|1|1|2|0|0|0|0|0|0|0|1|0|1|1|0|1|0|0|1|0|1|5|0|1|2|0|0|0|2|1|1|1|2|2|1|0|0|1|0|0|0|2|1|1|2|0|3|1|1|1|0|2|0|0|0|0|0|0|2|0|3|0|1|0|1|5|1|2|2|1|1|1|0|0|2|1|1|0|2|0|1|0|0|2|2|0|0|1|2|1|2|0|4|1|1|0|0|0|1|1|1|1|0|2|1|0|0|1|0|0|0|1|1|0|0|0|0|1|1|1|0|0|1|0|0|0|0|2|2|0|1|2|2|0|1|0|1|0|2|0|0|2|1|1|0|0|2|0|0|1|1|1|0|0|0|0|0|2|1|0|1|3|1|1|0|4|0|1|2|2|3|2|3|4|0|3|0|1|2|1|0|1|1|2|0|2|1|0|1|1|2|1|1|1|1|3|3|1|2|0|4|0|0|0|0|3|0|2|1|1|1|0|1|2|0|0|1|1|0|1|0|0|1|0|0|1|4|1|4|1|0|0|1|0|1|0|3|0|1|2|1|1|2|1|3|0|1|0|0|1|0|3|2|0|1|2|1|1|2|0|1|1|0|0|1|0|1|5|3|0|0|0|2|0|1|0|0|0|0|1|0|0|0|0|1|0|2|2|0|1|1|0|1|1|1|1|0|0|1|3|1|0|1|2|2|0|0|1|0|0|1|0|1|1|1|0|3|2|0|0|0|0|1|1|0|0|0|0|1|0|1|3|1|2|1|0|1|0|1|0|2|0|0|3|0|0|1|0|0|0|3|2|0|1|2|0|0|0|1|0|2|1|0|0|0|2|1|1|1|1|0|2|1|0|0|0|2|0|2|0|2|0|1|2|1|0|1|1|0|1|2|0|4|0|1|1|0|2|1|1|2|0|1|1|1|1|0|0|1|0|0|1|2|1|0|0|2|0|3|2|0|1|0|1|1|0|0|0|1|0|0|0|1|0|1|0|1|0|0|0|1|0|3|5|0|0|0|2|0|2|0|0|1|2|1|1|0|0|1|0|0|0|1|2|0|0|0|1|1|1|0|1|1|1|0|0|2|0|0|0|0|0|0|0|0|1|0|1|0|0|1|1|0|0|1|2|0|1|3|0|1|0|0|0|0|0|1|1|0|0|1|0|1|2|0|1|0|1|1|1|0|2|1|0|0|2|5|0|2|0|0|0|0|2|0|0|1|1|0|0|0|1|3|1|0|0|0|1|2|0|2|2|0|0|3|0|0|1|1|0|0|1|2|0|0|1|0|1|0|2|0|0|1|1|0|1|0|0|0|0|1|0|2|1|2|1|0|1|0|1|1|1|3|1|0|1|0|0|1|0|0|2|1|0|0|1|0|1|1|3|0|1|3|0|1|0|1|1|1|2|2|1|0|0|0|0|1|0|0|0|0|0|1|0|0|2|1|2|0|1|2|2|1|1|0|0|0|0|0|0|1|1|1|1|0|0|1|3|0|4|0|0|1|0|0|1|1|2|1|0|0|3|1|0|0|0|0|1|2|2|1|0|0|1|0|1|0|0|0|1|0|2|1|1|0|0|0|1|0|2|1|0|1|1|0|2|2|0|0|2|0|0|0|0|2|1|1|1|0|0|1|1|2|1|1|2|0|1|1|2|1|1|1|1|0|0|0|1|1|0|1|2|1|0|2|0|0|0|1|0|0|0|2|0|0|0|0|1|0|1|2|0|1|4|0|0|0|1|0|0|2|1|0|1|0|1|0|1|1|0|1|1|0|2|1|0|2|2|1|0|3|1|0|1|1|1|1|0|0|1|0|1|2|0|1|0|1|0|2|1|1|0|1|1|1|3|1|0|2|1|3|2|4|0|1|0|1|0|4|2|3|0|0|1|2|0|1|1|0|1|1|2|0|1|0|0|0|0|3|0|2|0|0|1|2|0|0|0|1|0|1|0|1|3|1|1|2|0|0|0|1|0|1|0|1|0|0|1|2|0|0|5|0|1|0|1|1|0|0|0|0|2|0|1|0|0|0|1|1|1|0|0|1|2|1|2|1|0|0|0|0|0|1|0|0|0|1|0|2|0|1|0|1|0|0|1|0|0|1|0|0|2|2|0|1|0|3|0|3|1|1|0|0|1|0|0|1|0|2|2|0|3|0|3|0|1|0|0|0|3|0|0|0|2|2|1|0|3|1|0|4|2|0|1|0|2|2|0|1|1|4|0|1|3|0|0|0|0|0|0|1|0|1|1|2|1|2|1|0|2|2|0|0|0|1|0|0|0|1|0|0|3|0|0|1|1|2|0|0|1|2|0|0|1|1|2|1|1|1|1|2|0|1|0|0|1|0|0|0|0|2|2|1|1|2|3|1|1|0|2|1|2|0|0|0|0|0|1|1|1|0|0|3|1|0|2|0|1|0|1|0|0|2|2|0|0|1|0|0|0|1|1|0|1|0|0|0|2|0|4|2|0|1|1|1|2|1|2|3|1|1|1|2|0|1|1|1|0|0|1|1|1|1|0|1|1|3|1|0|1|2|0|1|0|0|3|1|0|1|2|2|0|0|2|1|1|0|1|0|1|1|1|1|1|1|1|0|0|0|3|3|0|2|0|2|1|3|1|0|2|0|1|0|1|1|2|0|3|2|1|2|1|0|1|3|1|2|0|0|2|2|0|1|0|1|1|0|0|0|2|1|0|2|1|2|1|5|1|0|0|1|0|1|0|0|0|1|2|0|1|1|0|1|1|0|1|0|0|1|0|1|1|0|0|0|1|2|0|1|1|0|0|1|2|0|1|1|1|0|0|1|1|1|1|0|0|1|0|0|1|0|1|1|1|0|0|1|2|0|0|0|1|0|0|0|1|1|1|0|2|0|0|1|1|1|2|0|0|3|2|2|0|0|1|3|2|0|0|1|0|2|2|2|0|2|2|1|1|1|1|0|0|0|0|0|0|0|2|0|2|0|0|2|0|0|0|3|0|3|1|2|1|1|1|2|0|1|0|0|0|2|3|0|2|1|0|0|1|4|0|2|0|2|1|0|1|0|1|0|0|1|2|2|1|0|0|0|1|0|2|0|0|3|0|1|1|1|0|0|0|2|3|1|2|0|1|0|2|2|1|1|0|1|1|2|2|2|0|1|1|1|0|2|1|2|1|0|1|0|2|0|1|1|0|1|1|3|2|2|0|1|0|1|3|1|1|1|0|0|0|0|1|1|1|1|1|2|0|1|0|1|0|1|0|1|1|0|0|0|0|1|2|2|1|2|1|1|2|2|0|2|0|0|0|1|0|1|2|0|1|2|0|0|1|2|2|1|1|1|0|1|2|0|2|2|2|1|0|0|2|2|0|0|2|0|0|0|1|0|1|1|1|1|1|1|1|3|0|2|0|0|2|0|1|1|3|3|0|2|2|1|1|1|1|2|1|0|0|0|1|2|1|1|0|1|1|4|0|1|0|0|1|2|2|0|1|1|2|0|0|1|1|0|0|1|3|2|3|0|2|1|0|0|2|1|1|0|2|0|1|1|1|0|1|0|1|1|0|1|1|1|0|3|0|1|1|1|0|0|0|2|0|0|0|3|5|1|2|0|0|3|0|1|0|4|0|0|0|2|0|2|1|1|0|2|0|1|0|2|0|3|1|0|1|3|0|0|1|0|3|0|1|2|1|1|1|2|0|0|0|1|1|0|2|1|0|3|1|3|2|1|1|2|2|2|1|0|0|0|1|3|1|3|2|1|1|0|0|0|2|2|1|0|2|1|0|2|1|1|1|5|1|0|6|1|0|1|2|1|1|0|1|2|0|0|4|1|3|1|1|0|0|1|1|2|0|1|1|0|1|3|1|1|2|0|0|0|1|0|2|0|3|1|1|0|0|2|1|0|1|0|1|4|1|1|3|1|2|1|3|2|0|2|0|0|0|0|1|2|1|0|3|0|2|1|5|0|0|0|1|0|1|2|0|0|1|0|2|1|3|1|0|0|2|3|0|0|0|0|0|1|1|1|1|0|1|0|0|0|1|1|1|1|1|0|1|0|3|0|0|0|0|0|0|1|0|2|0|2|0|0|1|2|1|1|0|2|0|1|3|1|1|2|1|1|2|0|0|0|0|1|1|1|0|0|0|1|1|2|2|1|1|0|1|3|1|1|0|4|0|2|1|0|1|0|1|1|1|0|2|2|1|0|1|1|1|0|1|0|0|0|0|2|2|1|1|1|1|0|0|1|1|3|0|2|1|4|2|1|2|1|0|0|1|2|0|1|0|3|1|4|0|0|0|1|0|0|2|2|3|2|2|0|0|1|0|1|3|1|2|0|2|1|2|0|2|1|0|1|0|1|0|0|0|0|2|0|1|2|1|1|0|0|0|1|0|2|0|1|3|0|1|1|0|2|2|0|4|5|1|0|0|1|1|0|0|2|1|1|0|2|2|1|7|1|1|2|2|2|0|1|2|1|0|0|2|2|2|1|2|3|2|0|1|1|0|0|1|0|2|2|0|3|1|1|0|3|0|0|3|2|4|0|0|2|1|0|3|4|1|1|0|2|0|1|0|0|0|0|1|1|2|1|0|0|2|0|1|2|0|0|1|0|1|1|1|1|1|0|2|1|3|1|0|2|0|1|1|1|1|2|0|1|2|1|0|2|3|3|0|0|3|0|1|2|1|2|0|1|1|0|1|0|0|2|1|2|0|0|1|0|1|2|2|3|0|1|1|2|0|2|0|1|1|1|2|1|0|0|3|2|1|1|0|4|1|2|2|1|1|3|1|0|3|0|1|2|2|1|3|1|0|0|1|1|0|0|1|0|1|1|5|0|1|1|0|0|1|0|7|0|1|0|1|1|2|1|1|1|1|4|2|2|2|3|1|3|0|1|1|1|1|4|0|2|1|4|0|2|0|3|0|1|1|0|3|1|0|1|1|2|1|2|2|2|2|0|3|2|0|2|0|3|0|1|2|1|0|0|2|1|1|0|0|2|1|1|1|1|1|1|2|1|0|0|2|2|3|0|0|2|1|1|1|1|1|0|0|1|0|1|2|2|1|2|1|1|1|0|0|1|0|1|0|1|0|1|0|2|2|0|1|2|1|2|3|0|1|2|2|1|1|0|0|0|1|3|0|0|2|0|1|0|2|1|1|1|2|2|0|4|0|5|1|5|0|3|1|1|0|2|1|0|0|2|0|0|0|1|1|5|2|1|1|2|0|2|1|0|0|1|2|1|0|2|2|1|1|2|2|1|2|1|0|3|0|1|2|0|1|2|1|1|1|3|1|0|0|2|0|0|0|3|0|1|2|0|1|0|0|1|1|1|0|0|0|1|3|1|1|0|1|1|0|1|1|1|0|2|3|1|1|2|0|0|1|0|0|2|0|1|0|1|0|0|1|0|2|0|2|2|1|0|1|0|1|1|0|1|0|1|1|0|1|1|0|2|2|0|0|0|1|0|3|2|2|4|2|1|1|0|1|1|0|1|4|0|0|1|2|0|0|0|0|0|0|1|0|2|0|0|1|1|0|2|2|1|0|1|2|0|0|0|3|2|0|0|0|0|0|2|1|1|1|0|1|0|0|1|0|0|0|2|2|0|1|4|0|3|1|1|0|2|3|1|1|0|0|2|2|0|0|0|1|2|0|2|0|2|0|0|0|0|1|1|2|1|2|2|1|0|1|0|1|2|1|0|2|1|1|3|1|0|0|3|1|1|1|1|4|1|1|0|0|1|0|1|3|0|0|0|1|1|1|1|1|0|0|3|0|2|0|0|0|1|0|0|0|1|0|2|0|0|0|2|0|2|1|0|2|0|0|1|1|1|2|0|1|4|0|1|1|0|1|1|2|0|0|0|1|0|1|1|1|0|1|0|2|1|2|1|1|1|1|3|2|0|2|0|1|0|0|0|5|1|1|0|1|1|3|1|0|3|5|1|0|1|1|2|0|1|3|1|0|2|1|1|1|1|1|1|0|0|0|1|0|0|0|2|0|3|0|0|1|2|0|0|0|1|0|0|1|0|0|2|1|0|1|0|0|0|0|1|0|0|1|1|0|2|0|0|2|0|0|2|1|1|1|2|0|1|2|1|0|2|1|0|0|2|1|3|2|0|0|2|0|1|0|0|0|1|0|0|2|1|3|2|1|1|1|1|0|3|1|1|0|0|2|1|0|0|0|1|1|0|1|0|1|0|0|0|1|2|0|0|1|0|2|0|1|0|0|1|0|2|0|1|0|0|0|3|0|0|0|0|0|0|1|0|0|1|0|1|1|0|1|0|3|0|0|1|1|0|3|0|1|1|0|1|2|1|2|0|1|0|0|1|0|2|1|1|0|4|0|0|2|0|0|0|1|0|0|1|0|0|0|1|0|1|0|3|0|0|0|2|0|1|2|2|2|1|0|1|1|0|0|0|1|0|1|0|0|0|2|0|1|2|0|0|0|0|1|0|3|1|1|3|1|2|1|0|2|0|1|1|1|1|0|1|0|2|0|0|0|1|4|1|0|1|0|1|0|1|0|0|0|0|0|1|0|0|1|3|0|2|3|3|1|1|1|1|0|2|2|0|0|2|0|0|0|0|1|1|1|0|0|0|1|0|1|2|1|0|1|1|0|3|0|0|0|1|0|0|1|1|1|0|1|1|0|0|1|1|0|1|1|0|1|0|1|3|1|0|2|0|0|0|1|1|0|0|0|0|0|0|1|0|0|0|2|2|1|1|2|0|1|0|1|1|0|1|0|0|0|0|2|0|0|0|1|0|2|1|0|0|1|1|1|2|1|1|0|1|1|0|3|0|0|1|1|2|1|1|1|1|0|0|3|1|1|1|0|1|1|1|1|0|1|1|1|2|1|6|0|0|0|2|0|2|0|3|1|0|1|0|0|1|0|1|1|1|1|0|1|1|0|2|0|0|1|0|2|1|0|1|0|3|1|0|0|1|0|0|0|2|0|1|1|0|1|1|1|0|1|4|3|0|1|1|0|0|0|1|1|1|0|1|0|3|1|0|0|0|0|1|1|0|1|5|2|0|2|1|1|0|0|0|1|1|0|2|1|1|0|1|2|2|1|1|2|0|0|3|0|0|0|0|0|2|0|1|1|0|0|0|0|2|1|0|1|0|1|0|0|3|1|1|0|0|0|0|2|1|1|2|0|1|0|0|1|1|1|0|0|0|3|0|0|0|0|0|1|0|0|0|0|0|0|1|1|0|1|4|2|1|0|0|2|0|0|1|0|2|0|2|0|1|0|1|1|2|0|0|1|2|3|0|2|2|0|0|1|2|0|1|0|1|0|0|3|3|0|2|0|1|0|0|0|1|2|1|1|1|0|0|0|0|0|0|0|1|0|1|0|1|1|1|0|1|2|1|0|1|0|0|2|2|0|1|1|0|0|1|0|2|2|0|0|0|1|0|0|0|0|1|0|0|1|0|0|0|2|1|0|1|2|1|0|0|2|1|0|0|1|1|0|1|0|1|2|0|0|1|2|1|1|0|1|0|1|0|2|0|2|1|1|1|0|0|0|0|1|0|1|0|1|1|2|0|1|0|1|0|1|0|2|0|0|0|1|2|0|1|3|0|0|0|1|3|0|3|0|0|1|2|1|1|0|0|0|1|0|0|0|1|2|1|2|1|0|1|0|1|2|1|0|0|0|0|0|0|1|0|0|2|1|0|1|0|0|2|1|4|0|1|1|1|0|0|0|0|3|1|0|0|2|1|0|1|1|1|2|1|0|1|1|1|1|0|1|1|0|0|0|1|0|0|0|2|0|2|0|0|1|0|1|0|0|1|0|0|0|1|2|1|3|0|1|0|0|0|0|0|1|0|0|0|0|0|1|2|2|2|0|1|1|0|0|0|0|1|1|0|1|1|0|1|0|2|0|2|0|0|0|0|0|0|1|2|0|0|0|2|0|0|0|1|1|0|0|0|1|1|1|0|0|0|3|0|1|0|0|1|0|1|0|1|1|0|0|0|0|1|0|0|1|0|3|0|2|3|1|0|1|0|0|0|1|0|4|0|0|0|0|1|1|0|1|1|0|2|0|1|0|0|0|0|4|0|1|1|0|2|1|3|0|0|0|2|2|0|1|0|2|0|1|0|3|0|1|0|0|1|0|2|1|1|0|2|3|0|4|2|2|1|0|2|3|0|0|2|2|0|0|1|0|0|0|0|5|0|1|1|2|1|1|0|0|3|0|0|0|0|0|0|0|0|2|2|1|0|0|1|2|1|1|1|0|0|0|0|1|0|0|1|1|0|0|2|0|0|0|0|2|0|1|0|0|1|2|0|0|0|2|0|0|0|0|1|0|0|3|0|0|1|0|1|0|0|0|1|0|0|0|0|1|1|0|1|1|0|0|0|1|1|1|1|0|1|1|1|0|0|0|1|0|2|0|0|0|0|2|1|0|1|0|0|0|0|0|0|0|0|1|1|4|1|0|0|1|4|0|1|0|1|3|0|0|0|0|0|0|0|0|0|0|1|1|2|0|0|0|1|0|0|1|0|0|0|0|0|0|1|1|0|1|1|0|0|0|0|0|0|0|1|3|0|2|0|1|0|0|1|0|0|0|0|2|0|0|1|2|0|2|1|0|1|1|0|2|0|2|1|0|1|1|1|1|2|0|0|0|1|1|1|1|0|2|1|1|0|1|0|0|1|0|1|0|1|0|0|1|2|1|0|1|0|1|1|2|0|0|1|0|0|1|0|1|1|1|1|0|0|0|2|0|0|2|0|1|3|0|0|1|1|0|0|0|1|1|1|0|1|2|0|0|2|2|0|0|0|0|0|1|0|2|2|2|0|1|0|0|2|0|0|0|1|1|0|0|4|0|0|0|0|1|0|0|1|1|1|0|0|1|0|0|0|0|0|0|1|1|0|0|1|0|0|0|1|1|1|1|3|1|2|0|0|1|0|0|1|0|1|1|0|0|2|2|0|1|1|1|0|0|1|0|1|1|0|3|0|0|1|1|0|0|0|0|0|1|0|1|0|0|0|0|0|0|1|0|1|2|1|0|0|0|1|0|0|2|0|0|0|0|1|1|0|0|1|1|0|1|2|0|0|0|1|0|0|0|0|0|0|1|0|0|0|0|0|0|1|0|1|0|1|0|1|1|0|0|0|0|0|2|0|1|0|1|0|0|1|0|1|0|0|1|1|0|1|1|0|1|0|1|1|2|1|0|0|0|0|0|0|1|0|0|0|1|1|1|0|1|0|1|2|0|2|1|2|0|0|0|1|2|0|0|1|2|1|0|0|1|1|1|0|3|0|0|0|0|0|0|0|1|2|1|1|1|0|3|0|0|0|1|0|0|0|1|0|2|0|1|1|2|1|2|3|0|0|0|1|0|0|1|0|0|1|0|0|0|0|0|1|0|0|0|0|1|0|2|0|0|0|0|0|1|1|0|0|0|0|2|1|0|1|0|1|1|0|0|0|1|0|1|0|0|1|1|0|0|1|0|1|0|1|1|0|1|0|0|0|0|0|1|1|1|0|1|0|0|0|0|1|0|1|0|0|1|0|3|0|0|1|1|0|0|1|0|0|2|0|0|1|1|0|0|1|0|1|0|1|0|0|0|0|1|0|0|0|1|1|0|0|0|0|0|1|0|1|0|1|0|0|0|0|1|1|0|0|0|0|0|0|0|1|0|1|2|1|1|0|0|0|0|0|0|1|0|1|1|1|0|0|1|0|0|0|0|0|0|0|0|2|0|0|0|0|1|2|0|0|0|1|0|0|0|1|0|2|0|0|1|0|2|1|0|2|0|0|0|0|0|2|0|0|1|0|0|0|0|0|0|1|0|2|1|1|0|0|1|1|0|2|0|0|0|1|1|0|0|2|0|0|0|1|1|0|0|3|0|0|0|0|0|0|0|0|1|1|0|1|0|0|0|0|0|0|0|2|0|0|0|0|1|0|1|0|1|1|1|0|0|1|0|0|0|0|0|0|2|1|1|0|2|0|1|1|0|0|0|0|1|0|0|0|0|0|0|0|0|1|0|2|1|0|1|0|0|0|1|0|0|0|0|0|0|0|1|0|1|1|0|0|0|1|0|0|0|1|2|0|0|1|0|1|1|0|1|0|0|1|0|0|1|1|1|1|0|1|1|1|1|0|0|0|0|4|0|1|0|1|1|0|0|0|0|0|1|0|0|0|1|0|1|2|1|1|0|1|0|1|0|1|1|0|1|1|1|0|0|0|0|0|0|1|3|1|0|0|0|0|1|1|1|2|0|2|0|0|1|0|0|0|0|0|1|0|1|1|0|0|1|0|2|0|1|1|0|1|1|1|0|0|0|0|0|0|0|0|0|0|0|1|1|1|0|1|2|1|0|0|2|4|1|0|0|0|0|1|1|0|2|0|0|0|1|0|2|2|1|0|1|1|1|0|0|0|0|0|0|0|0|0|1|2|0|0|1|0|0|0|1|1|2|0|1|1|0|0|0|0|0|0|0|1|1|1|1|0|0|0|0|0|0|1|0|0|1|1|1|1|0|0|0|0|0|0|1|2|1|0|1|0|0|0|0|0|0|0|0|0|0|1|0|0|0|0|0|0|0|0|0|0|0|0|0|0|1|0|0|0|0|1|0|1|1|0|0|0|0|0|0|0|0|0|0|0|2|0|0|0|0|0|0|0|0|0|0|1|3|2|0|0|0|0|0|1|0|0|0|0|1|0|0|0|0|0|0|1|0|0|0|0|0|1|2|0|0|0|0|1|1|2|0|0|0|0|0|0|1|0|0|0|0|0|0|0|0|0|1|0|0|1|0|0|0|2|0|1|0|0|0|1|0|0|1|0|1|0|1|0|0|0|0|2|0|1|0|0|0|0|0|0|0|1|0|0|0|0|0|0|0|0|1|0|1|0|0|0|0|0|1|0|0|0|0|1|0|0|0|0|0|0|0|0|0|1|0|1|0|0|1|0|1|0|0|0|0|0|0|0|1|0|1|0|0|0|0|0|1|0|0|0|0|0|0|0|0|0|1|0|0|0|1|0|2|0|1|1|1|2|1|0|0|3|0|0|1|0|0|0|1|0|0|1|0|1|0|2|0|0|1|0|1|0|1|2|0|0|1|2|0|1|0|0|0|0|1|0|0|0|0|0|0|0|1|0|1|0|0|0|0|0|0|0|0|0|1|0|1|0|1|0|0|1|0|0|0|0|0|1|0|1|0|0|0|1|0|0|1|0|0|0|0|1|0|2|0|1|0|0|0|0|1|0|1|0|0|0|0|0|0|0|0|0|0|0|3|0|0|0|0|1|0|0|0|0|0|0|0|1|1|0|0|2|0|0|1|0|1|0|0|0|0|0|0|0|0|0|0|0|0|0|0|0|0|1|1|0|0|0|1|1|2|0|0|1|0|0|0|0|0|0|1|0|0|0|0|0|0|1|0|1|0|0|1|0|1|0|0|0|1|0|0|0|0|0|0|0|0|1|0|0|1|1|0|2|1|0|2|0|0|0|0|0|1|2|0|1|0|0|1|0|0|0|1|0|0|1|0|0|1|0|1|0|0|0|0|0|0|0|0|1|0|0|0|0|0|1|0|0|1|0|1|0|1|0|0|1|1|1|0|0|0|0|2|2|0|0|2|0|0|1|0|1|1|1|0|1|5|0|0|0|0|0|1|1|0|0|0|0|0|1|0|0|1|0|0|0|1|2|1|0|0|3|2|0|0|0|1|2|0|0|1|0|0|0|1|1|1|0|1|1|0|0|0|1|0|1|0|0|1|0|0|0|0|0|0|0|0|1|0|2|0|0|0|0|1|0|0|1|0|0|0|0|0|0|0|0|0|2|0|2|0|1|0|0|0|1|0|0|0|0|0|1|0|0|2|1|1|0|0|1|1|0|2|0|0|0|0|0|0|0|0|0|0|1|0|1|0|0|0|2|1|1|0|0|0|0|0|0|0|0|0|0|0|0|0|0|0|3|1|0|1|0|1|0|0|1|1|0|0|0|0|1|0|2|1|2|1|0|0|0|0|0|0|0|0|0|0|0|0|0|1|0|0|1|0|2|1|0|0|1|0|0|0|1|0|1|1|1|0|0|0|0|0|0|0|0|0|0|0|0|0|0|0|0|0|0|1|0|1|0|0|0|1|0|0|0|0|0|0|0|2|0|1|0|0|0|1|0|0|1|0|1|0|0|0|1|1|2|2|0|0|0|1|0|0|0|0|0|1|0|0|0|0|0|0|0|0|0|0|1|2|5|0|0|0|0|1|2|0|0|0|1|1|0|0|0|0|1|0|2|0|1|0|1|2|1|2|0|0|0|0|1|0|1|0|0|0|0|1|1|1|0|0|2|0|2|0|0|0|0|0|0|0|0|1|1|0|0|1|0|0|1|0|0|0|0|0|0|0|0|0|0|1|0|0|0|0|0|0|0|1|0|0|0|0|1|0|0|0|1|0|0|1|0|2|1|1|0|0|0|0|0|0|1|1|0|0|1|0|0|0|0|0|0|1|0|0|0|0|0|0|0|0|1|1|0|0|0|1|0|0|0|0|0|0|1|0|0|0|1|1|0|0|0|0|0|0|0|0|1|0|1|1|0|0|1|1|0|0|1|0|3|1|0|0|0|0|0|2|0|0|0|0|1|0|0|0|0|0|0|0|0|0|0|1|1|0|0|0|1|0|0|0|0|0|2|0|1|0|0|1|0|0|2|0|0|0|0|0|0|0|0|0|0|0|0|0|0|0|0|0|2|1|0|0|0|0|0|0|2|0|0|0|0|0|0|0|0|1|0|1|0|0|0|0|0|0|0|0|1|1|1|1|0|1|1|0|0|0|0|1|0|0|0|2|0|0|1|1|0|0|0|0|0|0|0|1|1|0|0|0|0|0|0|0|1|0|0|0|0|0|0|0|0|0|0|0|0|0|0|1|0|0|0|0|1|0|3|2|0|0|0|0|0|0|2|1|1|1|1|0|0|0|0|0|0|0|1|0|1|0|1|1|0|1|0|0|0|0|0|0|0|0|0|0|0|1|1|0|0|0|0|0|1|0|0|0|0|0|0|0|0|0|0|0|0|0|0|0|0|1|0|1|1|1|1|1|0|0|0|0|0|0|0|1|2|0|1|0|0|0|0|3|1|0|1|0|0|0|0|1|0|0|0|0|0|1|0|0|0|1|0|0|0|0|2|0|0|0|1|0|0|0|0|1|0|1|0|0|0|0|0|0|0|1|0|2|0|1|0|0|1|0|0|0|1|0|0|0|0|1|1|0|0|0|0|0|0|0|0|0|0|0|0|2|1|0|1|0|0|1|0|0|0|0|0|0|0|0|0|1|1|0|0|2|0|1|0|0|0|0|0|1|0|0|0|0|0|1|2|0|0|1|0|0|0|0|0|0|0|0|0|0|2|0|0|1|0|0|0|0|1|0|0|0|0|0|0|0|0|0|0|1|0|1|0|2|0|0|0|0|0|0|0|0|0|0|1|1|0|0|1|0|1|0|0|1|0|2|0|0|0|0|1|0|2|0|0|0|0|1|0|0|1|0|0|0|1|0|0|2|0|1|0|0|1|1|0|2|0|0|0|0|0|0|0|1|0|0|0|0|0|0|1|0|2|2|0|0|1|0|0|0|2|0|0|0|0|2|0|1|0|0|1|0|1|0|0|1|0|0|0|1|1|0|0|1|0|0|0|1|0|1|1|0|1|0|0|1|0|0|0|0|1|0|1|0|0|0|0|0|1|0|0|2|0|0|0|1|0|0|0|0|1|0|0|1|1|2|0|1|1|1|0|0|0|1|0|1|0|0|2|0|1|1|0|0|1|0|0|1|0|0|0|0|0|0|0|0|0|1|0|0|0|0|0|1|0|0|2|0|0|0|1|1|0|1|0|1|0|0|0|0|0|1|0|0|0|0|0|1|0|0|0|0|0|0|0|0|0|1|0|0|1|0|1|1|0|1|1|0|0|0|2|0|1|1|1|3|0|0|0|0|0|0|0|0|0|0|0|0|1|0|0|1|1|0|0|0|1|0|0|0|0|1|0|0|0|0|0|1|0|0|0|0|0|0|1|1|0|0|0|0|0|0|1|0|1|0|1|1|0|1|1|0|0|2|0|0|0|2|0|0|0|0|0|0|0|0|0|2|0|0|2|0|0|0|0|0|1|0|0|0|1|1|0|1|0|0|0|0|0|0|0|0|0|0|0|1|0|0|1|0|0|0|2|1|0|1|0|0|1|0|0|0|0|0|0|0|1|0|0|0|0|0|0|0|1|1|0|2|1|0|1|1|2|0|0|0|1|1|0|1|0|0|1|3|1|1|1|0|0|0|0|1|0|0|0|0|0|1|0|1|0|2|0|0|0|0|0|0|0|0|0|1|0|0|0|0|1|0|0|0|0|0|0|0|0|0|0|0|0|2|1|0|0|0|0|0|0|0|1|0|0|0|0|0|1|0|1|0|0|0|0|0|0|0|1|0|0|0|1|0|0|0|0|0|0|0|0|1|0|1|1|0|0|0|1|1|0|1|0|1|0|1|0|0|0|0|2|0|0|0|0|0|0|0|0|0|0|0|0|1|0|0|0|0|1|1|0|0|0|1|0|0|1|1|0|1|0|0|0|1|0|1|0|2|1|0|0|1|0|0|1|0|1|1|1|1|1|2|1|1|0|0|0|1|0|0|0|1|1|1|0|0|1|1|1|0|0|0|1|0|0|0|0|0|0|0|0|0|1|0|1|1|0|0|2|0|0|0|0|0|0|0|0|0|0|0|0|0|0|0|2|0|0|2|0|1|1|0|0|1|0|1|1|1|0|1|0|1|2|0|1|0|0|1|1|0|1|1|0|0|0|0|0|0|0|1|0|1|0|0|0|2|0|1|1|0|1|0|0|0|0|0|1|0|2|1|0|0|1|2|0|0|1|0|0|1|0|0|0|0|0|0|0|0|1|0|0|0|1|0|0|0|0|0|0|0|0|0|0|1|1|0|0|1|1|0|0|1|2|0|0|1|0|0|0|0|1|0|1|0|0|1|0|0|1|1|0|0|0|0|0|0|0|1|0|0|1|0|1|1|0|0|0|0|1|1|0|1|1|1|1|0|0|0|0|1|1|0|1|0|0|0|1|0|0|2|0|1|1|1|1|0|0|0|2|1|0|1|1|0|0|0|0|0|0|0|0|1|1|0|1|0|0|0|1|0|0|0|0|1|0|0|0|0|0|0|2|0|2|2|1|0|0|0|0|0|0|1|0|1|0|0|0|0|0|1|1|1|0|0|1|0|1|1|1|0|0|1|1|1|0|0|2|0|0|0|1|0|0|0|0|0|1|1|0|1|0|0|0|0|0|0|0|0|0|0|1|0|2|0|0|1|1|0|2|1|0|0|1|0|1|0|0|0|1|0|0|0|0|0|0|1|1|2|1|1|1|0|1|0|0|1|1|0|1|1|0|0|1|0|0|1|1|0|0|2|0|1|2|1|0|0|1|0|1|0|1|0|0|0|0|0|0|0|0|0|1|0|1|2|1|2|0|1|0|0|0|0|0|0|0|2|0|1|1|0|1|0|0|0|0|2|3|0|1|0|2|0|1|0|0|1|0|1|0|0|0|1|1|1|0|1|0|1|0|0|0|0|0|0|0|1|0|0|0|1|0|0|0|0|0|1|1|0|0|0|0|0|0|0|0|0|0|0|0|0|0|1|0|1|1|0|0|0|1|0|0|0|0|0|1|0|0|1|2|0|0|0|0|0|1|0|0|0|1|0|0|1|0|0|0|0|2|0|0|0|0|0|0|0|0|0|1|0|0|2|0|0|1|1|0|1|0|2|0|0|1|0|0|0|0|0|0|1|0|0|0|0|0|0|0|0|0|0|1|0|1|0|2|1|0|0|0|1|0|1|1|0|1|0|1|0|1|1|0|0|0|0|1|0|1|0|0|1|0|1|0|1|1|0|1|2|1|1|0|0|0|2|0|0|0|2|0|2|1|0|0|0|0|0|1|0|1|0|3|1|0|2|0|2|1|0|0|1|0|1|1|0|0|2|1|0|0|1|0|0|0|0|0|1|0|0|1|0|0|0|0|0|2|1|0|0|0|0|0|0|1|0|1|0|0|1|0|1|1|0|0|0|1|1|0|0|0|2|2|1|1|1|0|0|0|0|1|0|0|0|0|0|0|1|0|1|2|0|0|1|0|0|0|1|0|0|0|0|0|0|0|0|0|0|0|0|0|2|0|0|0|0|0|0|0|1|1|0|0|0|0|1|1|2|0|0|1|1|1|1|0|2|2|0|1|0|1|2|0|1|1|0|1|1|0|0|0|1|1|0|0|1|0|0|0|2|0|0|1|1|0|1|0|0|1|1|0|0|0|0|0|2|0|0|0|0|1|0|0|2|1|0|0|0|0|0|2|0|1|0|0|1|2|1|1|0|0|0|0|2|0|0|0|0|1|1|1|1|0|2|0|1|0|0|1|2|0|0|1|1|0|1|0|1|0|0|0|1|0|0|0|0|2|1|0|0|1|1|1|0|1|0|1|0|1|1|1|0|0|0|0|1|0|0|1|0|2|1|0|0|0|3|1|0|1|0|0|1|1|1|1|1|0|0|0|1|0|2|0|1|0|2|0|0|0|1|0|0|0|1|0|1|0|0|0|0|0|0|0|1|0|0|0|0|0|0|1|0|0|3|1|0|0|0|1|0|0|1|0|0|0|0|0|0|0|0|0|0|0|0|0|0|1|0|0|0|1|1|1|1|2|0|2|0|0|0|0|0|1|0|0|0|1|0|0|1|1|0|0|0|1|1|0|0|0|0|0|0|0|0|0|0|0|1|0|1|0|0|2|0|0|0|0|0|1|0|0|1|0|1|0|0|1|0|2|0|1|1|1|1|2|0|1|1|1|0|1|0|3|0|0|0|1|0|0|0|1|2|3|0|0|0|1|1|2|0|1|0|0|1|2|2|0|0|1|1|1|0|1|1|0|0|2|0|0|0|1|0|0|0|1|0|2|1|1|0|0|1|0|0|0|0|0|0|0|0|0|0|0|0|1|0|0|0|2|1|0|1|1|1|2|0|2|2|0|0|0|2|0|0|0|0|0|0|1|0|0|0|1|0|0|0|0|0|0|0|2|1|0|0|1|2|0|0|0|1|0|0|0|1|0|1|0|0|0|0|0|0|0|0|0|0|1|0|1|0|0|0|0|0|0|1|0|1|0|0|0|0|0|0|1|0|0|0|1|1|1|0|1|0|0|0|0|0|1|1|0|1|0|1|0|0|0|1|0|0|2|1|0|0|0|1|0|0|1|0|1|1|0|0|0|0|0|0|1|0|0|1|0|0|0|0|0|0|1|1|0|2|2|0|0|1|0|0|1|0|0|0|0|2|2|0|0|0|0|0|0|0|2|2|1|0|1|2|0|2|0|1|0|0|0|0|1|0|1|1|0|1|0|1|0|0|0|1|0|0|0|0|0|0|1|0|0|0|0|0|1|0|0|0|0|0|0|0|0|2|0|0|0|1|0|0|0|0|0|0|0|0|0|0|0|1|1|0|0|0|0|0|0|0|0|0|1|1|0|0|0|0|1|0|0|1|1|0|0|0|0|0|0|0|0|0|0|2|0|0|0|1|2|0|0|1|0|1|0|0|1|1|0|1|1|0|0|0|0|0|0|0|0|0|0|0|2|1|0|0|0|1|1|0|1|1|0|0|1|0|1|1|0|0|0|1|0|2|0|0|0|0|3|0|0|0|0|1|0|1|0|0|0|3|1|0|0|0|0|0|0|0|0|2|0|0|2|1|2|0|2|0|0|2|0|1|1|0|0|0|0|2|1|1|0|0|0|0|1|0|1|0|1|1|1|0|3|0|0|1|1|0|0|0|0|0|1|0|0|0|0|0|0|0|1|1|1|0|0|0|1|1|0|1|0|2|0|0|0|1|1|0|1|0|1|0|1|0|1|2|0|0|0|0|0|2|0|0|0|0|0|0|1|0|0|1|0|0|1|0|0|2|0|2|1|0|2|0|1|1|3|1|1|0|1|0|0|1|1|1|1|0|0|2|1|0|1|0|2|0|0|0|0|0|2|0|0|1|0|2|1|0|0|0|0|2|2|2|0|0|0|0|2|1|1|0|0|2|0|0|0|0|0|0|0|0|0|1|0|0|0|0|0|1|1|0|0|0|0|0|0|0|1|1|0|0|0|1|0|0|1|0|0|0|2|1|1|0|1|0|0|1|0|0|0|0|0|0|0|0|0|0|0|0|1|0|0|0|0|0|0|0|0|0|2|1|0|1|0|0|0|2|0|0|1|0|0|0|1|0|0|0|0|0|0|0|0|0|0|0|0|0|1|1|0|0|2|0|0|0|0|1|0|0|0|0|0|0|0|1|1|0|2|0|0|0|0|0|0|0|0|1|1|0|0|0|0|0|1|1|0|1|0|0|0|1|0|0|0|2|0|1|0|0|1|1|0|0|1|0|0|1|0|1|2|2|0|0|1|0|1|0|1|2|0|1|0|0|1|0|0|1|0|0|0|0|1|0|0|0|0|0|1|2|0|1|0|0|0|0|1|1|0|0|0|1|0|0|0|1|0|1|0|0|0|1|0|0|0|0|2|0|1|1|0|0|0|1|2|0|0|0|0|1|1|1|1|0|0|0|0|1|0|0|0|0|1|1|1|0|1|0|0|1|1|0|0|0|1|0|0|1|0|0|0|0|0|1|0|0|0|0|1|0|0|0|0|1|1|1|0|0|0|0|0|0|0|0|0|1|0|0|0|0|1|0|0|1|0|0|0|0|0|0|0|0|0|0|0|0|1|0|0|0|0|1|0|1|1|0|0|0|0|0|0|0|0|0|0|0|0|1|1|0|0|0|0|0|0|0|1|0|0|0|0|0|0|0|1|1|0|0|0|0|1|0|2|0|0|2|0|0|0|0|1|0|1|0|0|1|0|3|0|2|0|2|1|0|0|1|0|1|4|1|0|0|1|1|0|0|1|0|3|0|0|0|0|0|0|0|2|0|1|0|0|2|0|1|1|0|2|0|1|0|0|0|0|0|0|1|1|0|0|3|0|0|1|0|0|0|0|0|0|0|0|0|0|0|0|0|0|0|0|0|0|0|0|0|0|0|0|0|1|2|1|1|2|0|1|0|0|0|1|0|1|2|1|2|1|0|0|1|0|0|0|0|0|2|0|0|0|2|0|0|1|1|0|0|0|0|0|0|0|0|0|0|0|1|2|1|0|0|0|0|1|1|0|1|0|1|0|0|0|0|0|0|0|0|0|0|0|0|0|0|0|1|1|0|0|0|0|0|0|0|1|0|0|1|0|0|0|0|0|1|0|0|0|0|0|0|0|2|0|0|0|0|0|1|0|0|0|0|0|0|1|0|0|0|0|2|0|0|1|0|0|2|0|1|0|0|0|0|0|0|0|0|1|0|0|0|0|1|1|1|1|0|0|0|0|0|0|0|1|2|0|0|1|0|0|0|1|1|0|1|2|0|0|0|1|0|1|0|0|0|0|1|0|0|1|1|2|1|0|0|0|2|0|0|0|1|0|0|0|0|0|1|0|1|1|0|0|0|0|0|0|0|0|0|0|0|0|1|0|0|0|0|1|0|0|0|0|0|1|1|1|0|0|0|0|0|0|0|1|1|0|0|0|0|0|1|0|0|1|0|1|1|1|1|0|1|0|0|0|0|0|1|0|0|0|1|1|0|0|0|0|0|0|2|1|1|0|0|0|1|1|3|1|0|1|0|0|1|0|1|0|0|0|0|0|0|0|0|0|0|0|0|0|0|0|0|1|0|0|0|0|0|1|0|1|0|1|0|0|0|2|0|1|0|0|1|0|0|0|0|0|1|0|1|0|0|1|0|0|1|0|0|0|0|0|0|0|0|0|0|0|1|0|0|0|0|1|1|0|1|1|0|0|0|0|1|1|0|0|0|1|0|0|1|0|0|0|0|0|0|1|1|0|1|0|0|1|0|0|0|1|0|0|0|1|0|0|0|0|0|0|0|1|1|0|0|0|0|0|2|0|0|0|0|0|0|0|0|0|0|0|0|0|0|0|0|0|0|0|0|0|0|0|0|0|0|0|0|0|0|1|2|0|0|0|0|1|0|0|0|0|0|0|1|0|0|0|0|0|0|1|0|0|0|0|0|0|0|0|0|1|0|0|0|0|0|0|0|0|1|0|1|1|0|0|0|1|0|0|1|0|0|0|0|0|0|0|1|0|0|0|0|0|0|0|0|0|1|1|0|1|0|0|1|0|0|1|0|0|1|1|0|0|0|0|0|1|0|0|0|0|0|0|0|1|0|0|0|1|1|1|0|0|0|0|1|0|0|1|0|0|0|0|2|0|1|0|2|0|1|0|0|1|0|0|1|0|1|0|1|0|1|1|0|0|1|0|0|0|0|0|0|1|1|0|0|1|1|0|0|0|0|0|0|0|0|0|0|1|0|0|0|0|0|2|0|1|1|0|0|2|1|0|0|0|0|0|0|0|1|0|0|0|0|0|2|0|0|0|0|0|0|0|1|0|0|0|0|0|0|0|1|0|0|0|0|0|1|0|1|0|1|1|0|0|0|0|0|0|1|0|1|0|0|0|0|0|1|0|0|0|0|0|1|0|0|1|1|0|0|0|1|0|0|0|0|0|0|2|1|0|0|0|0|0|0|1|0|3|0|0|1|0|0|0|1|2|1|0|0|0|0|0|0|0|0|0|0|0|0|1|0|0|0|0|0|0|0|1|0|0|0|0|1|1|0|0|1|0|0|0|0|0|0|0|0|0|1|0|0|0|0|0|0|0|0|1|0|0|3|0|1|0|1|0|0|0|2|0|0|0|0|1|0|0|0|1|0|1|0|0|0|0|0|0|0|0|0|0|0|1|0|0|0|0|1|0|1|0|0|0|0|1|0|1|0|1|0|0|0|0|0|0|0|2|0|0|1|0|0|1|0|0|0|0|0|1|0|1|0|0|0|1|0|0|0|0|0|0|0|1|0|1|0|1|0|0|0|3|0|0|2|0|0|0|0|0|2|0|0|0|0|0|0|0|0|0|0|2|0|0|0|0|0|0|2|1|0|0|0|0|0|0|0|0|0|0|1|0|1|0|0|2|0|0|0|0|0|0|0|0|0|0|0|0|0|0|1|0|0|1|1|0|0|0|1|0|1|0|0|0|0|0|0|0|0|0|0|0|0|0|1|2|0|0|1|0|0|0|0|1|0|0|0|0|0|0|0|0|0|0|0|0|2|0|0|0|0|0|0|0|0|2|0|1|0|0|0|1|1|0|1|0|1|0|0|0|0|0|0|0|0|0|0|0|0|0|0|1|0|0|0|0|0|0|0|1|0|0|1|0|1|1|0|0|0|0|0|1|2|0|1|1|2|1|0|1|0|0|0|0|0|2|1|0|1|1|0|0|0|1|0|0|0|2|0|0|0|0|0|1|0|1|0|1|0|0|0|0|0|0|0|0|0|1|0|0|0|1|0|0|0|0|0|0|0|1|1|0|0|1|0|0|0|0|0|0|0|0|1|0|0|0|0|0|0|0|0|1|1|1|1|0|0|0|0|1|0|1|0|1|1|0|0|0|0|0|0|1|0|0|0|0|0|0|0|0|1|1|0|1|0|0|0|0|0|1|0|0|1|0|1|0|0|0|1|0|0|1|0|1|1|0|0|0|1|0|1|0|2|0|0|1|0|0|1|0|1|0|1|0|1|0|1|0|2|0|0|0|0|0|0|0|1|0|1|0|0|0|1|0|2|0|1|1|0|0|0|0|0|1|0|0|0|0|0|1|0|0|0|0|0|0|0|1|0|0|0|0|0|1|0|0|0|0|0|0|0|0|0|0|0|0|0|0|1|0|1|0|0|0|0|0|0|0|0|0|0|0|0|0|0|1|0|2|0|0|1|0|0|2|0|0|0|1|0|0|0|0|0|0|0|0|0|0|0|2|0|0|0|0|0|1|0|0|0|0|0|0|0|0|2|0|0|0|0|0|0|1|0|0|0|0|0|1|1|0|1|1|0|0|0|1|1|0|1|0|1|0|0|1|0|0|1|0|0|0|0|0|0|2|0|0|0|0|0|0|1|0|0|2|0|0|0|0|1|0|0|0|1|0|1|1|0|0|0|0|0|2|0|0|1|0|0|0|1|1|0|0|0|1|0|0|0|0|0|0|0|1|0|0|0|2|1|2|0|1|0|1|0|0|0|0|0|0|0|0|0|1|0|1|0|0|0|0|0|3|1|0|0|0|0|0|0|0|0|0|1|0|0|0|1|0|0|0|0|0|0|0|1|0|0|0|1|1|0|0|1|0|1|0|0|0|0|0|0|0|0|0|0|1|1|1|0|0|0|1|0|0|1|0|0|1|0|0|0|0|0|0|2|0|0|0|0|0|0|2|0|0|0|0|1|0|0|2|1|1|0|1|2|0|0|1|1|0|0|1|0|0|0|0|2|0|0|0|0|0|0|2|0|1|0|0|0|0|0|0|1|1|1|0|0|0|1|0|1|0|0|0|0|1|0|0|0|1|2|0|0|0|0|1|0|0|0|0|0|0|0|0|0|0|0|1|0|0|0|0|0|0|2|1|0|1|0|0|0|0|0|1|0|2|1|0|0|0|0|0|0|0|0|1|0|0|0|0|0|0|0|1|0|0|0|0|0|0|0|3|1|0|0|1|0|0|1|0|1|2|0|0|1|1|1|0|2|1|0|0|0|0|0|0|1|0|0|0|0|0|0|2|0|0|0|1|0|1|0|2|0|0|0|0|1|0|0|0|0|0|0|2|0|0|0|0|0|0|0|0|0|1|0|0|0|0|0|0|1|0|0|0|0|0|0|0|1|0|0|1|0|0|0|0|0|1|0|1|0|1|0|1|1|0|0|0|0|0|0|0|0|0|0|0|0|0|0|2|3|2|0|0|0|0|1|0|0|0|0|0|0|0|1|0|0|0|1|0|0|0|0|0|0|0|0|0|1|0|1|0|0|1|0|0|0|0|0|0|0|3|0|0|0|0|1|0|0|0|0|0|0|0|0|0|1|0|0|0|0|0|0|1|1|1|0|0|1|0|0|0|1|2|0|0|0|0|1|0|0|0|0|0|0|0|0|0|0|0|0|1|0|1|0|0|1|0|0|0|1|0|0|0|0|0|0|0|1|0|0|0|0|0|0|1|0|0|1|0|0|0|0|0|0|1|0|0|0|0|0|0|1|0|1|0|1|0|0|1|0|0|0|0|1|0|0|0|1|0|0|0|0|0|2|0|0|0|0|0|0|0|0|0|0|0|1|0|0|0|0|0|0|0|0|1|0|0|0|0|0|0|0|0|0|0|0|0|0|0|0|1|0|0|0|0|2|2|0|0|0|0|0|0|0|0|0|0|0|0|1|2|0|0|0|0|0|0|0|1|0|0|0|0|0|0|0|0|0|0|0|0|0|0|0|0|0|1|0|0|0|0|0|1|1|0|0|0|0|2|0|0|0|0|0|0|0|0|0|0|0|2|0|1|0|0|0|0|0|0|0|0|0|0|0|0|0|0|0|1|0|0|1|0|0|1|0|0|0|0|0|0|1|0|0|0|0|0|1|1|0|0|0|0|1|0|0|0|0|2|0|0|1|0|0|1|0|0|0|0|1|0|0|0|0|0|1|0|0|0|0|2|0|1|0|1|0|0|0|0|0|0|0|0|0|0|0|0|0|0|0|0|0|0|0|0|1|0|0|0|1|0|0|0|0|0|0|0|0|0|0|0|0|1|1|0|0|0|0|1|0|0|0|0|0|1|0|1|0|0|0|0|0|0|0|0|0|0|0|3|1|1|0|1|0|0|2|0|1|0|0|0|0|0|1|1|0|0|0|0|0|0|0|0|2|0|1|0|0|0|0|2|0|0|2|0|0|0|1|0|0|0|0|0|0|0|0|0|0|0|0|0|0|0|0|0|0|0|0|0|1|0|0|0|0|1|1|1|1|0|0|0|0|0|0|0|0|0|0|0|0|0|0|3|0|0|0|0|1|0|3|0|1|0|0|0|0|0|0|1|0|0|0|1|0|0|1|0|0|0|0|1|0|0|0|0|0|0|0|0|0|0|1|1|0|0|0|1|0|0|0|0|0|0|0|0|0|0|0|0|1|0|1|0|0|0|0|0|1|0|0|0|0|1|0|0|0|0|0|0|0|0|0|0|0|0|0|0|1|1|0|0|0|1|0|0|0|0|0|0|0|0|1|1|0|0|0|1|0|0|0|0|1|1|0|3|1|1|0|0|2|0|0|0|0|1|0|1|0|1|0|0|0|0|0|0|0|1|0|1|0|0|0|1|0|0|0|0|0|0|1|0|0|1|2|0|0|1|0|1|0|0|0|1|0|0|0|0|0|0|1|1|0|2|0|0|0|1|1|0|0|0|0|0|0|0|1|0|0|0|1|0|0|0|0|0|0|0|0|0|0|0|0|0|1|0|0|0|0|0|0|0|0|0|0|0|2|0|0|1|0|0|1|0|1|0|0|1|2|0|0|0|0|0|1|0|0|0|0|0|0|1|0|0|0|0|1|0|0|0|0|3|0|0|0|0|0|0|0|0|0|1|0|0|0|0|0|0|1|0|1|0|0|0|0|0|0|0|1|0|0|0|0|1|0|0|0|1|1|0|0|1|0|1|0|0|0|0|1|0|1|0|1|0|0|0|1|1|0|0|0|0|0|0|0|0|0|0|0|0|0|0|1|0|3|0|0|0|0|0|0|0|0|1|0|2|0|0|0|0|0|0|0|0|0|0|1|0|0|0|0|0|0|0|0|0|0|0|1|1|1|1|0|0|0|0|0|0|0|0|1|0|0|0|0|0|0|1|0|0|0|0|1|0|0|1|0|0|0|0|1|1|0|1|0|0|0|1|1|0|0|0|0|0|0|0|1|2|0|0|0|1|0|0|2|0|1|0|0|1|0|0|0|1|0|2|2|0|0|0|1|0|0|0|0|0|0|0|0|0|0|0|1|0|0|0|0|0|0|0|0|0|0|0|0|1|1|0|0|0|0|0|0|0|2|0|0|0|1|0|0|0|0|0|0|0|0|0|0|0|0|1|0|0|0|0|0|1|0|0|0|1|0|0|0|0|1|1|0|1|1|0|0|0|0|0|0|0|0|2|0|0|0|1|1|0|0|1|0|0|0|0|0|0|1|0|0|0|0|0|1|0|0|0|0|0|0|0|0|0|1|0|0|0|1|0|1|1|0|0|0|1|0|0|0|0|0|0|1|0|0|0|0|0|0|0|0|0|0|0|0|2|1|0|0|0|0|0|1|0|0|0|0|2|0|0|0|0|0|1|0|0|1|0|0|0|1|0|0|0|0|1|0|0|0|1|1|1|0|0|1|0|0|0|0|0|0|0|0|0|0|0|0|0|0|1|1|0|0|0|0|0|0|0|0|0|0|0|0|0|0|1|0|0|0|0|0|0|0|0|0|0|0|0|0|0|0|0|0|1|0|0|0|0|0|0|1|2|0|0|1|0|0|1|0|0|0|0|1|1|1|0|1|0|1|0|0|2|0|0|0|0|0|1|0|1|0|0|0|1|0|1|1|0|0|0|0|0|0|1|0|0|0|0|1|0|3|1|0|2|0|1|0|0|1|2|0|0|0|0|2|1|0|0|0|0|0|0|0|0|1|0|0|1|0|0|0|0|0|0|0|0|0|0|0|0|1|0|0|0|0|0|0|1|0|0|0|0|1|0|0|0|0|0|1|0|0|0|0|0|1|0|0|0|0|0|1|0|0|0|0|1|0|0|0|0|0|0|0|0|1|0|0|0|0|0|0|0|0|0|1|0|1|0|1|0|1|0|0|0|0|0|0|1|0|0|0|0|2|0|0|0|0|0|0|1|0|0|0|0|0|0|0|0|0|1|0|0|0|0|0|1|0|0|0|0|0|0|0|0|0|0|0|0|0|2|0|0|1|0|1|0|1|0|0|0|1|0|0|0|0|0|0|0|0|1|0|2|0|1|0|0|0|0|0|0|0|0|0|0|0|0|0|0|0|0|0|0|0|0|2|0|0|0|0|0|0|0|0|0|0|0|0|0|0|0|0|0|0|0|0|0|0|1|0|0|2|0|0|0|0|1|0|1|0|0|0|0|0|0|1|0|0|1|0|0|0|0|1|1|0|1|0|1|0|0|0|0|0|1|0|0|0|0|0|0|1|0|0|1|0|0|0|0|0|0|0|0|0|0|0|0|0|0|0|0|0|0|0|0|0|0|0|0|2|0|0|0|0|0|0|0|0|0|0|0|0|1|2|0|0|0|0|0|0|0|0|0|0|1|0|1|0|0|0|0|0|0|0|0|0|0|0|0|0|0|0|0|0|1|0|0|0|0|0|0|0|0|0|0|0|0|0|0|0|0|0|0|0|0|0|0|0|0|0|0|0|0|0|0|0|0|0|0|0|0|0|0|0|0|0|0|0|0|0|0|0|0|0|0|0|0|0|1|0|0|0|0|0|0|0|0|0|0|2|1|0|0|0|0|0|0|0|0|1|0|0|0|0|0|0|0|0|1|1|0|0|0|0|0|0|0|0|0|0|0|0|0|1|0|0|0|0|0|0|0|0|1|1|0|0|0|0|0|0|1|0|0|0|0|0|0|0|0|3|0|1|0|0|0|0|0|0|1|0|0|0|0|0|0|0|0|0|0|0|0|0|0|0|0|0|0|0|0|1|0|1|0|0|0|0|0|0|0|0|0|0|0|0|1|2|0|0|0|0|0|0|0|0|1|0|0|1|0|0|0|0|0|0|0|0|0|0|0|0|0|1|0|0|0|0|0|1|1|0|0|0|0|0|0|0|0|0|0|0|0|0|0|1|0|0|0|0|0|0|0|0|0|0|0|0|1|2|0|1|0|1|0|0|0|0|0|0|0|0|0|0|0|0|0|0|1|0|0|0|0|0|0|0|0|0|0|0|0|0|0|0|0|0|1|0|0|0|0|0|0|0|0|0|0|0|0|0|0|0|0|0|0|0|0|0|0|0|0|0|0|0|0|0|0|0|0|1|0|0|0|0|1|1|1|0|0|1|0|1|1|0|0|0|0|0|0|1|0|0|0|0|0|1|0|0|1|0|0|0|1|0|0|0|0|0|0|0|0|0|0|1|0|0|0|0|0|0|0|0|0|0|0|1|0|0|0|0|1|1|0|0|0|0|0|0|0|1|0|0|0|0|0|0|0|0|1|0|0|1|0|0|0|0|0|0|0|0|0|0|0|0|0|0|0|0|0|0|0|1|0|1|0|0|0|0|0|1|1|0|0|0|0|0|0|0|0|0|0|0|0|0|0|1|0|0|0|0|0|0|0|0|0|0|0|0|0|0|0|0|0|0|0|0|0|0|0|1|0|0|0|0|0|0|0|0|0|0|0|0|0|0|0|0|0|0|0|0|0|0|0|0|0|1|0|0|0|0|0|0|0|0|0|0|0|1|0|0|0|0|0|0|0|0|0|0|0|1|0|0|0|0|0|1|0|0|0|0|0|0|0|0|0|0|0|0|0|0|0|1|0|0|0|0|0|0|0|0|0|0|0|0|0|0|0|1|1|0|0|1|1|0|0|0|0|0|0|0|0|0|0|0|0|0|0|0|0|0|2|0|0|0|0|0|0|0|0|2|0|1|0|0|1|1|0|0|0|0|0|0|0|0|0|0|0|0|0|0|0|0|0|0|1|0|0|1|0|0|0|0|0|0|0|0|0|0|0|0|0|0|0|0|0|0|0|1|0|0|0|0|0|0|0|0|0|0|0|0|0|0|0|0|0|0|0|0|0|0|0|0|0|0|0|0|0|0|0|0|0|0|1|0|0|0|0|0|1|0|1|0|0|0|0|0|0|0|0|0|1|1|0|0|0|0|1|0|0|0|0|0|0|0|0|0|0|0|0|1|0|0|0|0|0|0|0|0|0|0|0|0|1|0|0|0|1|0|0|0|1|0|0|0|0|0|1|0|1|0|1|0|0|0|0|0|0|0|0|0|0|0|0|0|0|0|0|0|0|0|0|0|0|0|0|0|0|1|0|0|0|0|0|0|0|0|0|0|1|0|0|0|0|0|0|1|0|1|0|0|0|1|0|0|0|0|0|0|0|0|0|0|0|0|0|0|0|0|0|1|0|1|0|0|0|0|0|0|0|0|0|0|0|0|0|0|0|0|0|0|2|0|0|0|1|0|0|0|0|0|1|0|0|0|0|1|0|0|0|2|0|0|0|0|0|0|0|0|0|0|0|2|1|0|0|1|0|1|0|0|0|0|0|0|0|0|0|0|0|0|0|1|0|0|0|1|0|1|0|0|0|0|0|0|0|1|0|0|0|0|0|0|0|0|0|0|0|0|1|0|0|0|0|0|1|0|1|0|0|0|1|0|0|0|0|0|0|0|0|0|0|0|0|0|0|0|0|0|0|0|0|1|0|0|0|0|0|0|0|0|0|2|0|0|0|0|1|0|0|0|0|0|1|0|1|0|0|0|1|1|0|0|0|0|0|0|0|0|0|0|0|0|0|0|0|0|0|0|0|0|0|0|0|1|0|0|0|0|0|0|0|1|1|0|0|0|0|0|1|0|0|0|0|0|0|0|0|0|0|0|1|0|0|0|0|0|0|0|0|0|0|1|1|0|0|0|0|0|0|0|0|0|0|0|0|0|0|1|0|0|0|0|0|0|0|0|1|1|0|0|0|1|0|0|0|0|0|0|0|0|0|0|0|0|0|0|0|1|0|0|1|0|0|0|0|0|1|0|1|0|0|0|0|0|0|0|0|0|0|0|0|1|0|0|0|0|0|0|0|1|1|0|0|0|0|0|0|0|0|0|0|0|0|0|0|0|2|0|0|0|0|0|0|0|0|0|0|0|0|0|0|0|0|0|0|0|1|0|0|0|0|0|0|0|0|0|0|0|0|0|1|0|0|0|0|0|0|0|0|0|0|2|0|0|0|0|0|0|0|1|0|0|0|0|0|0|0|0|0|0|0|0|0|0|0|0|0|0|0|0|0|0|1|0|0|0|0|0|0|0|0|0|0|0|1|0|0|0|0|0|0|0|0|0|0|0|1|0|0|0|0|0|0|0|0|0|0|0|1|0|0|0|0|0|0|0|0|0|0|0|0|0|0|1|0|0|0|0|0|0|0|2|0|1|0|0|0|0|0|0|1|0|1|0|0|0|0|0|0|0|0|1|0|0|0|0|1|0|0|0|0|0|0|1|1|1|0|0|0|0|0|0|0|0|0|0|0|0|0|0|0|0|0|0|0|0|0|0|0|0|0|1|0|0|0|0|0|0|1|0|0|0|0|0|1|0|0|0|0|0|0|1|0|0|0|0|0|0|0|0|0|0|0|0|0|0|1|0|0|1|0|0|0|0|0|0|1|0|0|0|1|0|0|0|0|0|0|0|0|0|0|0|0|0|0|0|0|0|1|0|0|0|0|0|0|0|0|0|1|0|0|0|0|0|0|0|0|0|0|0|0|0|0|0|0|0|0|0|0|0|0|0|0|0|0|0|0|0|1|1|0|0|0|0|0|0|0|0|0|0|0|0|0|0|1|0|0|0|0|0|0|1|0|1|0|0|0|0|0|0|0|0|1|0|0|0|0|0|0|2|0|0|0|1|0|0|0|0|0|0|0|0|0|0|0|0|0|0|0|0|0|1|0|0|0|0|0|1|0|0|0|0|0|0|0|0|0|0|0|0|0|0|0|1|0|0|0|0|0|0|0|0|0|0|0|0|0|1|0|0|0|0|0|0|0|0|0|0|0|0|1|0|0|0|0|0|0|0|0|0|0|0|0|0|0|1|0|0|0|0|0|0|0|0|0|0|0|0|0|0|0|0|0|0|0|0|0|1|0|0|0|0|0|0|0|0|0|0|0|0|0|0|0|1|1|0|0|0|0|1|0|1|0|0|0|0|0|1|0|0|0|0|0|0|0|0|0|0|0|0|0|0|0|0|0|1|0|0|0|0|0|0|0|0|0|1|1|0|0|0|0|0|0|0|0|0|0|0|0|1|0|1|0|0|0|1|1|0|0|1|0|0|0|0|0|1|0|0|0|0|0|0|0|0|0|0|0|0|0|0|0|0|0|1|0|0|0|1|0|0|0|1|0|0|0|0|0|1|0|0|1|0|0|1|0|0|0|0|0|0|0|0|0|3|0|0|0|0|0|0|0|0|2|0|1|0|0|0|0|0|0|1|0|0|0|1|1|1|0|1|0|0|0|0|0|1|0|0|0|0|2|0|0|0|0|0|0|0|0|0|1|0|0|0|0|0|0|0|0|0|0|1|0|0|0|0|0|0|1|1|0|0|0|0|0|0|0|0|1|0|0|0|1|0|0|0|1|0|0|0|0|0|0|0|0|1|0|0|0|0|0|0|0|0|0|0|0|1|2|0|0|0|0|0|0|0|0|0|0|0|0|0|0|0|0|0|0|0|0|0|0|0|0|0|0|0|0|0|0|1|0|1|0|1|1|0|0|0|0|0|0|0|0|0|0|0|0|2|0|0|0|0|0|0|0|0|0|0|1|0|0|0|0|1|0|0|0|0|0|0|0|0|1|0|0|0|0|0|0|0|0|0|0|0|0|0|0|1|0|0|0|0|0|0|1|0|0|0|0|0|0|1|0|0|0|0|0|0|0|0|1|0|0|0|0|0|0|1|0|0|0|0|0|0|0|0|0|0|0|0|0|0|0|1|0|0|0|1|0|0|0|0|0|0|0|0|0|0|0|0|1|0|0|0|0|0|0|1|0|0|0|0|0|0|0|1|0|0|0|0|1|0|0|0|0|0|0|0|0|0|0|0|0|0|1|0|0|0|0|0|0|0|0|0|0|0|0|0|0|1|0|0|0|0|0|0|0|0|1|0|0|0|0|0|0|0|0|0|1|0|1|0|0|0|0|0|0|0|0|0|0|1|0|0|0|0|0|0|0|0|0|0|0|0|0|1|0|0|0|0|0|0|0|0|0|0|0|0|0|0|0|0|0|0|0|0|0|0|1|0|0|0|0|0|1|0|1|0|2|0|0|0|0|0|0|0|0|0|0|0|0|0|0|0|0|0|0|0|0|0|0|0|0|0|0|0|0|0|0|0|0|0|0|0|0|0|0|0|0|0|1|0|0|0|0|0|0|0|0|0|1|0|0|0|0|0|0|0|0|0|0|0|0|0|0|1|0|0|0|0|0|0|2|0|0|1|0|0|0|0|1|0|0|0|0|0|0|0|0|0|0|0|0|0|0|0|0|0|0|1|1|0|0|0|1|0|0|1|0|0|1|0|0|0|1|0|0|0|0|0|0|0|0|0|0|0|0|0|0|0|0|1|0|0|0|0|0|0|0|0|0|0|0|0|0|0|1|1|0|0|1|0|0|0|0|0|0|0|0|0|0|0|0|0|0|0|0|1|0|0|0|0|0|0|0|0|0|0|0|0|0|0|0|0|0|0|0|0|1|0|0|0|0|0|0|0|0|2|0|1|0|0|0|0|1|0|0|0|0|0|0|0|0|0|0|0|0|0|0|1|0|0|0|0|0|0|1|2|0|0|0|0|0|1|0|1|0|0|1|0|0|0|0|0|1|0|0|1|0|0|0|1|0|0|0|0|0|0|0|0|0|0|0|0|0|0|0|0|0|0|0|0|0|0|0|0|0|1|0|0|0|0|0|0|0|0|0|0|0|0|0|0|0|0|0|0|0|0|0|0|0|0|0|0|0|0|0|0|0|0|0|0|0|0|0|0|0|0|0|1|0|0|0|0|0|0|0|0|0|0|0|0|0|0|0|0|0|0|0|1|0|0|0|0|0|0|1|0|0|0|0|1|0|0|0|0|0|0|0|0|0|0|0|0|1|0|0|0|0|0|0|0|0|0|0|0|1|0|0|0|1|0|0|0|0|0|0|0|0|0|0|0|0|0|0|1|0|1|0|0|1|1|0|0|0|0|0|0|0|0|0|0|0|1|0|0|0|0|0|0|0|0|0|0|0|0|0|0|2|0|0|0|0|1|0|0|0|0|0|0|0|0|0|0|0|0|1|0|1|0|0|0|0|0|0|0|1|0|0|0|0|1|0|0|0|0|0|0|0|0|0|0|0|0|0|0|0|0|0|1|0|0|0|0|0|1|0|1|0|0|0|0|0|0|1|0|1|0|0|0|0|1|0|0|0|0|0|0|1|1|0|0|1|0|0|0|0|0|0|0|0|0|0|0|0|0|0|0|0|0|1|0|1|0|0|0|0|1|1|0|0|0|1|0|0|0|0|0|1|0|0|0|0|0|0|0|0|0|1|0|0|0|0|0|0|1|0|0|0|0|0|0|0|1|0|0|0|0|0|0|0|0|0|0|0|0|0|0|0|0|1|0|0|0|0|0|0|0|0|0|0|0|0|0|0|0|1|0|0|2|0|0|0|0|0|0|0|0|0|0|0|0|0|0|0|0|0|1|0|0|0|0|0|0|0|0|0|0|2|0|0|0|0|0|0|0|0|0|0|0|0|0|0|0|0|0|0|0|0|0|0|0|0|0|0|2|0|0|0|0|0|0|0|0|0|0|0|0|0|0|0|0|1|0|1|0|0|0|0|0|0|0|0|0|0|0|0|0|0|2|0|0|0|0|0|0|0|0|0|3|0|1|0|0|0|0|0|0|0|0|0|2|0|0|0|0|0|0|0|0|1|0|0|0|0|0|1|1|0|0|0|0|0|0|0|0|1|0|0|0|0|0|0|0|0|0|0|0|0|0|1|0|0|0|0|0|0|1|0|0|0|0|0|0|0|0|0|0|0|0|0|0|0|0|0|0|0|0|0|0|0|0|0|0|0|0|0|0|0|0|0|0|0|1|0|0|0|0|0|0|0|0|0|0|0|0|0|0|0|0|1|0|0|0|1|1|0|0|0|2|0|0|0|0|0|0|0|0|0|0|0|0|0|0|0|0|0|0|0|0|0|0|0|0|0|0|0|0|0|0|1|0|0|0|0|0|0|0|0|0|0|0|0|0|1|0|0|0|0|0|0|0|1|0|0|0|0|0|0|0|0|0|0|1|0|0|1|0|0|0|0|0|0|0|0|0|0|1|0|0|0|0|0|0|0|0|0|0|0|0|0|0|0|0|0|0|0|0|0|0|0|0|0|0|0|1|0|1|0|1|0|0|0|1|0|0|0|0|0|0|0|0|1|1|1|0|0|0|1|0|1|0|0|0|1|0|0|0|1|0|1|0|0|0|0|0|0|0|0|0|0|0|0|0|0|0|0|0|0|0|0|0|0|0|0|0|0|0|0|0|0|0|0|0|0|0|0|0|0|0|0|0|0|0|0|0|0|0|0|0|0|0|0|0|0|0|1|0|1|0|1|0|1|0|0|0|0|0|2|0|0|0|0|0|0|0|1|0|0|0|0|0|0|0|0|0|0|1|0|0|0|0|0|0|0|0|0|0|0|0|0|0|0|0|0|0|0|0|0|0|0|0|1|0|0|0|0|0|0|1|2|0|0|0|0|0|0|0|0|1|0|1|0|1|0|0|0|0|0|1|0|1|0|0|0|0|0|0|1|0|0|0|0|0|0|0|0|0|0|0|0|0|0|1|0|0|0|0|1|0|0|0|0|0|0|0|0|0|0|0|0|0|0|0|0|0|0|0|0|0|0|0|0|0|0|0|0|0|0|1|0|0|0|0|0|1|0|0|0|0|0|0|1|1|0|0|0|0|0|0|0|0|0|0|0|0|0|0|0|0|0|0|0|0|1|0|0|0|1|0|1|0|0|0|0|0|0|0|0|0|0|0|0|0|0|0|0|0|0|0|0|0|0|2|0|0|0|0|0|0|0|0|0|1|0|0|0|0|0|0|0|0|0|0|0|0|0|0|0|0|0|0|0|0|0|0|0|0|0|0|0|0|0|0|0|1|3|0|0|0|0|0|0|0|0|0|0|0|0|0|0|0|0|0|0|0|0|0|0|0|0|0|0|0|1|0|0|0|0|0|0|0|0|0|0|0|0|0|0|0|0|0|0|0|0|0|0|0|0|0|1|0|0|0|0|0|0|0|0|0|0|0|0|0|0|0|0|0|0|0|0|0|0|0|0|0|0|0|0|0|0|0|0|0|0|0|0|0|0|0|0|0|0|0|0|0|0|0|0|0|0|0|0|0|0|0|0|0|0|0|1|0|0|0|0|0|0|0|0|0|0|1|0|0|0|0|0|0|0|0|0|0|0|1|0|0|0|0|0|0|0|0|0|0|0|0|0|0|0|0|0|0|0|0|0|0|0|0|0|1|0|0|0|0|0|0|0|0|1|0|0|0|0|0|0|1|0|0|0|0|0|0|1|0|0|0|0|0|1|0|0|0|0|0|0|0|0|0|0|0|1|0|0|0|0|0|0|0|0|0|0|0|0|0|0|0|0|0|0|1|0|0|0|0|0|0|0|0|0|0|1|0|0|0|0|0|0|0|0|0|3|0|0|0|0|0|0|0|0|0|0|0|0|0|0|0|0|0|0|0|0|0|0|0|0|0|0|0|0|0|0|0|0|0|0|0|0|0|0|0|0|1|0|0|0|1|0|0|0|0|0|0|1|0|0|0|0|0|0|0|0|0|0|0|0|0|0|0|0|0|0|1|0|0|0|0|0|0|0|0|0|0|0|0|0|0|0|0|1|0|0|0|0|0|0|0|0|0|0|0|0|0|0|0|0|1|0|0|0|0|0|0|0|1|0|0|0|0|0|1|0|1|0|0|2|0|0|0|0|0|0|0|0|0|1|0|0|0|0|0|0|0|0|0|1|0|0|0|0|0|0|0|0|0|0|0|0|0|0|1|0|0|0|1|0|0|1|0|0|0|0|0|0|0|0|0|1|0|0|0|0|0|0|0|0|0|0|0|0|0|0|0|0|0|0|0|0|0|0|0|0|0|0|0|0|0|0|0|0|0|0|0|0|0|0|0|2|0|0|0|0|0|0|0|0|0|0|0|0|0|0|0|0|0|0|0|0|0|0|0|0|2|0|0|0|0|0|0|0|0|0|0|0|0|0|0|0|0|0|0|1|0|0|0|0|0|0|0|0|0|0|0|0|0|0|0|1|0|0|0|0|0|1|0|0|0|0|0|0|0|0|0|0|0|0|0|0|0|0|0|0|0|0|0|1|0|0|0|0|0|0|0|0|0|1|0|1|0|0|0|0|0|0|0|0|0|0|0|0|0|0|0|0|0|0|0|0|0|0|0|0|0|0|0|0|1|0|0|0|0|0|0|1|0|0|0|0|0|0|0|0|0|0|0|0|1|0|0|0|1|1|0|0|0|1|0|0|0|1|0|0|0|0|0|0|0|0|0|0|0|0|0|0|0|0|0|0|0|0|0|0|0|0|0|0|0|0|0|0|0|0|0|1|0|0|0|0|0|0|0|0|0|1|0|0|0|0|0|0|0|0|1|0|0|0|0|0|0|0|0|0|0|0|0|0|0|0|0|0|0|0|0|0|0|0|0|0|0|0|0|0|0|0|0|0|0|0|0|0|0|0|0|1|0|0|0|0|0|0|0|0|0|0|0|0|0|0|0|0|0|1|0|0|0|0|0|0|0|0|0|0|2|0|0|0|0|0|0|1|0|0|0|0|0|0|1|0|0|0|0|0|0|0|0|0|0|0|0|0|0|0|0|0|0|1|0|0|0|0|3|0|0|0|0|0|0|0|0|1|0|0|0|0|0|0|0|0|0|0|0|0|0|0|0|0|0|1|1|1|0|0|0|0|0|0|0|0|0|0|0|0|0|0|0|0|0|0|0|0|0|0|1|1|0|0|0|1|0|0|0|0|0|0|0|0|0|0|0|0|0|0|0|0|0|0|0|0|0|0|0|0|0|0|0|0|0|0|0|0|0|0|0|2|0|1|0|0|0|0|0|0|0|0|0|0|0|0|0|0|0|0|0|0|0|0|0|0|0|0|0|0|0|0|0|0|0|0|0|0|0|0|0|1|0|0|0|0|0|0|0|0|0|0|0|0|0|0|0|0|0|0|0|0|0|0|0|0|0|0|0|0|0|0|0|0|0|0|0|0|1|0|0|0|0|0|0|0|0|0|0|0|0|0|0|0|0|1|0|0|0|0|0|0|0|0|0|0|0|0|0|0|0|0|0|0|0|0|0|0|0|0|0|0|0|0|0|0|0|0|0|0|0|0|0|0|0|0|0|0|0|0|0|0|0|0|0|0|0|0|1|0|0|0|0|0|0|0|0|0|0|1|0|0|0|0|0|0|0|0|0|0|0|0|0|0|0|0|0|0|0|0|0|0|0|0|1|0|1|0|0|0|0|0|0|0|0|0|0|0|0|0|0|0|0|1|0|0|0|0|0|0|0|0|0|0|0|0|0|0|0|0|0|0|0|0|0|0|0|0|0|0|0|0|0|0|0|0|0|0|0|0|0|0|0|1|0|0|0|0|0|0|0|0|0|0|1|0|0|0|0|0|0|0|0|0|0|0|0|0|1|0|0|0|0|0|0|0|0|0|0|0|0|0|0|0|0|0|0|0|0|0|0|0|0|0|0|0|0|0|0|0|0|0|0|0|0|1|0|0|0|0|0|1|0|0|0|0|0|0|0|0|0|0|0|0|0|0|0|0|0|0|0|0|0|0|0|0|0|0|0|0|0|0|0|0|0|0|0|0|0|0|0|0|0|0|0|0|0|0|0|0|0|0|0|0|0|0|0|0|1|0|0|0|0|0|0|0|0|0|0|0|0|0|0|1|0|0|0|0|0|0|0|0|0|0|0|0|0|0|0|0|0|0|0|0|0|0|0|0|0|0|0|0|0|0|0|0|0|0|0|0|0|1|0|0|0|0|0|0|0|0|0|0|0|0|0|0|0|1|0|0|0|0|0|0|0|0|0|0|0|0|0|0|0|0|0|0|1|0|0|0|0|0|0|0|0|1|0|0|1|0|0|0|0|0|0|0|0|0|0|0|0|0|0|0|0|0|0|0|0|0|0|1|0|0|0|0|0|0|0|0|1|0|0|0|0|0|0|0|0|0|0|0|0|0|0|0|0|0|0|0|0|0|0|0|0|0|0|0|0|0|2|0|0|0|0|0|0|0|0|0|0|0|0|0|0|0|0|0|0|0|0|0|0|0|0|0|0|0|0|0|0|0|0|0|0|0|0|0|0|0|0|0|0|1|0|0|0|0|0|0|0|0|0|0|0|0|0|0|0|0|0|0|0|0|0|0|0|0|0|0|0|0|1|1|0|0|0|0|0|0|0|0|0|0|0|0|0|0|0|0|0|0|0|0|0|0|0|0|0|0|0|0|0|0|0|0|0|0|0|0|0|0|0|0|0|0|0|0|0|0|0|0|0|0|0|0|0|0|0|0|0|0|0|0|0|1|0|0|0|0|0|0|1|0|0|0|0|0|0|0|0|0|0|0|0|0|0|0|0|0|0|0|0|0|0|1|1|0|0|0|0|0|0|0|0|0|1|0|0|0|0|0|0|0|0|0|0|1|0|0|0|0|0|0|0|0|0|0|0|0|0|0|0|0|0|0|0|0|0|0|0|0|0|0|0|0|0|0|0|0|0|0|0|0|1|0|0|0|0|0|0|0|0|1|0|0|1|0|0|0|0|0|0|0|0|0|0|0|0|0|0|0|0|0|0|0|0|0|0|0|0|0|0|0|0|0|0|0|0|0|0|0|0|0|0|0|1|0|0|0|0|0|0|0|0|0|0|1|0|0|0|0|0|0|1|0|0|0|0|0|0|0|0|0|0|0|0|0|0|0|0|0|0|0|0|0|0|0|0|2|0|0|0|0|0|0|0|0|0|0|0|0|0|0|0|0|0|0|0|0|0|0|0|0|0|0|0|0|0|0|0|0|0|0|0|0|0|0|0|0|0|0|0|0|0|0|0|0|0|0|0|0|0|0|0|0|0|0|0|0|0|0|0|0|0|0|0|0|1|0|0|0|1|0|0|0|2|0|0|0|0|0|0|0|0|0|0|0|0|0|0|0|0|0|0|0|0|0|0|0|1|0|0|0|0|0|0|0|0|0|0|0|0|0|0|0|1|0|0|0|0|0|0|0|0|0|0|0|0|0|0|0|0|1|1|0|0|0|0|0|0|0|0|0|0|0|0|0|0|0|0|0|0|0|0|0|0|0|0|0|0|0|0|1|0|0|1|0|0|0|0|0|0|0|1|0|0|0|0|0|0|0|0|0|0|0|0|0|0|0|0|0|0|0|0|0|0|0|0|0|0|0|0|0|0|0|0|0|0|0|0|0|0|0|0|0|0|0|0|0|0|0|0|0|0|0|0|0|0|0|0|0|0|0|0|0|0|0|1|0|0|0|0|0|0|1|0|0|0|0|0|0|0|0|0|0|0|0|0|0|0|0|0|0|1|0|0|0|0|0|0|0|0|0|0|0|0|0|0|0|0|0|0|0|0|0|0|0|0|0|0|1|0|0|0|0|0|0|0|0|0|0|0|0|0|0|0|0|0|0|0|0|0|0|0|0|0|0|0|0|0|0|0|0|0|0|0|0|0|0|0|1|0|0|0|0|0|0|0|0|0|0|0|0|0|0|0|0|0|0|0|0|0|0|0|0|0|0|0|0|0|0|0|0|0|0|0|0|0|0|0|0|0|0|0|0|0|0|0|0|0|0|0|0|0|0|0|0|0|0|0|0|0|0|0|0|0|0|0|0|0|0|0|0|0|0|0|0|0|0|0|0|0|0|0|0|0|0|0|0|0|0|0|0|0|0|0|1|0|0|0|0|0|0|0|0|0|0|0|0|0|0|0|0|0|0|0|0|0|0|0|0|0|0|0|0|0|0|0|0|0|0|0|0|0|0|0|1|0|0|0|0|0|0|0|0|0|0|0|0|1|0|0|0|0|0|0|0|0|0|0|0|0|0|0|0|0|0|0|0|0|0|0|0|0|0|0|0|0|0|0|0|0|0|0|0|0|0|0|0|0|0|0|0|0|0|0|0|0|0|0|0|0|0|0|0|0|0|0|0|0|0|0|0|0|0|0|0|0|0|0|0|0|0|0|0|0|0|0|0|0|0|1|0|0|0|0|0|0|0|0|0|0|0|0|0|0|0|0|0|0|0|0|0|0|1|0|0|0|0|0|0|0|0|0|0|1|0|0|0|0|0|0|0|0|0|0|0|0|0|0|0|0|0|0|0|0|0|0|0|0|0|1|0|0|0|0|0|0|0|0|0|0|0|0|0|0|0|0|0|0|0|0|0|0|0|0|0|0|1|1|0|0|0|0|0|0|0|0|0|0|0|0|0|0|0|0|0|0|0|0|0|0|0|0|1|0|1|0|0|0|0|0|0|0|0|0|0|0|0|0|0|0|0|0|0|0|0|0|0|0|1|0|0|0|0|0|0|0|0|0|0|0|0|0|1|0|0|0|0|0|0|1|0|0|0|0|0|0|0|0|0|0|0|0|0|0|0|0|0|0|0|0|0|0|0|0|0|0|0|0|0|0|0|0|1|0|0|0|0|0|0|0|0|0|0|0|0|0|0|0|0|1|0|0|0|0|0|0|0|0|0|0|0|0|0|0|0|0|0|0|0|0|0|0|0|0|0|0|0|0|0|0|0|0|0|0|0|0|0|0|0|0|0|0|0|0|0|0|0|0|0|0|0|0|0|0|0|0|0|0|0|0|0|0|0|0|0|0|0|0|0|0|0|0|0|0|0|0|0|0|0|0|0|0|0|0|0|0|0|0|0|0|0|0|0|1|0|0|0|0|0|0|0|0|0|0|0|0|0|0|0|0|0|0|1|0|0|0|0|0|0|0|0|0|0|0|0|0|0|0|0|0|0|0|0|0|0|0|0|1|0|0|1|0|0|0|0|0|0|0|0|0|0|0|0|0|0|0|0|0|0|0|0|0|0|0|0|0|0|0|0|0|0|0|0|0|0|0|0|0|0|0|0|0|0|0|0|0|0|0|0|0|0|0|0|0|0|0|0|0|0|1|0|0|0|0|0|0|0|0|0|0|0|0|0|0|0|0|0|0|0|0|0|0|0|0|0|1|0|0|0|0|0|0|0|0|0|0|0|0|0|0|0|0|0|0|0|0|0|0|0|0|0|0|0|0|0|0|0|0|0|0|0|0|0|0|0|0|0|0|0|0|0|0|0|0|0|0|0|0|0|0|0|0|0|0|0|0|0|0|0|0|0|0|0|0|2|1|0|0|0|0|0|0|0|0|1|0|0|0|0|0|0|0|0|0|0|0|0|0|0|0|0|0|0|0|0|0|0|0|0|0|0|0|0|0|0|0|0|0|0|0|0|0|0|0|0|0|0|0|0|1|0|0|0|0|0|1|0|0|0|0|0|0|0|0|1|0|0|0|0|0|0|0|0|0|0|0|0|0|0|0|0|0|0|0|0|0|0|0|0|0|0|0|0|0|0|0|0|0|0|0|0|0|0|0|0|0|0|0|0|0|0|0|0|0|0|0|0|0|0|0|0|0|0|0|0|0|0|0|0|0|0|0|0|0|0|0|0|0|1|0|0|0|0|0|0|0|0|0|0|0|0|0|0|0|0|0|0|0|0|0|0|0|0|0|0|0|0|0|0|0|0|0|0|0|0|0|0|0|0|0|0|0|0|0|0|0|0|0|0|0|0|0|0|0|0|0|0|0|0|0|0|0|0|0|0|0|1|0|0|0|0|0|0|0|0|0|0|0|0|0|0|0|0|0|0|0|0|0|0|0|0|0|0|0|0|0|0|0|0|0|0|0|0|0|1|0|0|0|0|0|0|0|0|0|0|0|0|0|0|0|0|0|0|0|0|1|0|0|0|1|0|0|0|0|0|0|0|0|0|0|0|0|0|0|0|0|0|0|0|0|0|0|0|0|0|0|0|0|0|0|0|0|1|0|0|0|0|0|0|0|0|0|0|1|0|1|0|0|0|0|1|0|0|0|0|0|0|0|0|0|0|0|0|1|0|0|0|0|0|0|0|0|0|0|0|0|0|0|0|0|0|0|0|0|0|0|0|1|0|0|0|0|0|0|0|1|0|0|0|0|0|0|0|0|0|0|0|0|0|0|0|0|0|0|0|0|0|0|0|0|0|0|0|0|0|0|0|0|0|0|0|0|0|0|0|0|0|0|0|0|0|0|0|0|0|0|0|0|0|0|0|0|0|0|0|0|0|0|0|0|0|0|0|1|0|0|0|0|0|0|0|0|0|0|0|0|0|0|0|0|0|0|0|0|0|0|0|0|0|0|0|0|1|0|0|0|0|0|0|0|0|0|0|0|0|0|1|0|1|0|0|1|0|0|0|0|0|0|0|0|0|0|0|0|0|0|0|0|0|0|0|0|0|0|0|0|0|0|1|0|0|0|0|0|0|0|0|0|0|0|0|0|0|0|0|0|0|0|2|0|0|0|0|0|0|0|0|0|0|0|0|0|0|0|0|0|0|0|0|0|0|0|0|0|0|0|0|0|0|0|0|0|0|0|0|0|0|0|0|0|0|0|0|0|0|0|0|0|0|0|0|0|0|0|0|0|0|0|0|0|0|0|0|0|0|0|0|0|0|0|0|0|0|0|0|0|0|0|0|0|0|0|0|0|0|0|0|0|0|0|0|0|0|0|0|0|0|0|0|1|0|0|0|0|0|0|0|0|0|0|0|0|0|0|0|0|0|0|0|0|0|0|0|0|0|0|0|1|0|0|0|0|1|0|0|0|0|0|0|1|0|0|0|0|0|0|0|0|0|0|0|0|0|0|0|0|1|0|1|0|0|0|0|0|0|1|0|0|0|1|0|0|1|0|0|0|0|0|1|0|0|0|0|0|0|0|0|0|0|0|0|0|0|0|0|0|0|0|0|0|0|0|0|0|0|0|0|0|0|0|0|0|1|0|0|0|0|0|0|0|0|0|1|0|0|0|0|0|0|0|0|0|1|0|0|0|0|0|0|0|0|0|0|0|0|0|0|0|0|0|0|0|0|0|0|0|0|0|0|1|0|0|0|0|0|0|0|1|0|0|0|0|0|0|0|0|0|0|0|0|0|1|0|0|1|0|0|0|1|0|0|0|0|0|1|0|0|0|0|1|0|0|0|0|0|0|0|0|0|0|0|0|0|0|0|0|0|0|0|0|0|0|0|0|0|0|0|0|0|0|0|1|0|0|0|0|0|0|0|0|1|0|0|0|0|0|0|0|0|1|1|0|0|1|0|0|0|0|0|0|0|0|0|0|0|0|0|0|0|0|0|0|0|0|0|0|0|0|0|0|0|0|0|0|0|0|0|0|0|0|0|0|0|1|0|0|0|0|0|1|0|0|0|0|0|0|0|0|0|0|0|0|0|0|0|1|0|0|1|0|0|0|0|0|0|0|0|1|0|0|0|0|0|0|0|0|0|0|0|0|0|0|0|0|0|0|0|0|1|0|0|0|0|0|0|0|0|0|0|0|0|0|0|1|0|0|0|0|0|0|0|0|0|0|0|0|0|0|0|0|0|0|0|0|0|0|0|1|0|0|0|0|0|0|0|0|0|0|0|0|1|0|0|0|0|0|1|0|0|0|0|0|0|0|0|0|0|0|1|0|0|0|0|1|0|0|0|0|0|0|0|0|0|0|0|0|0|0|0|0|0|0|1|0|0|0|0|0|1|0|0|0|0|0|0|0|0|0|0|0|0|0|0|0|0|0|0|1|0|0|0|0|0|0|0|0|0|0|0|0|0|1|0|0|0|0|0|1|0|1|0|0|0|0|0|0|0|0|0|1|0|0|0|0|0|0|0|0|0|0|0|0|0|0|0|0|0|0|0|0|0|0|0|0|0|0|0|0|0|0|0|0|1|0|0|0|0|0|0|0|0|0|0|0|0|0|0|0|0|0|0|0|0|0|0|0|0|0|0|0|0|0|0|0|0|0|1|0|0|0|0|0|0|0|0|0|0|0|0|0|0|1|0|0|0|0|0|0|0|0|0|0|0|0|0|0|0|0|0|0|0|0|0|0|0|0|0|0|0|0|0|0|0|0|0|0|0|0|0|0|0|0|0|0|1|0|0|0|0|0|0|0|0|0|0|0|0|0|0|0|0|0|0|0|0|0|0|0|1|0|0|0|0|0|0|0|0|0|0|0|0|0|0|0|0|1|1|0|0|0|1|2|0|0|0|1|0|0|0|0|0|0|0|0|0|0|0|0|0|0|0|0|0|0|0|0|0|0|0|0|0|0|0|0|0|1|0|0|0|0|0|0|0|0|0|0|0|0|0|0|0|0|0|0|0|0|0|0|0|0|0|0|0|0|0|0|0|0|0|0|0|1|0|0|1|0|0|0|0|0|0|0|1|0|0|0|2|0|0|0|0|0|0|0|0|0|0|0|0|0|0|0|0|0|0|0|0|0|0|0|0|0|0|0|0|0|0|0|0|0|0|0|0|0|0|0|0|0|0|0|0|0|1|0|0|0|0|0|0|0|0|0|0|1|0|0|0|0|0|0|0|0|0|0|0|0|0|0|1|0|0|0|0|0|0|2|0|0|0|0|0|0|1|0|0|0|0|1|1|1|2|0|0|0|0|0|0|0|1|0|0|0|0|0|0|0|0|0|0|0|0|0|1|0|0|0|0|0|0|0|0|1|0|0|0|0|0|0|0|0|0|0|0|0|0|0|0|0|0|0|0|1|0|0|0|0|0|0|0|0|0|0|0|0|0|0|1|0|0|0|0|0|0|0|0|0|0|0|0|0|0|0|0|0|0|0|0|0|0|0|0|0|0|0|0|0|0|0|0|0|0|1|0|0|0|0|0|0|0|0|0|0|0|0|0|0|0|0|0|0|0|1|0|0|1|0|0|0|0|0|0|0|0|0|0|0|0|0|0|0|0|0|0|0|0|0|0|1|0|0|0|0|0|0|0|0|0|0|0|0|0|1|0|0|0|0|0|0|0|0|0|0|1|0|0|0|0|0|0|0|0|0|0|0|1|0|0|0|0|0|0|0|0|0|0|0|0|0|0|0|0|0|0|0|0|0|0|1|0|0|0|0|0|0|0|0|0|0|0|0|0|0|0|0|0|0|0|0|0|0|0|0|0|0|0|0|0|0|0|0|0|0|0|0|0|0|0|0|0|0|0|0|0|0|0|0|0|0|0|0|0|0|0|0|0|0|0|0|0|0|0|0|1|0|0|0|1|0|0|0|0|0|0|0|0|0|0|0|0|0|0|0|0|0|0|0|0|0|0|0|0|0|0|1|0|0|0|0|0|0|0|1|0|0|0|1|0|0|0|0|0|0|0|0|0|0|0|1|0|0|0|1|0|0|1|0|0|0|0|0|1|2|0|0|0|0|0|0|0|0|0|0|0|0|0|1|0|0|0|1|0|0|0|0|0|0|0|0|0|0|0|1|0|0|0|0|1|0|0|0|0|0|0|0|0|0|0|1|0|0|0|0|0|0|0|0|0|0|0|0|0|0|0|0|0|0|0|0|0|0|0|0|0|0|0|0|0|0|0|0|1|0|0|0|0|0|0|0|0|1|0|0|0|0|0|0|0|0|0|0|0|0|0|0|0|0|0|0|0|0|0|0|0|0|0|0|0|0|0|0|0|0|0|0|0|0|1|0|0|0|1|0|0|0|0|0|0|0|0|0|0|0|0|0|0|0|0|0|1|0|0|0|0|0|0|0|0|0|0|0|0|0|0|0|0|0|0|0|0|0|0|0|0|0|0|0|0|0|0|1|1|3|0|0|0|0|0|0|0|0|0|0|0|0|0|1|0|1|0|0|0|0|0|0|0|0|0|0|0|0|0|0|0|0|0|0|0|0|0|0|0|1|0|0|0|0|0|0|1|0|0|0|0|0|0|0|0|0|0|0|0|0|0|0|0|1|0|0|0|0|0|0|0|0|0|0|0|0|1|0|1|0|0|0|0|0|0|0|0|0|0|0|1|0|0|0|0|0|0|0|1|0|0|0|0|0|0|0|0|0|0|0|1|0|0|1|0|0|0|1|0|0|0|0|0|0|0|0|0|0|0|0|0|0|0|0|0|0|0|0|0|0|0|0|0|0|0|0|0|0|0|0|1|0|0|0|0|0|0|0|0|0|0|0|0|0|0|0|0|0|0|0|0|0|0|1|0|0|0|0|1|0|0|0|0|0|0|0|0|0|0|0|0|0|0|0|0|0|0|0|0|0|0|0|0|0|0|0|0|0|0|0|0|0|0|0|0|0|0|0|0|0|0|0|0|0|0|0|0|1|0|0|0|0|0|1|0|0|0|0|0|0|0|0|0|0|0|0|0|0|0|0|0|0|0|0|0|0|0|0|0|0|0|0|0|0|0|0|0|0|0|0|0|0|0|0|0|0|0|0|1|0|0|0|0|0|0|0|0|0|0|0|0|0|1|0|0|1|0|0|0|0|1|0|0|0|0|0|0|0|0|0|0|0|0|0|0|0|0|0|0|0|0|0|0|0|0|0|0|0|0|0|0|0|0|0|0|0|0|0|0|0|0|0|0|1|0|0|0|0|0|0|0|0|0|0|0|0|0|0|0|0|0|0|0|0|0|0|0|0|0|0|0|0|0|0|0|0|0|0|0|0|0|0|0|0|0|1|1|1|0|0|0|0|0|0|0|0|0|0|0|0|0|0|0|0|0|0|0|2|0|0|0|0|0|0|0|0|0|0|0|0|0|0|0|0|0|0|0|0|0|0|0|0|1|0|0|0|0|0|0|0|0|0|0|0|0|0|0|0|0|0|1|0|0|0|0|1|1|0|0|0|0|0|0|0|0|0|0|0|0|0|0|0|0|0|0|0|0|0|0|0|0|0|0|0|0|0|0|0|0|0|0|0|0|0|0|0|0|1|0|0|0|0|0|0|0|0|0|0|0|0|0|0|0|0|0|0|0|0|0|0|0|0|1|0|0|0|0|0|0|1|0|0|2|0|0|0|0|0|0|0|0|0|0|0|0|0|0|0|0|0|0|0|0|0|0|0|0|0|0|0|0|0|0|0|0|0|0|0|0|0|0|0|0|0|0|0|0|0|0|0|0|0|0|0|0|0|0|0|0|0|0|0|0|0|0|0|1|1|0|0|0|0|0|0|1|0|0|0|0|0|0|0|0|0|0|0|0|2|0|0|0|0|0|0|0|1|0|0|0|0|0|0|0|0|0|0|0|0|0|0|0|0|0|0|0|0|0|1|0|0|0|0|0|0|0|0|0|0|0|0|0|0|0|0|0|0|0|0|0|0|0|0|0|0|0|0|0|1|0|0|0|1|0|2|0|1|0|1|0|0|0|0|0|0|0|0|0|0|0|0|0|1|0|1|0|0|0|0|0|0|0|3|2|0|0|0|0|0|0|0|0|0|0|1|0|0|0|2|0|0|0|0|0|0|0|0|0|1|0|0|0|0|0|1|2|0|1|0|0|1|0|0|0|0|0|1|0|0|0|0|1|0|0|0|0|2|0|0|0|0|0|0|1|0|0|0|0|0|0|0|0|0|0|0|0|0|1|0|1|1|0|1|1|0|0|0|0|0|0|0|0|0|0|0|0|0|0|0|0|0|0|0|0|0|0|0|0|0|0|0|0|0|0|0|0|0|0|0|0|0|0|0|0|0|0|0|0|0|0|0|0|0|0|0|0|0|0|0|0|0|0|0|0|1|0|0|0|0|0|3|0|0|0|0|0|0|0|0|0|0|0|0|0|0|0|0|0|0|0|0|0|0|0|0|0|0|0|0|0|0|0|0|0|0|0|0|0|0|0|0|0|0|0|0|1|0|0|0|0|0|0|0|0|0|0|0|0|0|0|0|0|0|0|0|0|0|0|0|0|0|0|0|0|0|0|0|0|0|0|0|1|0|1|0|0|0|0|0|0|0|0|0|0|0|0|0|0|1|0|0|0|0|0|0|0|0|0|0|0|0|0|0|0|1|0|0|1|0|0|0|0|0|0|1|0|0|0|0|0|0|0|2|0|0|0|0|0|0|0|0|0|0|0|1|0|0|0|0|0|0|0|0|0|0|0|0|0|0|0|0|0|1|0|0|0|0|0|0|0|0|0|1|0|0|0|0|0|0|0|0|0|0|0|0|0|1|0|0|1|0|0|2|0|0|2|1|0|0|0|0|0|0|0|0|0|0|0|0|0|0|0|0|0|0|0|0|0|0|0|0|0|0|1|0|0|0|0|0|0|0|0|0|0|0|0|0|0|0|0|0|0|0|0|0|0|0|0|2|0|0|1|0|1|0|0|0|0|0|0|0|0|0|0|0|0|0|0|0|0|0|0|0|0|0|0|0|0|0|0|0|0|0|0|0|0|0|0|0|0|0|0|0|0|0|0|0|0|0|0|0|1|0|0|0|0|0|2|0|0|0|0|0|0|0|0|0|0|0|0|0|0|0|0|0|0|0|0|0|0|0|0|0|0|0|0|0|0|0|0|0|0|0|0|0|0|0|0|0|0|0|0|0|0|0|0|1|1|0|0|0|1|0|0|0|1|0|0|0|0|0|0|0|0|0|0|0|0|1|0|0|1|0|0|0|0|1|0|0|0|0|0|0|0|0|0|0|0|0|0|0|0|0|0|0|0|0|0|0|1|0|0|0|0|0|0|0|1|0|0|0|0|0|0|0|0|1|0|0|1|0|0|0|0|0|0|0|0|1|0|0|0|0|0|0|0|0|0|0|0|0|0|0|1|0|0|0|1|0|0|0|1|0|0|0|0|0|0|0|0|0|0|1|0|0|0|0|0|0|1|0|0|0|1|0|0|1|1|0|0|0|0|0|0|0|0|0|0|1|0|0|0|0|0|0|0|0|0|0|0|0|1|0|0|0|0|0|0|0|0|0|0|0|0|0|0|0|0|0|0|0|0|0|0|0|1|0|0|0|0|0|0|0|0|0|0|0|0|0|0|0|0|0|0|0|0|0|0|1|0|0|0|0|0|0|0|0|0|0|0|0|0|0|0|0|0|0|0|0|0|0|0|0|1|0|0|0|1|0|0|0|0|0|1|0|0|0|0|0|0|0|0|0|0|0|0|0|0|0|0|1|0|0|0|0|0|0|0|0|0|0|0|0|0|0|0|0|0|1|0|0|0|0|0|1|0|0|0|0|0|0|1|1|1|0|0|0|0|0|0|0|0|0|0|1|0|0|1|0|0|0|0|0|1|0|0|0|0|0|0|0|0|0|0|0|0|0|0|1|1|0|0|0|0|0|0|1|0|0|0|0|2|2|1|1|1|0|0|0|0|0|0|1|0|0|0|0|0|0|0|0|0|0|0|0|0|1|0|1|0|0|0|0|1|0|0|0|1|0|0|0|0|0|0|0|0|0|0|0|0|0|0|1|0|0|0|0|0|0|0|0|0|0|0|0|0|0|0|0|0|1|0|0|0|0|0|0|0|0|0|0|0|0|0|0|1|0|0|0|0|0|0|0|0|0|0|0|0|0|0|0|0|0|0|0|0|0|0|0|0|0|1|0|0|0|0|0|2|0|0|0|0|0|0|0|0|0|0|0|0|0|0|0|0|0|0|0|1|1|0|0|0|0|0|0|0|0|0|0|0|0|0|0|0|0|0|0|0|0|0|0|0|0|0|0|1|0|0|0|0|0|0|0|0|0|0|0|0|0|0|0|0|0|1|0|0|0|0|0|0|0|0|0|1|0|1|1|0|1|0|0|0|1|0|0|0|0|0|0|0|0|0|0|0|0|0|0|0|0|0|0|0|0|0|0|0|0|0|0|0|1|0|0|0|0|0|0|0|0|0|0|1|0|0|0|0|0|0|1|0|0|0|0|0|0|0|0|0|0|0|0|0|0|0|0|0|0|0|0|0|0|0|1|0|0|0|0|0|0|0|0|0|0|0|0|0|0|0|0|0|0|0|0|0|0|0|0|0|0|0|0|1|0|0|0|0|0|0|1|0|0|0|0|0|0|1|0|0|0|1|0|0|0|0|0|0|0|0|0|0|0|0|0|0|0|0|0|0|0|1|0|0|0|0|0|0|0|0|1|0|0|0|0|0|0|0|0|0|0|0|0|0|0|0|0|0|0|0|0|0|0|0|0|0|0|0|0|0|0|0|0|0|0|0|0|0|0|0|0|0|0|0|0|0|0|0|0|0|0|0|0|0|0|0|0|0|0|0|0|0|1|1|0|0|0|0|0|0|0|0|0|0|0|0|0|0|0|0|0|0|0|0|0|0|0|0|0|0|0|0|0|1|0|0|2|0|0|0|0|0|1|0|0|0|0|1|0|0|0|2|0|0|0|0|0|1|0|0|0|0|0|0|0|0|0|0|0|0|0|0|0|0|0|0|0|0|0|1|0|0|0|0|0|0|0|0|0|0|0|0|0|0|0|0|0|0|0|0|0|0|0|0|0|0|0|0|0|0|0|0|1|0|0|0|0|0|0|0|0|0|0|0|0|1|0|0|0|1|0|0|0|0|0|0|2|0|0|0|0|0|0|0|0|0|0|0|0|0|0|0|0|0|0|0|0|0|0|0|0|0|0|0|0|0|0|0|0|0|0|0|1|1|0|0|0|0|0|1|0|0|0|0|0|0|0|0|0|0|0|0|0|0|0|0|0|0|0|0|0|0|0|1|0|0|0|0|0|0|0|0|0|0|0|0|0|0|0|0|0|0|0|0|0|0|0|0|0|0|0|0|0|0|0|0|0|0|0|0|0|0|0|0|0|0|0|0|0|0|1|0|0|0|0|0|0|0|0|0|0|0|0|0|0|0|0|0|1|0|0|0|0|0|0|0|2|0|0|0|0|0|0|0|0|0|0|0|0|0|0|1|0|0|0|0|0|0|0|1|0|0|0|0|0|0|0|0|0|0|0|0|0|1|0|0|0|0|0|0|0|0|0|0|0|0|0|0|0|0|0|0|0|0|0|0|0|0|0|0|0|1|0|0|0|0|0|0|0|0|0|0|0|0|0|0|0|0|0|0|0|0|0|0|0|0|0|0|0|0|0|0|0|0|0|0|1|0|0|0|0|0|0|0|0|0|0|0|0|0|0|0|0|0|0|0|0|0|0|0|0|0|0|0|0|0|0|0|0|0|0|0|0|0|0|0|1|0|0|0|0|0|0|0|0|0|0|0|0|0|0|0|0|0|1|0|0|0|0|0|0|0|0|0|0|0|0|0|0|0|0|0|0|0|1|0|0|0|0|0|0|0|0|0|0|0|0|0|0|0|0|0|0|0|0|0|1|0|0|0|0|0|0|0|0|0|0|0|0|0|0|0|0|0|0|0|0|0|0|0|0|0|0|0|0|0|0|0|0|0|0|0|0|0|0|1|0|0|0|0|0|1|0|0|0|0|0|0|0|0|0|0|0|0|0|0|0|0|0|0|0|0|0|0|0|0|0|0|0|0|0|0|0|0|0|0|0|1|0|0|1|0|0|0|0|0|0|0|0|0|0|0|0|0|0|0|0|0|0|0|0|0|0|0|0|0|0|0|0|0|0|0|0|0|0|0|0|0|0|0|0|0|0|0|0|0|0|0|0|0|0|0|0|0|0|0|0|0|0|0|0|0|0|0|0|0|0|0|0|0|0|0|0|0|0|0|0|0|1|0|0|0|0|0|0|0|0|0|0|0|0|0|0|0|0|0|0|0|0|0|0|0|0|0|0|0|0|0|0|0|0|0|0|0|0|0|0|0|0|0|0|0|0|0|0|0|0|0|0|0|1|0|0|0|0|1|0|0|0|0|0|0|0|0|0|0|0|0|0|0|0|0|0|0|0|0|0|0|0|0|0|0|0|0|0|0|0|0|0|0|1|0|0|0|0|0|0|0|1|0|0|0|0|0|0|0|0|0|0|0|0|0|0|0|0|0|0|0|0|0|0|0|0|0|0|0|0|0|0|0|0|1|0|0|0|0|0|0|0|0|0|0|0|0|0|0|0|0|0|0|0|0|0|0|0|0|0|0|0|0|0|0|0|0|0|0|0|0|0|0|0|0|0|0|0|0|0|0|0|0|0|0|0|0|0|0|0|0|0|0|0|0|0|0|0|0|0|0|0|0|0|0|0|0|0|0|0|0|0|0|0|0|0|0|0|0|0|0|0|0|0|0|0|0|0|0|0|1|0|0|0|0|0|0|1|0|0|0|0|0|0|0|0|0|0|0|0|0|0|0|0|0|0|0|0|0|0|0|0|0|0|0|0|0|0|0|0|0|1|0|0|0|1|0|0|0|0|0|0|0|0|0|0|0|0|0|0|0|0|0|0|0|0|0|0|0|0|0|0|0|0|0|0|0|0|0|0|0|0|0|0|0|0|0|0|0|0|0|0|0|0|0|0|0|0|0|0|0|0|0|0|0|0|0|0|0|0|0|0|0|0|0|0|0|0|0|0|0|0|0|0|0|0|0|0|0|0|0|0|0|0|1|0|0|0|0|0|0|0|0|0|0|0|0|0|0|0|0|0|0|0|0|0|0|0|0|0|0|0|0|0|0|0|0|0|0|0|0|0|0|0|0|0|0|0|0|0|0|0|0|0|0|0|0|0|0|0|0|0|0|0|0|0|0|0|0|0|0|0|0|0|0|0|0|0|0|0|0|0|1|0|0|0|0|0|0|0|0|0|0|0|0|0|0|1|0|0|0|0|0|0|0|0|0|0|0|0|0|0|0|0|0|0|0|0|0|0|0|0|0|0|0|0|0|0|0|0|0|1|0|0|0|0|0|0|0|0|0|0|0|0|0|0|0|0|0|0|0|0|0|0|0|0|0|0|0|0|0|0|0|0|0|0|0|0|0|0|0|0|0|0|0|0|0|0|0|0|0|0|0|0|0|0|0|0|0|0|0|1|0|0|0|0|0|0|0|0|0|0|0|0|0|0|0|0|0|0|0|0|0|0|0|1|0|0|0|0|0|0|0|0|0|0|0|0|0|0|0|0|0|0|0|2|0|0|0|0|0|0|0|0|0|0|0|0|0|0|1|0|0|0|0|0|0|0|0|0|0|0|0|0|0|0|0|0|0|0|0|0|0|0|0|0|0|0|0|0|0|0|1|0|0|0|0|0|0|0|0|0|0|0|0|0|0|0|0|0|0|0|0|0|0|0|0|0|0|0|1|0|0|0|0|0|0|1|0|0|0|1|1|0|0|0|0|0|0|0|0|0|0|0|0|0|0|0|0|0|0|0|0|0|0|0|0|0|0|0|0|0|1|0|0|0|0|0|0|0|0|0|0|0|0|0|0|0|0|0|0|0|0|0|0|0|0|0|0|0|0|0|0|0|0|0|0|0|0|0|0|1|0|0|0|0|1|0|0|0|0|0|0|0|0|0|0|0|0|0|0|0|0|0|0|0|0|0|0|0|0|0|0|0|0|0|0|0|0|0|0|0|0|0|0|0|1|0|0|0|0|0|0|0|0|0|0|0|0|0|0|0|1|0|1|0|0|0|0|0|0|0|0|0|0|0|0|0|0|0|0|0|0|0|0|0|0|0|0|0|0|0|0|0|0|0|0|0|0|0|0|0|0|0|0|0|0|0|0|0|0|0|0|0|0|0|0|0|0|0|0|0|0|1|0|0|0|0|0|0|0|0|1|0|0|0|0|0|0|0|0|0|0|0|0|1|0|1|0|0|0|0|0|0|0|0|0|0|0|0|1|0|1|0|0|0|0|0|0|0|0|0|0|0|0|0|0|0|1|0|0|0|0|0|0|0|0|0|0|0|0|0|0|0|0|0|0|0|0|0|0|0|0|0|0|0|0|0|0|0|0|0|0|1|0|0|0|0|0|0|0|0|0|0|0|0|0|0|0|0|1|0|0|0|0|1|0|0|0|0|0|0|0|0|0|0|0|0|0|0|0|0|0|0|0|0|0|0|0|0|0|0|0|0|0|0|0|0|0|0|0|0|0|0|0|0|0|0|0|0|0|0|0|0|0|0|0|0|1|0|0|0|0|0|0|0|0|0|0|0|0|0|0|0|0|0|0|0|0|0|0|0|0|1|0|0|0|0|0|0|0|0|0|0|0|0|0|0|0|0|0|0|0|0|0|0|0|0|0|0|0|0|0|0|0|0|2|0|0|0|0|0|0|0|0|0|0|0|0|0|1|0|0|0|0|0|0|0|0|1|0|0|1|0|0|0|0|0|0|0|0|0|0|1|0|0|0|1|0|0|0|0|0|0|0|0|0|0|1|0|0|0|0|1|0|0|0|0|0|0|0|0|0|0|0|0|1|0|0|0|0|0|0|0|0|0|0|0|0|0|0|0|0|0|0|0|0|0|0|0|0|0|0|1|0|0|0|0|0|0|0|0|0|0|1|1|1|0|0|0|0|0|0|0|0|0|0|0|0|0|0|0|0|0|0|0|0|0|0|1|0|0|0|0|0|0|0|0|0|0|0|0|0|0|1|0|0|0|0|0|0|0|0|0|0|0|0|0|0|0|0|0|0|0|0|0|0|0|0|0|0|0|0|0|0|0|0|0|0|0|0|0|0|0|0|1|0|0|0|0|0|0|0|0|0|0|0|0|0|0|0|0|0|0|0|0|0|0|0|0|0|0|0|0|0|0|0|0|0|0|0|0|0|0|0|0|0|0|0|0|0|0|0|0|0|0|0|0|0|0|0|0|0|0|0|0|0|0|0|0|0|0|1|0|0|0|0|0|0|0|0|0|0|0|0|0|0|0|0|0|0|0|0|0|0|0|0|0|1|0|0|0|0|0|0|0|0|0|0|0|0|0|0|0|0|0|0|1|0|0|0|0|0|0|1|0|0|0|0|0|0|0|0|0|0|0|0|0|0|0|0|0|0|0|0|0|0|0|0|0|0|0|0|0|0|0|0|0|0|0|0|0|0|0|0|0|0|0|0|0|0|0|1|0|0|0|1|0|0|0|0|0|0|0|0|0|0|0|1|0|0|0|0|0|0|0|0|0|0|0|0|0|0|0|0|1|0|0|0|0|0|0|0|0|0|0|0|0|0|0|0|0|0|1|0|0|0|0|0|0|0|0|0|0|0|1|0|0|0|0|0|0|0|0|0|0|0|0|0|0|1|1|0|0|0|0|0|0|0|0|0|0|0|0|0|0|0|0|0|0|0|0|0|0|0|0|0|0|0|0|0|0|1|0|0|0|0|0|0|1|0|0|0|1|0|0|0|0|0|0|0|0|0|0|0|0|0|0|0|0|0|0|1|0|0|0|0|0|0|0|0|0|0|0|0|0|0|0|0|0|0|0|0|0|0|0|0|0|0|0|0|0|0|0|0|0|0|0|0|0|0|0|1|0|0|0|0|0|0|0|0|0|0|0|0|0|0|0|0|0|0|0|0|0|0|0|0|0|0|0|0|1|0|0|0|0|0|0|0|0|0|0|0|1|0|0|0|0|0|0|0|0|0|0|0|0|0|0|0|0|0|0|0|1|0|0|0|0|0|0|0|0|0|0|0|0|0|0|0|0|0|0|0|0|1|0|0|0|0|0|0|0|0|0|0|0|0|0|0|0|0|0|0|0|0|0|0|0|0|0|0|0|0|0|0|0|0|1|0|0|0|0|0|0|0|0|0|0|0|0|0|0|0|0|0|0|0|0|0|0|0|0|0|0|0|0|0|0|0|0|0|0|0|1|0|0|0|0|0|0|0|0|1|0|0|1|0|0|0|0|0|0|0|0|0|0|0|0|0|0|0|0|0|0|0|0|0|0|0|0|0|0|0|0|0|0|0|0|0|0|0|0|0|0|0|0|0|0|0|0|0|0|0|0|0|0|0|0|0|0|0|0|0|1|0|0|0|0|0|1|0|0|1|1|0|0|0|0|0|0|0|0|0|0|0|0|0|1|0|0|0|0|0|0|0|0|0|0|0|0|0|0|0|0|0|0|0|0|0|0|0|0|0|1|0|0|0|0|0|0|0|1|0|0|1|0|0|0|1|0|0|0|0|0|0|0|0|0|0|0|0|0|0|0|0|0|0|0|0|0|0|0|0|0|0|0|0|0|0|0|0|0|0|1|0|0|0|0|0|0|0|0|1|0|0|1|0|0|0|0|0|0|0|0|0|0|0|0|0|0|0|0|0|0|0|0|0|0|1|0|0|0|0|0|0|0|0|0|0|0|0|0|0|0|0|0|0|0|0|0|0|0|0|0|0|0|0|0|0|0|0|0|0|0|0|0|0|0|0|0|0|0|0|0|0|0|0|0|0|0|0|1|0|0|0|0|0|0|0|0|1|1|0|0|0|0|0|0|0|0|0|0|0|0|0|1|0|0|0|0|0|1|0|0|0|0|0|0|0|0|0|0|0|0|0|0|0|0|0|0|0|0|0|0|0|0|0|0|0|0|0|0|0|0|0|1|0|0|1|1|0|0|0|0|0|0|0|0|0|0|0|0|0|0|0|0|0|0|0|0|0|0|0|0|0|0|0|0|0|0|0|1|0|0|0|0|0|0|0|0|0|0|0|0|0|0|0|0|0|0|0|0|0|0|0|0|0|0|0|0|0|0|0|0|0|0|0|0|0|0|0|0|0|0|0|0|0|0|0|0|0|0|0|0|0|1|0|0|0|0|0|0|0|0|0|0|0|0|1|0|0|1|0|0|0|0|0|0|0|0|0|0|0|0|0|0|0|0|0|0|0|0|0|0|1|0|0|0|0|0|0|0|0|0|0|0|0|0|0|0|0|0|0|0|0|0|0|0|0|0|0|0|0|0|0|0|0|0|0|0|0|0|0|0|0|0|0|0|0|1|0|0|0|0|0|0|0|0|0|0|0|0|0|0|0|0|0|0|0|0|0|0|0|0|0|0|0|0|0|0|0|0|0|0|0|0|0|0|0|0|0|0|0|0|0|0|0|1|0|0|0|1|0|0|0|0|0|0|0|0|0|0|0|1|1|0|0|0|0|1|1|0|0|0|0|0|0|0|0|0|0|0|0|0|0|2|0|0|0|0|0|0|0|0|0|0|0|0|0|0|0|0|0|0|0|0|0|1|0|0|0|0|0|0|0|0|0|0|1|0|0|1|1|0|0|0|1|1|0|0|0|1|0|0|0|0|0|0|0|0|0|0|0|0|0|0|0|0|1|0|0|0|0|0|0|1|0|0|0|0|0|1|0|0|0|0|0|1|0|0|1|0|0|0|0|0|1|0|1|0|0|0|1|0|0|0|0|0|0|1|0|0|0|0|0|0|0|0|0|0|0|0|0|0|0|0|0|0|0|0|0|0|0|0|0|1|0|0|1|0|0|0|0|0|0|0|0|0|0|0|0|0|0|0|0|0|0|0|0|0|0|1|1|0|0|0|0|0|0|0|0|0|0|0|0|1|0|0|0|0|0|0|0|0|1|0|0|0|0|0|0|0|0|0|0|0|0|0|0|0|0|0|0|0|0|0|0|0|0|0|0|0|0|0|0|1|0|0|0|0|0|0|0|0|0|0|0|0|0|0|1|0|0|0|0|0|0|0|0|0|0|1|0|0|0|0|1|0|0|0|0|0|0|0|0|0|0|0|0|0|0|0|0|0|0|0|0|0|0|0|1|0|0|0|0|0|0|0|0|0|0|0|0|0|1|0|0|0|0|0|0|0|0|1|0|0|0|0|0|0|0|0|0|0|0|0|0|0|0|0|0|0|0|0|0|0|0|0|0|0|0|0|0|0|0|0|0|0|0|1|0|0|1|0|0|0|0|0|0|0|0|1|0|0|0|0|0|0|0|0|0|0|0|0|0|0|0|0|0|0|0|0|0|0|0|0|0|0|0|0|0|0|0|1|0|0|0|1|0|0|0|0|0|0|0|0|0|0|0|0|0|0|0|0|0|0|0|0|0|0|0|0|0|0|0|0|0|0|0|0|0|0|0|0|0|0|0|0|0|0|0|0|0|1|0|0|0|0|1|1|0|0|1|0|0|0|0|0|0|0|0|0|0|0|0|0|0|0|0|0|0|0|0|1|0|0|0|0|0|0|0|0|1|0|0|0|0|0|0|0|0|1|0|0|0|0|0|2|0|0|0|0|0|0|0|0|0|0|0|0|0|0|0|0|0|0|0|0|0|0|0|0|0|1|0|0|0|0|1|1|0|0|0|1|1|0|0|0|0|0|1|0|0|0|0|0|1|0|0|0|0|0|0|0|0|0|0|0|0|0|0|0|0|0|0|0|0|0|0|0|1|0|1|1|0|0|0|1|0|0|0|0|0|0|0|0|0|0|1|0|0|0|1|0|0|0|0|0|0|0|0|0|0|0|0|0|0|0|0|0|0|0|0|0|0|0|0|0|0|0|0|0|0|0|0|0|0|0|0|0|0|0|0|0|0|0|0|0|0|0|0|0|0|1|0|1|0|0|0|1|0|0|0|1|0|0|1|0|0|0|0|0|0|0|0|1|0|0|0|0|0|0|0|0|0|0|0|0|0|0|0|0|0|0|0|0|0|0|1|0|0|0|0|0|0|1|0|0|0|0|0|0|0|0|0|0|0|1|0|0|0|0|0|0|0|0|0|0|0|0|0|0|0|0|0|0|0|0|0|2|0|0|0|0|0|0|0|0|0|0|0|0|0|0|0|0|0|1|0|0|0|0|0|0|0|0|0|0|1|0|0|0|0|0|0|0|1|0|0|0|0|0|0|0|0|0|0|0|0|0|1|0|0|0|0|0|0|0|0|0|0|0|0|0|0|0|0|0|0|0|0|0|0|0|0|0|0|1|0|0|0|0|1|0|0|0|0|0|0|0|0|0|0|0|0|0|0|0|0|0|0|0|0|0|0|0|0|0|0|0|1|0|0|0|0|0|0|0|0|0|0|0|1|0|0|0|0|0|0|0|0|0|0|0|0|0|0|0|0|0|0|0|0|0|0|0|0|0|0|0|0|0|0|0|0|0|0|0|0|0|0|0|0|0|1|0|0|0|0|0|0|0|0|0|0|0|0|0|0|0|0|0|0|0|0|0|0|0|0|0|0|0|0|0|0|0|0|0|0|0|0|0|0|0|0|1|0|0|0|0|0|0|0|0|0|0|1|0|0|0|0|0|0|0|0|0|0|0|1|0|0|0|0|0|0|1|0|0|0|0|0|0|0|0|0|0|0|0|0|0|1|0|0|0|0|0|0|0|0|0|0|0|0|0|0|0|0|0|0|0|0|0|0|0|1|0|0|0|0|0|0|0|0|0|0|0|0|0|0|0|0|0|0|0|0|0|0|0|0|0|0|0|0|0|0|0|0|0|1|0|0|0|0|0|0|0|0|0|0|0|0|0|2|1|0|0|0|0|0|0|0|0|0|0|0|0|0|0|0|0|0|0|1|0|0|0|0|0|0|0|0|0|0|0|0|0|0|0|0|1|0|0|0|0|0|0|0|0|1|0|0|0|0|0|0|2|0|0|1|0|0|0|0|0|0|0|1|0|0|0|0|3|0|0|0|0|0|1|0|0|0|0|0|0|0|0|1|0|1|1|0|0|0|0|1|0|1|0|0|0|0|0|1|0|0|0|0|0|0|0|0|0|1|0|0|0|0|1|0|0|0|0|0|0|0|0|1|0|0|0|0|0|0|0|0|0|0|0|0|0|0|0|0|0|1|0|1|0|0|0|0|0|0|0|0|1|0|0|0|0|1|0|0|0|0|0|1|0|1|0|0|0|1|0|0|0|0|0|0|0|0|0|0|0|0|0|0|0|0|0|0|0|0|0|0|0|0|0|0|1|0|1|1|0|0|0|0|1|1|0|0|0|0|0|0|0|1|0|0|0|0|0|0|1|0|0|0|1|0|0|0|1|0|0|0|0|0|0|0|0|0|0|1|0|0|0|0|0|0|0|0|0|0|0|0|0|0|0|1|0|0|0|0|0|0|0|0|1|0|0|1|0|0|1|0|0|1|0|0|0|0|0|0|0|0|0|0|0|0|0|0|0|0|0|0|0|1|0|0|0|0|0|0|0|0|0|0|0|0|0|0|0|0|0|0|0|0|0|0|0|0|0|0|0|0|0|0|0|0|0|0|0|0|0|0|0|0|0|0|0|0|0|0|0|0|0|0|0|0|0|0|0|0|0|0|0|0|0|0|0|0|0|0|0|0|0|0|0|1|0|0|0|0|0|0|0|0|0|0|0|0|0|0|0|1|0|0|0|0|0|0|0|0|0|1|0|0|0|0|1|0|0|0|0|0|0|0|0|0|0|0|0|0|1|0|0|0|0|0|0|0|1|0|0|0|0|0|0|0|0|0|0|0|0|0|0|0|0|0|1|1|0|1|1|0|0|0|0|0|0|0|0|0|0|0|0|0|0|0|0|0|0|0|0|0|0|0|0|0|1|0|0|0|1|0|0|0|0|2|0|0|0|0|0|0|0|0|0|1|0|0|0|0|0|0|0|0|0|0|1|0|0|0|0|0|1|0|0|0|0|0|0|0|0|0|0|0|0|0|0|0|0|0|0|1|0|0|0|0|0|0|0|0|0|0|0|1|0|0|0|0|1|0|0|0|0|0|0|0|0|0|0|0|0|0|0|0|0|0|0|1|1|0|0|0|0|0|0|0|0|0|0|0|1|0|0|0|0|0|0|0|0|0|0|0|0|0|0|0|0|0|0|0|1|0|0|0|0|0|0|0|0|0|0|0|0|0|0|0|0|0|0|0|0|0|0|0|0|0|0|1|0|0|0|0|0|1|0|0|0|0|1|0|1|0|0|0|0|0|0|0|0|0|0|0|0|0|1|0|0|0|0|0|0|1|0|0|0|0|0|0|0|0|0|1|0|1|0|0|0|0|0|0|0|0|0|0|0|0|1|1|0|0|0|0|0|0|0|0|0|0|0|0|0|0|0|0|1|0|0|0|0|0|0|0|0|1|0|0|0|1|1|0|0|0|0|0|0|0|0|0|0|0|0|0|1|1|0|0|0|0|0|0|0|0|0|0|0|0|0|0|0|0|0|0|0|1|0|2|0|0|0|0|0|0|1|0|0|1|0|0|0|0|0|0|0|0|0|0|0|0|0|0|1|0|0|0|0|1|2|0|0|0|0|0|0|1|0|0|0|1|0|1|0|0|0|1|0|0|1|0|0|0|0|0|0|0|0|0|0|0|0|0|0|1|0|1|1|1|0|0|0|0|0|0|0|0|0|0|1|2|0|0|0|0|0|0|0|0|1|0|0|1|0|0|0|0|0|0|0|1|0|0|0|0|0|0|0|0|0|0|0|0|0|0|0|0|0|0|0|1|0|0|0|0|0|0|0|0|0|0|0|0|0|0|0|1|0|0|0|0|0|0|0|0|0|0|0|0|0|0|0|0|0|0|0|0|0|1|0|1|1|0|0|0|0|0|0|0|0|0|0|0|0|2|0|1|0|0|0|1|0|0|1|1|0|0|0|0|0|0|0|0|0|0|0|0|0|0|0|0|0|0|1|0|0|0|0|1|1|0|0|0|0|0|0|0|0|1|0|0|0|1|0|0|0|0|0|0|0|0|0|1|0|0|0|0|0|0|0|0|1|0|0|0|0|0|0|0|0|0|1|0|1|0|0|0|1|1|1|0|0|0|0|0|0|0|0|0|0|0|1|0|0|0|1|0|1|0|1|0|1|0|0|0|2|0|0|0|0|0|0|0|1|0|0|1|2|0|0|0|1|0|0|0|0|1|0|0|0|1|0|0|0|0|0|0|1|0|0|0|0|0|0|0|0|1|1|0|0|0|1|0|0|0|0|0|0|0|0|0|0|0|0|0|0|0|0|0|1|0|0|0|0|0|1|0|0|0|0|0|1|0|0|0|0|0|0|0|0|0|0|0|0|0|0|0|0|0|0|0|0|0|0|1|0|1|0|0|0|2|0|0|1|1|0|1|0|0|0|0|0|0|0|0|0|0|0|0|1|0|0|0|0|0|0|0|0|0|0|0|0|0|0|0|0|0|0|0|0|0|0|0|3|0|0|0|0|0|0|0|0|0|0|0|0|1|0|0|0|0|0|0|1|0|0|1|0|1|0|0|0|0|0|0|0|0|0|0|0|0|0|0|0|0|0|0|0|0|0|0|0|0|0|1|1|0|0|0|0|0|0|0|0|0|0|0|0|0|0|0|0|0|0|0|0|0|0|0|1|0|1|0|0|1|0|0|0|0|0|0|0|0|0|0|1|0|0|0|0|1|0|0|0|0|0|0|0|1|0|0|0|0|0|0|0|1|0|0|0|0|1|0|0|0|0|0|0|0|0|0|0|0|0|1|0|0|0|0|0|0|0|0|0|0|0|0|0|0|0|0|0|0|0|0|0|1|0|0|0|1|0|0|0|0|0|0|0|0|0|0|0|0|0|0|0|0|0|0|1|0|0|0|0|0|0|0|0|0|0|0|0|0|0|0|0|0|0|0|0|0|0|0|0|0|0|0|1|0|0|1|0|0|0|0|0|0|0|0|0|0|0|0|0|0|1|0|0|0|0|1|0|0|1|0|0|1|0|0|0|0|1|1|0|0|0|0|0|0|0|0|0|0|0|0|0|0|0|0|0|0|1|0|0|1|1|0|0|0|0|0|0|1|0|0|0|0|0|0|0|0|0|0|0|0|0|1|0|0|0|0|0|0|1|0|0|0|0|0|0|0|0|0|0|2|1|0|0|0|0|0|0|0|0|0|0|0|0|0|1|0|1|0|1|0|0|0|0|0|0|0|1|1|0|0|0|0|0|0|0|0|0|0|0|0|1|0|0|0|0|0|0|0|0|0|0|0|0|0|0|0|1|0|0|0|0|1|0|0|0|0|0|0|0|0|0|1|0|0|0|0|0|0|0|0|0|0|0|0|0|0|0|0|0|1|0|0|0|0|0|1|0|0|0|0|0|0|0|0|0|0|0|0|0|0|0|0|0|0|0|1|0|0|0|0|0|0|0|0|0|0|0|0|0|0|0|0|0|0|0|1|0|0|0|0|0|0|1|0|0|0|1|0|0|1|0|0|1|0|0|1|0|0|0|1|0|0|1|0|0|0|0|0|0|0|0|0|0|0|0|0|0|0|0|0|0|0|0|0|0|0|0|0|0|0|0|0|0|0|0|0|1|0|0|0|0|0|0|0|0|1|0|1|0|0|0|0|1|1|0|0|0|1|1|0|0|1|0|0|1|0|0|0|0|0|0|0|0|0|0|0|0|0|0|0|0|0|0|0|0|0|0|1|0|0|0|0|0|0|0|0|0|0|0|0|0|0|0|0|0|0|0|1|0|0|0|0|0|0|0|1|0|0|0|0|0|0|0|0|1|0|0|0|0|0|0|0|0|0|0|0|0|1|0|0|0|0|0|0|0|1|0|0|1|0|0|0|0|0|0|0|0|1|1|0|0|0|1|0|0|0|0|0|0|0|0|0|0|0|0|0|0|0|1|0|0|0|0|0|0|0|0|0|1|0|0|0|0|2|0|0|1|0|0|0|0|0|0|0|0|0|0|0|1|0|1|0|0|0|0|0|0|1|0|0|0|0|0|0|0|1|0|0|0|0|0|0|0|0|0|0|0|0|0|0|0|0|0|0|0|0|0|1|0|0|0|0|0|1|0|0|0|0|1|0|0|0|0|1|1|1|0|0|0|0|0|0|0|0|0|0|0|0|0|0|0|1|0|0|0|0|0|0|0|0|0|0|0|1|0|0|0|0|0|0|0|1|0|0|0|0|0|1|0|1|0|0|0|0|0|0|0|0|1|0|0|0|0|0|0|0|0|0|0|0|0|0|0|0|0|0|0|0|0|0|0|0|0|0|0|0|1|0|0|0|0|0|0|0|0|0|0|0|1|0|0|0|0|0|0|0|0|0|0|2|0|0|0|0|0|0|1|0|0|0|0|1|1|0|0|0|0|1|1|0|0|0|1|0|0|0|0|0|0|0|0|1|0|0|0|0|0|0|0|0|0|0|0|0|0|0|0|0|0|1|0|0|1|0|0|1|0|0|0|0|0|1|0|0|0|0|0|0|0|0|0|0|0|0|0|1|0|0|0|0|1|0|0|0|0|0|0|0|0|0|0|0|0|0|0|0|0|0|0|0|0|0|0|0|0|0|0|0|2|0|0|0|0|0|0|0|0|1|0|0|1|0|0|0|0|0|0|0|0|0|0|0|0|0|0|0|0|0|0|0|0|0|0|1|0|0|0|0|0|0|1|0|0|0|0|0|0|0|0|0|1|0|0|1|0|0|0|1|0|1|0|0|1|0|0|0|0|0|0|0|0|0|0|0|0|0|0|0|0|0|0|0|1|1|0|0|0|0|0|0|0|0|0|0|0|0|0|1|1|1|0|1|0|0|0|0|0|0|0|0|0|0|0|0|0|0|0|1|0|0|2|0|0|0|0|0|0|0|0|0|0|0|0|0|0|0|0|0|0|0|0|0|0|0|1|0|0|0|0|0|0|0|0|0|0|0|0|1|0|0|0|0|0|1|0|0|0|0|1|1|0|0|0|0|0|0|1|0|1|0|0|1|0|0|0|0|0|0|0|0|0|0|0|0|0|0|0|0|0|0|0|0|0|0|0|1|0|1|0|0|0|0|0|0|0|0|0|1|0|1|0|0|0|0|0|0|1|0|0|1|1|0|1|0|0|1|1|0|0|0|0|0|0|0|0|0|0|0|0|0|0|0|0|0|0|0|0|0|0|0|0|0|0|1|0|1|0|0|0|0|0|0|1|0|0|0|0|0|0|0|0|0|0|0|0|0|0|0|0|0|0|0|0|0|0|0|0|0|0|1|0|0|0|0|0|0|0|1|0|0|0|0|1|0|0|0|0|0|0|0|0|0|0|0|0|0|0|1|0|1|0|0|0|1|0|0|0|0|0|0|0|0|0|1|0|0|0|0|0|0|0|0|0|0|0|0|0|0|1|0|0|1|1|0|0|0|0|0|0|0|1|0|0|0|1|0|1|0|0|0|1|0|0|0|0|0|0|0|0|0|0|0|0|0|0|0|0|0|0|0|0|0|0|0|2|0|0|0|1|0|1|0|1|0|0|0|0|0|2|0|0|0|0|1|0|1|0|0|0|0|0|0|0|0|1|0|0|0|0|0|0|0|0|1|0|0|0|1|0|0|0|2|0|0|0|0|0|0|1|0|0|0|0|0|0|0|0|0|0|0|0|1|0|0|1|0|1|0|0|0|0|0|0|0|0|0|0|0|1|0|0|0|0|1|1|0|0|1|1|0|0|0|0|0|1|1|0|0|1|0|1|0|0|0|0|0|0|0|0|1|0|0|0|0|0|0|0|0|0|1|1|0|1|1|0|1|0|0|0|0|2|0|0|0|1|0|0|0|0|0|1|0|0|0|1|0|0|0|0|0|0|0|0|1|0|0|0|0|0|0|0|1|0|0|0|1|0|0|0|0|0|0|0|0|0|1|0|0|0|0|0|0|0|0|0|0|0|0|0|0|0|0|1|0|0|0|1|1|0|0|0|0|0|0|0|0|0|0|0|0|1|0|0|0|0|0|0|0|0|0|0|0|0|1|0|0|0|0|1|0|0|0|0|0|0|0|0|1|0|2|0|0|0|0|2|1|0|0|0|0|0|0|0|0|0|0|0|0|0|0|0|0|0|0|1|0|0|0|0|0|0|0|0|0|1|0|0|1|1|1|0|0|0|0|1|0|0|1|0|0|0|0|1|0|0|0|1|0|1|1|1|0|0|0|0|1|0|0|0|0|0|0|0|1|0|1|0|0|0|0|0|0|0|0|0|0|0|0|2|0|0|0|0|1|0|0|0|0|0|1|0|0|0|0|0|1|0|0|0|0|1|0|0|0|0|0|1|1|2|0|0|2|0|0|1|0|0|1|0|0|0|1|0|0|0|1|0|0|0|0|0|0|0|0|0|0|0|0|1|0|0|0|0|1|1|0|0|0|1|0|0|0|0|0|0|0|0|0|1|1|0|2|1|1|1|0|1|0|0|1|0|1|0|0|0|1|0|0|1|0|0|0|1|0|0|0|0|1|1|0|0|0|2|0|0|0|0|0|1|0|0|0|0|0|0|0|0|0|0|0|0|0|0|0|0|0|1|0|0|0|0|0|0|0|0|0|0|0|1|0|0|0|0|0|1|0|0|0|0|0|0|0|0|0|0|0|0|0|0|1|0|0|0|0|0|0|2|0|1|0|0|0|0|0|0|0|0|0|0|0|0|1|0|0|0|0|0|1|0|0|0|1|0|0|0|0|0|0|0|0|0|0|0|0|0|0|1|0|0|0|1|0|0|0|0|0|0|0|1|0|1|0|1|0|0|0|0|0|1|0|0|0|0|0|1|0|2|0|0|1|0|0|0|0|0|0|1|0|0|0|0|1|1|0|0|0|0|0|0|0|0|0|0|0|0|1|0|0|1|1|1|0|0|1|1|1|0|1|0|0|0|1|0|1|0|1|0|1|1|0|1|0|0|0|0|0|0|0|0|0|0|1|0|0|0|0|0|0|0|0|0|0|0|0|0|1|0|0|0|0|0|1|0|0|0|0|0|0|1|0|0|0|0|0|0|1|0|0|0|0|0|1|0|0|1|0|0|0|0|0|0|0|0|1|0|0|1|0|0|2|1|0|0|1|0|0|0|0|1|1|1|0|0|0|0|0|1|0|0|0|0|0|2|0|1|0|0|0|1|0|0|0|0|0|0|0|0|0|0|0|1|0|0|1|0|0|0|0|0|1|1|0|0|0|1|1|0|0|0|0|0|0|0|0|0|0|0|1|1|0|0|0|0|1|0|1|0|0|0|1|0|0|0|0|1|0|0|2|0|0|0|0|0|0|0|1|0|0|0|0|0|0|1|0|0|1|1|0|0|0|0|0|0|0|0|0|0|0|0|0|0|0|0|0|1|0|0|0|0|0|0|0|0|0|0|0|0|1|0|0|0|0|1|0|0|0|1|0|0|0|0|0|0|0|1|0|0|0|0|1|1|0|0|0|0|1|0|0|0|0|1|0|0|0|0|0|0|0|0|0|0|0|0|0|0|0|0|0|0|0|0|0|0|0|0|0|0|0|0|0|0|1|0|0|1|0|0|0|0|0|2|0|0|0|0|1|2|0|0|0|0|0|0|2|0|0|0|0|1|0|1|0|0|0|1|0|0|0|1|0|0|0|1|0|0|0|0|0|0|0|0|0|0|1|0|0|0|0|0|0|0|0|0|0|0|2|0|0|1|0|1|0|0|0|1|2|0|0|0|0|0|0|0|0|0|0|0|0|0|0|0|0|0|0|1|0|0|0|0|0|0|0|0|0|0|1|1|0|0|0|0|0|1|0|1|0|0|0|0|0|0|0|0|0|0|0|0|0|0|0|0|0|0|0|0|0|0|0|0|0|0|0|0|0|1|0|0|0|0|0|1|0|0|0|0|1|0|0|0|0|0|0|0|0|0|0|0|0|0|0|0|0|0|0|0|0|0|0|0|0|0|0|0|1|1|0|0|0|0|1|0|0|0|0|0|0|1|0|0|0|0|0|0|0|0|0|0|0|0|0|1|0|0|0|0|0|0|0|0|1|0|0|0|1|0|1|0|0|0|0|0|1|0|0|0|0|0|0|1|0|0|0|0|1|1|0|1|0|0|0|0|1|0|0|0|0|0|0|0|0|1|0|0|0|0|0|0|0|0|0|0|0|0|1|0|0|0|1|0|0|2|0|0|0|0|0|0|0|0|1|0|3|0|0|1|0|0|1|0|0|0|1|0|0|1|0|1|0|0|0|1|0|0|0|0|1|0|0|0|1|0|0|1|0|0|0|0|1|0|1|1|1|0|0|0|0|0|0|0|0|0|0|0|0|0|0|0|0|1|0|0|0|1|0|0|0|0|1|0|0|0|0|0|1|1|0|0|0|0|0|0|0|0|0|0|0|0|0|0|0|0|1|0|1|0|0|0|0|0|0|0|0|0|1|0|0|0|1|0|0|0|0|0|0|0|0|1|0|0|0|0|0|0|0|1|0|0|0|0|1|0|1|0|0|0|0|0|0|0|0|0|0|0|1|0|0|0|0|0|1|1|0|0|0|0|0|0|0|0|0|0|0|1|0|0|0|0|0|0|0|2|0|0|0|0|0|0|1|0|1|0|0|0|0|1|0|0|0|0|0|0|0|0|0|0|0|0|0|1|1|0|0|0|0|0|0|0|0|0|0|3|2|1|2|1|0|1|0|0|1|0|0|0|0|0|0|0|0|0|0|1|0|0|0|0|1|0|1|0|1|0|0|0|0|0|1|0|1|0|0|0|0|0|0|0|0|1|0|2|0|0|0|0|0|0|0|0|1|1|0|0|0|0|1|0|0|0|1|0|0|0|0|0|1|1|0|0|1|0|0|0|0|0|1|0|1|0|0|0|0|0|0|1|1|0|0|0|0|0|0|0|0|0|0|1|0|0|0|0|1|0|0|0|1|0|0|0|0|1|1|0|0|0|0|0|1|0|0|0|2|0|0|1|0|0|0|0|0|0|1|1|0|0|0|0|0|0|0|0|2|0|0|0|0|0|0|0|0|0|0|0|0|0|1|0|0|2|0|0|0|1|1|0|0|0|0|0|0|0|0|1|0|0|0|0|1|1|0|0|0|1|0|0|0|0|0|0|0|1|0|0|0|0|1|0|0|0|0|0|0|0|0|0|0|0|0|0|0|0|2|0|0|0|0|0|1|0|0|0|0|0|0|0|0|0|1|1|0|0|0|1|0|1|0|0|0|0|0|0|0|0|0|0|0|0|0|1|0|0|0|0|0|0|0|0|0|0|0|1|0|0|0|1|0|0|0|0|0|0|1|0|1|0|0|0|0|1|0|1|0|0|0|1|1|0|0|0|0|1|1|0|0|2|0|0|0|0|0|0|0|0|1|0|0|1|0|0|2|0|1|0|0|1|0|0|2|2|0|0|0|1|0|0|1|0|0|0|0|0|0|0|0|1|0|0|0|1|0|0|1|0|0|1|0|0|0|0|0|0|0|0|0|0|0|1|0|0|1|0|0|0|0|0|0|0|0|0|0|0|0|1|0|0|0|1|0|0|0|0|0|0|0|1|0|0|1|1|1|0|0|0|0|0|1|1|0|0|0|0|0|1|0|0|0|0|0|0|0|1|0|0|1|0|0|1|0|0|0|0|1|0|1|0|0|1|1|0|0|0|0|1|1|0|0|1|0|0|0|0|0|0|0|0|0|0|0|0|0|0|0|1|0|0|0|0|0|0|0|0|0|0|0|1|1|0|0|1|0|0|1|0|0|0|0|0|0|0|0|0|0|0|0|1|1|0|0|0|0|0|0|0|1|0|0|0|1|0|0|0|0|0|0|0|0|0|0|0|0|0|0|0|1|0|0|0|0|0|0|0|0|0|0|0|0|0|0|0|0|0|0|0|0|0|0|0|0|0|0|0|0|1|0|0|1|0|0|0|0|0|0|0|0|0|0|0|1|1|0|0|1|0|0|1|0|0|0|0|0|0|0|0|0|0|0|0|1|0|0|1|0|0|1|0|0|1|0|0|1|0|0|0|0|0|0|0|0|0|0|0|0|0|0|0|0|0|0|0|0|0|0|0|0|0|0|0|0|1|0|0|2|0|0|0|0|1|0|0|0|0|0|0|0|1|0|0|0|0|0|0|0|0|0|0|0|1|0|0|1|0|0|0|0|0|1|0|2|0|0|0|0|0|0|0|0|0|0|0|0|0|0|0|0|0|0|0|0|0|0|0|0|0|0|0|0|1|0|0|0|0|0|0|0|0|0|0|0|0|0|0|0|0|0|0|1|0|0|0|0|0|0|0|0|1|0|0|0|0|0|0|0|0|0|0|0|0|0|0|0|0|0|0|0|0|0|0|0|0|0|0|0|0|0|0|0|0|0|0|0|0|0|0|0|0|0|0|0|0|0|0|0|0|0|0|0|0|0|0|0|0|0|0|1|0|0|0|1|0|0|0|0|1|0|0|0|0|0|0|0|0|0|0|0|0|0|0|0|0|0|0|0|0|0|0|0|0|0|0|0|0|0|0|0|0|0|0|0|0|0|0|0|0|0|0|0|0|0|0|0|0|0|0|0|0|1|0|0|0|0|0|0|0|0|0|0|0|0|0|0|0|0|0|0|0|0|1|0|0|1|0|0|0|0|0|0|0|0|0|0|0|0|0|0|0|0|0|0|0|0|0|0|0|0|0|0|0|0|0|0|0|0|0|0|0|0|0|0|0|0|0|0|0|0|0|0|0|0|0|0|0|0|0|0|0|0|0|0|1|0|0|0|0|0|0|0|0|1|0|0|0|0|0|0|0|0|0|0|0|0|0|0|0|0|0|0|0|0|0|0|0|0|0|0|1|0|0|0|0|0|0|0|0|0|0|0|0|0|0|0|0|0|0|0|1|0|0|0|0|0|1|0|1|0|0|0|0|1|0|0|0|0|0|0|0|0|0|0|0|0|0|0|0|0|0|0|0|0|0|0|0|0|0|0|0|0|0|0|0|0|0|0|0|0|0|0|0|0|0|0|0|0|0|0|0|0|0|0|0|0|0|0|0|0|0|0|0|0|0|0|0|0|0|0|0|0|0|0|0|0|0|0|0|0|0|0|0|0|0|0|0|0|0|0|0|0|0|0|0|0|0|0|0|0|0|0|0|0|0|0|0|0|0|0|0|0|0|0|0|0|0|0|0|0|0|0|0|0|0|0|0|0|0|0|0|0|0|0|0|0|0|0|0|0|0|0|0|0|0|0|0|0|0|0|0|0|0|0|0|0|0|0|0|0|0|0|0|0|0|0|0|0|0|0|0|0|0|0|0|0|0|0|0|0|0|0|0|0|0|0|0|0|0|0|0|0|0|0|0|0|0|0|0|0|0|0|0|0|0|0|0|0|0|0|0|0|0|0|0|0|0|0|0|0|0|0|0|0|0|0|0|0|0|0|0|0|0|0|0|0|0|0|0|0|0|0|0|0|0|0|0|0|0|0|0|0|0|0|0|0|0|0|0|0|0|0|0|0|0|0|0|0|0|0|0|0|0|0|0|0|0|0|0|0|0|0|0|0|0|0|0|0|0|0|0|0|0|0|0|0|0|0|0|0|0|0|0|0|0|0|0|0|0|0|0|0|0|0|0|0|0|0|0|0|0|0|0|0|0|0|0|0|0|0|0|0|0|0|0|0|0|0|0|0|0|0|0|0|0|0|0|0|0|0|0|0|0|0|0|0|0|0|0|0|0|0|0|0|0|0|0|0|0|0|0|0|0|0|0|0|0|0|0|0|0|0|0|0|0|0|0|0|0|0|0|0|0|0|0|0|0|0|0|0|0|0|0|0|0|0|0|0|0|0|0|0|0|0|0|0|0|0|0|0|0|0|0|0|0|0|0|0|0|0|0|0|0|0|0|0|0|0|0|0|0|0|0|0|0|0|0|0|0|0|0|0|0|0|0|0|0|0|0|0|0|0|0|0|0|0|0|0|0|0|0|0|0|0|0|0|0|0|0|0|0|0|0|0|0|0|0|0|0|0|0|0|0|0|0|0|0|0|0|0|0|0|0|0|0|0|0|0|0|0|0|0|0|0|0|0|0|0|0|0|0|0|0|0|0|0|0|0|0|0|0|0|0|0|0|0|0|0|0|0|0|0|0|0|0|0|0|0|0|0|0|0|0|0|0|0|0|0|0|0|0|0|0|0|0|0|0|0|0|0|0|0|0|0|0|0|0|0|0|0|0|0|0|0|0|0|0|0|0|0|0|0|0|0|0|0|0|0|0|0|0|0|0|0|0|0|0|0|0|0|0|0|0|0|0|0|0|0|0|0|0|0|0|0|0|0|0|0|0|0|0|0|0|0|0|0|0|0|0|0|0|0|0|0|0|0|0|0|0|0|0|0|0|0|0|0|0|0|0|0|0|0|0|0|0|0|0|0|0|0|1|0|0|0|0|0|0|0|0|0|1|0|1|0|0|0|0|0|0|0|0|0|0|0|0|0|0|0|0|0|0|0|0|0|0|0|0|0|0|0|0|0|0|0|0|0|0|0|0|0|0|0|0|0|0|0|0|0|0|0|0|0|0|0|0|0|0|0|0|0|0|0|0|0|0|0|0|0|0|0|0|0|0|0|0|0|0|0|0|0|0|0|0|0|0|0|0|0|0|0|0|0|0|0|0|0|0|0|0|0|0|0|0|0|0|0|0|0|0|0|0|0|0|0|0|0|0|0|0|0|0|0|0|0|0|0|0|0|0|0|0|0|0|0|0|0|0|0|0|0|0|0|0|0|0|0|0|0|0|0|0|0|0|0|0|0|0|0|0|0|0|0|0|0|0|0|0|0|0|0|0|0|0|0|0|0|0|0|0|0|0|0|0|0|0|0|0|0|0|0|0|0|0|0|0|0|0|0|0|0|0|0|0|0|0|0|0|0|0|0|0|0|0|0|0|0|0|0|0|0|0|0|0|0|0|0|0|0|0|0|0|0|0|0|0|0|0|0|0|0|0|0|0|0|0|0|0|0|0|0|0|0|0|0|0|0|0|0|0|0|0|0|0|0|0|0|0|0|0|0|0|0|0|0|0|0|0|0|0|0|0|0|0|0|0|0|0|0|0|0|0|0|0|0|0|0|0|0|0|0|0|0|0|0|0|0|0|0|0|0|0|0|0|0|0|0|0|0|0|0|0|0|0|0|0|0|0|0|0|0|0|0|0|0|0|0|0|0|0|0|0|0|0|0|0|0|0|0|0|0|0|0|0|0|0|0|0|0|0|0|0|0|0|0|0|0|0|0|0|0|0|0|0|0|0|0|0|0|0|0|0|0|0|0|0|0|0|0|0|0|0|0|0|0|0|0|0|0|0|0|0|0|0|0|0|0|0|0|0|0|0|0|0|0|0|0|0|0|0|0|0|0|0|0|0|0|0|0|0|0|0|0|0|0|0|0|0|0|0|0|0|0|0|0|0|0|0|0|0|0|0|0|0|0|0|0|0|0|0|0|0|0|0|0|0|0|0|0|0|0|0|0|0|0|0|0|0|0|0|0|0|0|0|0|0|0|0|0|0|0|0|0|0|0|0|0|0|0|0|0|0|0|0|0|0|0|0|0|0|0|0|0|0|0|0|0|0|0|0|0|0|0|0|0|0|0|0|0|0|0|0|0|0|0|0|0|0|0|0|0|0|0|0|0|0|0|0|0|0|0|0|0|0|0|0|0|0|0|0|0|0|0|0|0|0|0|0|0|0|0|0|0|0|0|0|0|0|0|0|0|0|0|0|0|0|0|0|0|0|0|0|0|0|0|0|0|0|0|0|0|0|0|0|0|0|0|0|0|0|0|0|0|0|0|0|0|0|0|0|0|0|0|0|0|0|0|0|0|0|0|0|0|0|0|0|0|0|0|0|0|0|0|0|0|0|0|0|0|0|0|0|0|0|0|0|0|0|0|0|0|0|0|0|0|0|0|0|0|0|0|0|0|0|0|0|0|0|0|0|0|0|0|0|0|0|0|0|0|0|0|0|0|0|0|0|0|0|0|0|0|0|0|0|0|0|0|0|0|0|0|0|0|0|0|0|0|0|0|0|0|0|0|0|0|0|0|0|0|0|0|0|0|0|0|0|0|0|0|0|0|0|0|0|0|0|0|0|0|0|0|0|0|0|0|0|0|0|0|0|0|0|0|0|0|0|0|0|0|0|0|0|0|0|0|0|0|0|0|0|0|0|0|0|1|0|0|0|0|0|0|0|0|0|0|0|0|0|0|0|0|0|0|0|0|0|0|0|0|0|0|0|0|0|0|0|0|0|0|0|0|0|0|0|0|0|0|0|0|0|0|0|0|0|0|0|0|0|0|0|0|0|0|0|0|0|0|0|0|0|0|0|0|0|0|0|0|0|0|0|0|0|0|0|0|0|0|0|0|0|0|0|0|0|0|0|0|0|0|0|0|0|0|0|0|0|0|0|0|0|0|0|0|0|0|0|0|0|0|0|0|0|0|0|0|0|0|0|0|0|0|0|0|0|0|0|0|0|0|0|0|0|0|0|0|0|0|0|0|0|0|0|0|0|0|0|0|0|0|0|0|0|0|0|0|0|0|0|0|0|0|0|0|0|0|0|0|0|0|0|0|0|0|0|0|0|0|0|0|0|0|0|0|0|0|0|0|0|0|0|0|0|0|0|0|0|0|0|0|0|0|0|0|0|0|0|0|0|1|0|0|0|0|0|0|0|0|0|0|0|0|0|0|0|0|0|0|0|0|0|0|0|0|0|0|0|0|0|0|0|0|0|0|0|0|1|0|0|0|0|0|0|0|0|0|0|0|0|0|0|0|0|1|0|0|0|0|0|1|0|0|0|0|0|0|0|0|0|0|0|0|0|0|0|0|0|0|0|0|0|0|0|0|0|0|0|0|0|0|0|0|0|0|0|0|0|0|0|0|0|0|0|0|0|0|0|0|0|0|0|0|0|0|0|0|0|0|0|0|0|0|0|0|0|0|0|0|0|0|0|0|0|0|0|0|0|0|0|0|0|0|0|0|0|0|0|0|0|0|0|0|0|0|0|0|0|0|0|0|0|0|0|0|0|0|0|0|0|0|0|0|0|0|0|0|0|0|0|0|0|0|0|0|0|0|0|0|0|0|0|0|0|0|0|0|0|0|0|0|0|0|0|0|0|0|0|0|0|0|0|0|0|0|0|0|0|0|0|0|0|0|0|0|0|0|0|0|0|0|0|0|0|0|0|0|0|0|0|0|0|0|0|0|0|0|0|0|0|0|0|0|0|0|0|0|0|0|0|0|0|0|0|0|0|0|0|0|0|0|0|0|0|0|0|0|0|0|0|0|0|0|0|0|0|0|0|0|0|0|0|0|0|0|0|0|0|1|0|0|0|0|0|0|0|0|0|0|0|0|0|0|0|0|0|0|0|0|0|0|0|0|0|0|0|0|0|0|0|0|0|0|0|0|0|0|0|0|0|0|0|0|0|0|0|0|0|0|0|0|0|0|0|0|0|0|0|0|0|0|0|0|0|0|1|0|0|0|0|0|0|0|0|0|0|0|0|0|0|0|0|0|0|0|0|0|0|0|0|0|0|0|0|0|0|0|0|0|0|0|0|0|0|0|0|0|0|0|0|0|0|0|0|0|0|0|0|0|0|0|0|1|0|0|0|0|0|0|0|0|0|0|0|0|0|0|0|0|0|0|0|0|0|0|0|0|0|0|0|0|0|0|0|0|0|0|0|0|0|0|0|0|0|0|0|0|0|0|0|0|0|0|0|0|0|0|0|0|0|0|0|0|0|0|0|0|0|0|0|0|0|0|0|0|0|0|0|0|0|0|0|0|0|0|0|0|0|0|0|0|0|0|0|0|0|0|0|0|0|0|0|0|0|0|0|0|0|0|0|0|0|0|0|0|0|0|0|0|0|0|0|0|0|0|0|0|0|0|0|0|0|0|0|0|0|0|0|0|0|0|0|0|0|0|0|0|0|0|0|0|0|0|0|0|0|0|0|0|0|0|0|0|0|0|0|0|0|0|0|0|0|0|0|0|0|0|0|0|0|0|0|0|0|0|0|0|0|0|0|0|0|0|0|0|0|0|0|0|0|0|0|0|0|0|0|0|0|0|0|0|0|0|0|0|0|0|0|0|0|0|0|0|0|0|0|0|0|0|0|0|0|0|0|0|0|0|0|0|0|0|0|0|0|0|0|0|0|0|0|0|0|0|0|0|0|0|0|0|0|0|0|0|0|0|0|0|0|0|0|0|0|0|0|0|0|0|0|0|0|0|0|0|0|0|0|0|0|0|0|0|0|0|0|0|0|0|0|0|0|0|0|0|0|0|0|0|0|0|0|0|0|0|0|0|0|0|0|0|0|0|0|0|0|0|0|1|0|0|0|0|0|0|0|0|0|1|0|0|0|0|0|0|0|0|0|0|0|0|0|0|0|0|0|0|0|0|0|0|0|0|0|0|0|0|0|0|0|0|0|0|0|0|0|0|0|0|0|0|0|0|0|0|0|0|0|0|0|0|0|0|0|0|0|0|1|0|0|0|0|0|0|0|0|0|0|0|0|0|0|0|0|0|0|0|0|0|0|0|0|0|0|0|0|0|0|0|0|0|0|0|0|0|0|0|0|0|0|0|0|0|0|0|0|0|0|0|0|0|0|0|0|0|0|0|0|0|0|0|0|0|0|0|0|0|0|0|0|0|0|0|0|0|0|0|1|0|0|0|0|0|0|0|0|0|0|0|0|0|0|0|0|0|0|0|0|0|0|0|0|0|0|0|0|0|0|0|0|0|0|0|0|1|0|0|0|0|0|0|0|0|0|0|0|0|0|0|0|0|0|0|0|0|0|0|0|0|0|0|0|0|0|0|0|0|0|0|0|0|0|0|0|0|0|0|0|0|0|0|0|0|0|0|0|0|0|0|0|0|0|0|0|0|0|0|0|0|0|0|0|0|0|0|0|0|0|0|0|0|0|0|0|0|0|0|0|0|0|0|0|0|0|0|0|0|0|0|0|0|0|0|0|0|0|0|0|0|0|0|0|0|0|0|0|0|0|0|0|0|0|0|0|0|0|0|0|0|0|0|0|0|0|0|0|0|0|0|0|0|0|0|0|0|0|0|0|0|0|0|0|0|0|0|0|0|0|0|0|0|1|0|0|0|0|0|0|0|0|0|0|0|0|0|0|0|0|0|0|0|0|0|0|0|0|0|0|0|0|0|0|0|0|0|0|0|0|0|0|0|0|0|0|0|0|0|0|0|0|0|0|0|0|0|0|0|0|0|0|0|0|0|0|0|0|0|0|0|0|0|0|0|0|0|0|0|0|0|0|0|0|0|0|0|0|0|0|0|0|0|0|0|0|0|0|0|0|0|0|0|0|0|0|0|0|0|0|0|0|0|0|0|0|0|0|0|0|0|0|0|0|0|0|0|0|0|0|0|0|0|0|0|0|0|0|0|0|0|0|0|0|0|0|0|0|0|0|0|0|0|0|0|0|0|0|0|0|0|0|0|0|0|0|0|0|0|0|0|0|0|0|0|0|0|0|0|0|0|0|0|0|0|0|0|0|0|0|0|0|0|0|0|0|0|0|0|0|0|0|0|0|0|0|0|0|0|0|0|0|0|0|0|0|0|0|0|0|0|0|0|0|0|0|0|0|0|0|0|0|0|0|0|0|0|0|0|0|0|0|0|0|0|0|0|0|0|0|0|0|0|0|0|0|0|0|0|0|0|0|0|0|0|0|0|0|0|0|0|0|0|0|0|0|0|0|0|0|0|0|0|0|0|0|0|0|0|0|0|0|0|0|0|0|0|0|0|0|0|0|0|0|0|0|0|0|0|0|0|0|0|0|0|0|0|0|0|0|0|0|0|0|0|0|0|0|0|0|0|0|0|0|0|0|0|0|0|0|0|0|0|0|0|0|0|0|0|0|0|0|0|0|0|0|0|0|0|0|0|0|0|0|1|0|0|0|0|0|0|0|0|0|0|0|0|0|0|0|0|0|0|0|0|0|0|0|0|0|0|0|0|0|0|0|0|0|0|0|0|0|0|0|0|0|0|0|0|0|0|0|0|0|0|0|0|0|0|0|0|0|0|0|0|0|0|0|0|0|0|0|0|0|0|0|0|0|0|0|0|0|0|0|0|0|0|0|0|0|0|0|0|0|0|0|0|0|0|0|0|0|0|0|0|0|0|0|0|0|0|0|0|0|0|0|0|0|0|0|0|0|0|0|0|0|0|0|0|1|0|0|0|0|0|0|0|0|0|0|0|1|0|0|0|0|0|0|0|0|0|0|0|0|0|0|0|0|0|0|0|0|0|0|0|0|0|0|0|0|0|0|0|0|0|0|0|0|0|0|0|0|0|0|0|0|0|0|0|0|0|0|0|0|0|0|0|0|0|0|0|0|0|0|0|0|0|0|0|0|0|0|0|0|0|0|0|0|0|0|0|0|0|0|0|0|0|0|0|0|0|0|0|0|0|0|1|0|0|0|0|0|0|0|0|0|0|0|0|0|0|0|0|0|0|0|0|0|0|0|0|0|0|0|0|0|0|0|0|0|0|0|0|0|0|0|0|0|0|0|0|0|0|0|0|0|0|0|0|0|0|0|0|0|0|0|0|0|0|0|0|0|0|0|0|0|0|0|0|0|0|0|0|0|0|0|0|0|0|0|0|0|0|0|0|0|0|0|0|0|0|0|0|0|0|0|0|0|0|0|0|0|0|0|0|0|0|0|0|0|0|0|0|0|0|0|0|0|0|0|0|0|0|0|0|0|0|0|0|0|0|0|0|0|0|0|0|0|0|0|0|0|0|0|0|0|0|0|0|1|0|0|0|0|0|0|0|0|0|0|0|0|0|0|0|0|0|0|0|0|0|0|0|0|0|0|0|0|0|0|0|0|0|0|0|0|0|0|0|0|0|0|0|0|0|0|0|0|0|0|0|0|0|1|0|0|0|0|0|0|0|0|0|0|0|0|0|0|0|0|0|0|0|0|0|0|0|0|0|0|0|0|0|0|0|0|0|0|0|0|0|0|0|0|0|0|0|0|0|0|0|0|0|0|0|0|0|0|0|0|0|0|0|0|0|0|0|0|0|0|0|0|0|0|0|0|0|0|0|0|0|0|0|0|0|0|0|0|0|0|0|0|0|0|0|0|0|0|0|0|0|0|0|0|0|0|0|0|0|0|0|0|0|0|0|0|0|0|0|0|0|0|0|0|0|0|0|0|0|0|0|0|0|0|0|0|0|0|0|0|0|0|0|0|0|0|0|0|0|0|0|0|0|0|1|0|0|0|0|0|0|0|0|0|0|0|0|0|0|0|0|0|0|0|0|0|0|0|0|1|0|0|0|0|0|0|0|0|0|0|0|0|0|0|0|0|0|0|0|0|0|0|0|0|0|0|0|0|0|0|0|0|0|0|0|0|0|0|0|0|0|0|0|0|0|0|0|0|0|0|0|0|0|0|0|0|0|0|0|0|0|0|0|0|0|0|0|0|0|0|0|0|0|0|0|0|0|0|0|0|0|0|0|0|0|0|0|0|0|0|0|0|0|0|0|0|0|0|0|0|0|0|0|0|0|0|0|0|0|0|0|0|0|0|0|0|0|0|0|0|0|0|0|0|0|0|0|0|0|0|0|0|0|0|0|0|0|0|1|0|0|0|0|0|0|0|0|0|0|0|0|0|0|0|0|0|0|0|0|0|0|0|0|0|0|0|0|0|0|0|0|0|0|0|0|0|0|0|0|0|0|0|0|0|0|0|0|0|0|0|0|0|0|0|0|0|0|0|1|0|0|0|0|0|0|0|0|0|0|0|0|0|0|0|0|0|0|0|0|0|0|0|0|0|0|0|0|0|1|0|0|0|0|0|1|0|0|0|0|0|0|0|0|0|0|0|0|0|0|0|0|0|0|0|0|0|0|0|0|0|0|0|0|0|0|0|0|0|0|0|0|0|0|0|0|0|0|0|0|0|0|1|0|0|0|0|0|0|0|0|0|0|0|0|0|0|0|0|0|0|0|0|0|0|0|0|0|0|0|0|0|0|0|0|0|0|0|0|0|0|0|0|0|0|0|0|0|0|0|0|0|0|0|0|0|0|0|0|0|0|0|0|0|0|0|0|0|0|0|0|0|0|0|0|0|0|0|0|0|0|0|0|0|0|0|0|0|0|0|0|0|0|0|0|0|0|0|0|0|0|0|0|0|0|0|0|0|0|0|0|0|0|0|0|0|0|0|0|0|0|0|0|0|0|0|0|0|0|0|0|0|0|0|0|0|0|0|0|0|0|0|0|0|0|0|0|0|0|0|0|0|0|0|0|0|0|0|0|0|0|0|0|0|0|0|0|0|0|0|0|0|0|0|0|0|0|0|0|0|0|0|0|0|0|0|0|0|0|0|0|0|1|0|0|0|0|0|0|0|0|0|0|0|0|0|0|0|0|0|0|0|0|0|1|0|0|0|0|0|0|0|0|0|0|0|0|0|1|0|0|0|0|0|0|0|0|0|0|0|0|0|0|0|0|0|0|0|0|0|0|0|0|0|0|0|0|1|0|0|0|0|0|0|0|0|0|0|0|0|0|0|0|0|0|0|0|0|0|0|0|0|0|0|0|0|0|0|0|0|0|0|0|0|0|0|0|0|0|0|0|1|0|0|0|1|0|0|0|0|0|0|0|0|0|0|0|0|0|0|0|0|0|0|0|0|0|0|0|0|0|0|0|3|0|0|0|0|0|0|0|0|0|0|0|0|0|0|0|0|0|0|0|1|0|0|0|0|0|0|0|0|0|0|0|0|0|0|0|0|0|0|0|0|0|0|0|0|0|0|1|0|0|0|0|0|0|0|0|0|0|0|0|0|0|0|0|0|0|0|0|0|0|0|0|0|0|0|0|0|0|0|0|0|0|0|0|0|0|0|0|0|0|0|0|0|0|0|0|0|0|0|0|0|0|1|0|0|0|0|0|0|0|0|0|0|2|0|0|0|0|0|0|0|0|0|0|0|0|0|0|0|0|0|0|0|0|0|0|0|0|0|0|0|0|0|0|0|0|0|0|0|0|0|0|0|0|0|0|0|0|0|0|1|0|0|0|0|0|0|0|0|0|0|0|0|0|0|0|0|0|0|0|0|0|0|0|0|0|0|0|0|0|0|0|0|0|0|0|0|0|0|0|0|0|0|0|0|0|0|0|0|0|0|0|0|0|0|0|0|0|0|0|0|0|0|0|0|0|0|0|0|0|0|0|0|0|0|0|0|0|0|0|0|0|0|0|0|0|0|0|0|0|0|0|0|0|0|0|0|0|0|0|0|0|0|0|0|0|0|0|0|0|0|0|0|0|0|0|0|0|0|0|0|0|0|0|0|0|0|0|0|0|0|0|0|0|0|0|0|0|0|0|0|0|0|0|0|0|0|0|0|0|0|0|0|0|0|0|0|0|0|1|0|0|0|0|0|0|0|0|0|0|0|0|0|0|0|0|0|0|1|0|0|0|0|0|0|0|0|0|0|0|0|0|1|0|0|1|0|0|0|0|0|0|0|0|0|0|0|0|0|0|0|0|0|0|0|0|0|0|0|0|0|0|0|0|0|0|0|0|0|0|0|0|0|0|0|0|0|0|0|0|0|0|0|1|0|0|0|0|0|0|0|0|0|0|0|0|0|0|0|0|0|0|0|0|0|0|0|0|0|0|0|0|0|0|0|0|0|0|0|0|0|0|0|0|0|0|0|0|0|0|0|0|0|0|0|0|0|0|0|0|0|0|0|0|0|0|0|0|0|0|0|0|0|0|0|0|0|0|0|1|0|0|0|1|0|0|1|0|0|0|0|0|0|0|0|0|0|0|0|0|0|0|0|0|0|0|0|0|0|0|0|0|0|0|0|0|0|0|0|0|1|0|0|0|0|0|0|0|0|0|0|0|0|0|0|0|0|0|0|0|0|0|0|0|0|0|0|0|0|0|0|0|0|0|0|0|0|0|0|0|0|0|0|0|0|0|0|1|0|0|0|1|0|1|0|0|0|0|0|0|0|0|0|0|0|0|0|0|0|0|0|0|0|0|0|0|0|0|0|0|0|0|0|0|0|0|0|0|0|0|0|0|0|0|0|0|0|0|0|0|0|0|0|0|0|0|0|0|0|0|0|0|0|0|0|0|0|0|0|0|0|0|0|1|0|0|0|1|0|0|0|0|0|0|0|1|0|0|0|0|0|0|0|0|0|0|1|0|0|0|0|0|0|0|0|0|0|0|0|0|0|0|0|0|0|0|0|0|0|0|0|0|0|0|0|1|0|0|0|0|1|0|0|0|0|1|0|0|0|0|0|0|0|0|0|0|0|0|0|0|0|0|0|0|0|0|0|0|0|0|0|0|0|0|0|0|0|0|0|0|0|0|0|0|0|0|0|0|0|0|0|0|0|0|0|0|0|0|0|0|0|0|0|0|0|0|0|0|0|0|0|0|0|0|0|0|0|0|0|0|0|0|0|0|0|0|0|0|0|0|0|0|0|0|0|0|0|0|0|0|0|0|0|0|0|0|0|0|0|0|0|0|0|0|0|0|0|0|0|0|0|0|0|0|0|0|0|0|0|0|0|0|0|0|0|0|0|0|0|0|0|0|0|0|0|0|0|0|0|0|0|0|0|0|0|0|0|0|0|0|1|0|0|0|0|1|0|0|0|0|0|0|0|1|0|0|0|0|0|0|0|0|0|0|0|0|0|0|0|0|0|0|0|0|0|0|0|0|0|0|0|0|1|0|0|0|1|0|0|0|0|0|0|0|0|0|0|0|0|0|0|0|0|0|0|0|0|0|0|0|0|0|0|0|0|0|0|0|0|0|0|0|0|0|0|0|0|0|1|0|0|0|0|0|0|0|0|0|0|0|0|0|0|0|0|0|0|2|0|0|0|0|0|0|0|0|0|0|0|0|0|0|0|0|0|0|0|0|0|0|0|0|0|0|0|0|0|0|0|0|0|1|0|0|0|0|0|0|0|0|0|0|0|0|0|0|0|0|0|0|0|0|0|0|0|0|0|0|0|0|0|0|0|0|0|0|0|0|0|0|0|0|0|0|0|0|0|0|1|0|0|0|0|0|0|0|0|0|0|0|0|0|0|0|0|0|0|0|0|0|0|0|0|0|0|0|0|0|0|0|0|0|0|0|0|0|0|0|0|0|0|1|0|0|1|0|0|0|0|0|0|0|0|0|0|0|0|0|0|0|0|0|0|0|0|0|0|0|0|0|0|0|0|0|0|0|0|0|0|0|0|0|0|0|0|0|0|0|0|0|0|0|0|0|0|0|0|0|0|0|0|0|0|0|0|0|0|0|0|0|0|0|0|0|0|0|0|0|0|0|0|0|0|0|0|0|0|0|0|0|0|0|0|0|0|0|0|0|0|0|0|0|0|0|1|0|0|0|0|0|0|0|0|0|0|0|0|0|0|0|0|0|0|0|0|0|0|0|0|0|0|0|0|0|0|0|0|0|0|0|0|0|0|1|0|0|1|0|0|1|0|0|0|0|0|1|0|0|0|0|0|0|0|0|0|0|0|0|0|0|0|0|0|0|0|0|0|0|0|0|0|0|1|0|0|0|0|0|0|0|0|0|0|0|0|0|0|0|0|0|0|0|0|0|1|0|0|0|0|0|0|0|0|0|0|0|0|0|0|0|0|0|0|0|0|0|0|0|0|0|0|1|0|0|0|0|0|0|0|0|0|0|0|0|0|0|0|0|0|0|1|0|1|0|0|0|0|0|0|0|0|0|0|0|0|0|0|0|0|0|0|0|0|0|0|0|0|0|0|0|0|1|0|0|0|0|0|0|0|0|0|0|0|0|0|0|0|0|0|0|0|0|0|0|0|0|0|0|0|0|0|0|0|0|0|0|0|0|0|0|0|1|0|0|0|0|0|0|0|0|0|0|0|0|0|0|0|0|0|0|0|0|0|0|0|0|0|0|0|0|0|0|0|0|0|0|0|0|0|0|0|0|0|0|0|0|0|0|0|0|0|0|0|0|0|0|0|0|0|0|0|0|0|0|0|1|0|0|0|0|0|0|0|0|0|0|0|0|0|0|0|0|0|0|0|0|0|0|0|0|0|0|0|0|0|0|0|0|0|0|0|0|0|0|0|0|0|0|0|0|0|0|0|0|0|0|0|0|0|0|0|0|0|0|0|0|0|0|0|0|0|0|0|0|0|0|0|0|0|0|0|0|0|0|0|0|0|0|0|0|0|0|0|0|0|0|0|0|0|0|0|0|0|0|0|0|0|0|0|0|0|0|0|0|0|0|0|0|0|0|0|0|0|0|0|0|0|0|0|0|0|0|0|0|0|0|0|0|0|0|0|0|0|0|1|0|0|0|0|0|0|0|1|0|0|1|0|3|0|0|0|0|0|0|0|0|0|0|0|0|0|0|0|0|0|0|0|0|0|0|0|0|0|0|0|0|0|0|0|0|0|0|0|0|0|0|0|0|0|0|0|0|0|0|0|0|0|0|0|0|0|0|0|0|0|0|0|0|0|0|0|0|0|0|0|0|0|0|0|0|0|0|0|0|0|0|0|0|0|0|0|0|0|0|0|0|0|0|0|0|0|0|1|0|0|0|0|0|0|0|0|0|0|0|0|0|0|0|0|0|0|0|0|1|0|0|0|0|0|0|0|0|0|0|0|0|0|0|0|0|0|0|0|1|0|0|0|0|0|0|0|0|0|0|0|0|0|0|0|0|0|0|0|0|0|0|0|0|0|0|0|0|0|0|0|0|0|0|0|0|0|0|0|0|0|0|0|0|0|0|0|0|0|0|0|0|0|0|0|0|0|0|0|0|0|0|0|0|0|0|0|0|0|0|0|0|0|0|0|0|0|1|0|0|0|0|0|0|0|0|0|0|0|0|0|0|0|0|0|0|0|0|0|0|0|0|0|0|0|0|0|2|0|0|0|0|1|1|0|0|0|0|1|1|0|0|0|0|0|1|0|0|0|0|0|0|0|0|0|0|0|0|0|0|0|1|0|0|0|0|1|1|0|0|0|0|0|0|0|1|0|1|0|1|1|0|0|0|0|0|2|0|0|0|0|0|0|0|0|0|0|0|0|0|0|0|0|0|0|0|0|0|0|0|0|0|0|0|0|0|0|0|0|0|0|0|0|0|0|0|0|0|0|0|0|0|0|0|0|0|0|0|0|0|0|0|0|0|0|0|0|0|0|0|0|0|0|0|0|0|0|0|0|0|0|0|0|0|0|0|0|0|0|0|0|0|0|0|0|0|0|0|0|0|0|0|0|1|0|0|0|0|0|0|0|0|0|0|0|0|0|0|0|0|0|0|0|0|0|0|0|0|0|0|0|0|0|0|0|0|0|0|0|0|0|0|0|0|0|0|0|0|0|0|0|0|0|0|0|0|0|0|0|0|0|0|0|0|0|0|0|0|0|0|0|0|0|0|0|0|0|0|0|0|0|0|0|0|0|0|0|0|0|0|0|0|0|0|0|0|0|0|0|0|0|0|0|0|0|0|0|0|0|0|0|0|0|0|0|0|0|0|0|0|0|0|0|0|0|0|0|0|0|0|0|0|0|0|0|0|0|0|0|0|0|0|0|0|0|0|0|0|0|0|0|0|0|0|0|0|0|0|0|0|0|0|0|0|0|0|0|0|0|0|0|0|0|0|0|0|0|0|0|0|0|0|0|0|0|0|0|0|0|0|0|0|0|0|0|0|0|0|0|0|0|0|0|0|0|0|0|0|0|0|0|0|0|0|0|0|0|0|0|0|0|0|0|0|0|0|0|0|0|0|0|0|0|0|0|0|0|0|0|0|0|0|0|0|0|0|0|0|0|0|0|0|0|0|0|0|0|0|0|0|0|0|0|0|0|0|0|0|0|0|0|0|0|0|0|0|0|0|0|0|0|0|0|0|1|0|0|0|0|0|0|0|0|0|0|0|0|0|0|0|0|0|0|0|0|0|0|0|0|0|0|0|0|0|0|0|0|0|0|0|0|0|0|0|0|0|0|0|0|0|0|0|0|0|0|0|0|0|0|0|0|0|0|0|0|1|0|1|0|0|1|0|0|0|0|0|0|0|0|0|0|0|0|0|0|0|0|0|0|0|0|0|0|0|0|1|0|0|0|0|0|0|0|0|0|0|0|0|0|0|0|0|0|0|0|0|0|0|0|0|0|0|0|0|0|0|0|0|0|0|0|0|0|0|0|0|0|0|0|0|0|0|0|0|0|0|0|0|0|0|0|0|0|0|0|0|0|0|0|0|0|0|0|0|0|0|1|0|0|0|0|0|0|0|0|0|0|0|0|0|0|0|0|0|0|0|0|0|0|0|0|0|0|0|0|0|0|0|0|0|0|0|0|0|0|0|0|0|0|0|0|0|0|0|0|0|0|0|0|0|0|0|0|0|0|0|0|0|0|0|0|0|0|1|0|0|0|0|0|0|0|0|0|0|0|0|0|0|0|0|0|0|0|0|0|0|0|0|0|0|1|0|0|0|0|0|0|0|0|0|0|0|0|0|0|0|0|0|2|0|0|0|0|0|0|0|0|0|0|0|0|0|0|0|0|0|0|0|0|0|0|0|0|0|0|1|0|0|0|0|1|0|0|0|0|0|0|0|0|0|0|0|0|0|0|0|0|0|0|0|0|0|0|0|0|0|0|0|0|0|0|0|0|0|0|0|0|0|0|0|0|0|0|0|0|0|0|0|0|0|0|0|0|0|0|0|0|0|0|0|0|0|0|0|0|0|0|0|0|0|0|0|0|0|0|0|0|0|0|0|1|0|0|1|0|0|0|0|0|0|0|0|0|0|0|0|0|0|0|0|0|0|0|0|0|0|0|0|0|0|0|0|0|0|0|0|0|0|0|0|0|0|0|0|0|0|0|0|0|0|0|0|0|0|0|0|0|0|0|0|0|0|0|0|0|0|0|0|0|0|0|0|0|0|0|0|0|0|0|0|0|0|0|0|1|0|0|0|0|0|0|0|0|0|0|0|0|0|0|0|0|0|0|0|0|0|0|0|0|0|0|0|0|0|0|0|0|0|0|0|0|0|0|0|0|0|0|1|0|0|0|0|0|0|0|0|0|1|0|0|0|0|0|0|0|0|0|0|0|0|0|0|0|0|0|0|0|0|0|0|0|0|0|0|0|0|0|0|0|0|1|0|0|0|0|0|0|0|0|0|0|0|0|0|0|0|0|0|0|0|0|0|0|0|0|0|0|0|0|0|0|0|0|0|0|0|0|0|0|0|0|1|0|0|0|0|0|0|0|0|0|0|0|0|0|0|0|1|0|0|0|0|0|0|0|0|0|0|0|0|1|0|0|0|0|0|0|0|0|0|0|0|0|0|0|0|0|0|0|1|0|0|0|0|0|0|0|0|0|0|0|0|0|0|0|0|0|0|0|0|0|0|0|0|0|0|0|0|0|0|0|0|0|0|0|0|0|0|0|0|0|0|0|0|0|0|0|0|0|0|1|0|0|0|0|0|0|0|0|0|0|0|0|0|0|0|0|0|0|0|0|0|0|0|0|0|0|0|0|0|0|0|0|0|0|0|1|0|0|0|0|0|0|1|0|0|0|0|0|0|0|0|0|0|0|0|0|1|0|0|0|0|0|0|0|0|0|0|0|0|0|0|0|0|0|0|0|0|0|0|0|0|0|0|0|0|0|0|0|0|0|0|0|0|0|0|0|0|0|0|1|0|0|0|0|0|0|0|0|0|0|0|0|0|0|0|0|0|0|0|0|0|0|0|0|0|0|0|0|0|0|0|0|0|0|0|0|0|0|0|0|0|0|0|0|0|0|0|0|1|0|0|0|0|0|0|0|0|0|0|0|0|0|0|0|0|0|0|0|0|0|0|0|0|0|0|0|0|0|0|0|0|0|0|0|0|0|0|0|0|0|0|0|0|0|0|0|0|0|0|0|0|0|0|0|0|0|0|0|0|0|0|0|0|0|0|0|0|0|0|0|0|0|0|0|0|0|0|0|0|0|0|0|0|0|0|0|0|0|0|0|0|0|0|0|0|0|0|0|0|0|0|0|0|0|0|0|0|0|0|0|0|0|0|0|0|0|0|0|0|0|0|0|0|0|0|0|0|0|0|0|0|0|0|0|0|0|0|0|0|0|0|0|0|0|0|0|0|0|0|0|0|0|0|0|0|0|0|0|0|0|0|0|0|0|0|0|0|0|0|0|0|0|0|0|0|0|0|0|0|0|0|0|0|0|0|0|0|0|0|0|0|0|0|0|0|0|0|0|0|0|0|0|0|0|0|0|0|0|0|0|0|0|0|0|0|0|0|0|0|0|0|0|0|0|0|0|0|0|0|0|0|0|0|0|0|0|0|0|0|0|0|0|0|0|0|0|0|0|0|0|0|0|0|0|0|0|0|0|0|0|0|0|0|0|0|0|0|0|0|0|0|0|0|0|0|0|0|0|0|0|0|0|0|0|0|0|0|0|0|0|0|0|1|0|0|0|0|0|0|0|0|0|0|0|0|0|0|0|0|0|0|0|0|0|0|0|0|0|0|0|0|0|0|0|0|0|0|0|0|0|0|0|0|0|0|0|0|0|0|0|0|0|0|0|0|0|0|0|0|0|0|0|0|0|0|0|0|0|0|0|0|0|0|0|0|0|0|0|0|0|0|0|0|0|0|0|0|0|0|0|0|0|0|0|0|0|0|0|0|0|0|0|0|0|0|0|0|0|0|0|0|0|0|0|0|0|0|0|0|0|0|0|0|0|0|0|0|0|0|0|0|0|0|1|1|0|0|0|0|0|0|0|0|0|0|0|0|0|0|0|0|0|0|0|0|0|0|0|0|0|0|0|0|0|0|0|0|0|0|0|0|0|0|0|0|0|0|0|0|0|0|0|0|0|0|0|0|0|0|0|0|0|0|0|0|0|0|0|0|0|0|0|0|0|0|0|0|0|0|0|0|0|0|0|0|0|0|0|0|0|0|0|0|0|0|0|0|0|0|0|0|0|0|0|0|0|0|0|0|0|0|0|0|0|0|0|0|0|0|0|0|0|0|0|0|0|0|0|0|0|0|0|0|0|0|0|0|0|0|0|0|0|0|0|0|0|0|0|0|0|0|0|0|0|0|0|0|0|0|0|0|0|0|0|0|0|0|0|0|0|0|0|0|0|0|0|0|0|0|0|0|0|0|0|0|0|0|0|0|0|0|0|0|0|1|0|0|0|0|0|0|0|0|0|0|0|0|0|0|0|0|0|0|0|0|0|0|0|0|0|0|0|0|0|0|0|0|0|0|1|0|0|0|0|0|0|0|1|0|0|0|0|0|0|0|0|0|0|0|0|0|0|0|0|0|0|0|0|0|0|0|0|0|0|0|0|0|0|0|0|0|0|0|0|0|0|0|0|0|0|0|0|0|0|0|0|0|0|0|0|0|0|0|0|0|0|0|0|0|0|0|0|0|0|0|0|0|0|0|0|0|0|0|0|0|0|0|0|0|0|1|0|0|0|0|0|0|0|0|0|0|0|0|0|0|0|0|0|0|0|0|0|0|0|0|0|0|0|0|0|0|0|0|0|0|0|0|0|0|0|0|0|0|0|0|0|0|0|0|0|0|0|0|0|1|0|0|0|0|0|0|0|0|0|0|0|0|0|0|0|0|0|0|0|0|0|0|0|0|0|0|0|0|0|0|0|0|0|0|0|0|0|0|0|0|0|0|0|0|0|0|0|0|0|0|0|0|0|0|0|0|0|0|0|0|0|0|0|0|0|0|0|0|0|0|0|0|0|0|0|0|0|0|0|0|0|0|0|0|0|0|0|0|0|0|0|0|0|0|0|0|0|0|0|0|0|0|0|0|0|0|0|0|0|0|0|0|0|0|0|0|0|0|0|0|0|0|0|0|0|0|0|0|0|0|0|0|0|0|0|0|0|0|0|0|0|0|0|0|0|0|0|0|0|0|0|0|0|0|0|0|0|0|0|0|0|0|0|0|0|0|0|0|0|0|0|0|0|0|0|0|0|0|0|0|0|0|0|0|0|0|0|0|0|0|0|0|0|0|0|0|0|0|0|0|0|0|0|0|0|0|0|0|0|0|0|0|0|0|0|0|0|0|0|0|0|0|0|0|0|0|0|0|0|0|0|0|0|0|0|0|0|0|0|0|0|0|0|0|0|0|0|0|0|0|0|0|0|0|0|0|0|0|0|0|0|0|0|0|0|0|0|0|0|0|0|0|0|0|0|0|0|0|0|0|0|0|0|0|0|0|0|0|0|0|0|0|0|0|0|0|0|0|0|0|0|0|0|0|0|0|0|0|0|0|0|0|0|0|0|0|0|0|0|0|0|0|0|0|0|0|0|0|0|0|0|0|0|0|0|0|0|0|0|0|1|0|0|0|0|0|0|0|0|0|0|0|0|0|0|0|0|0|0|0|0|0|0|0|0|0|0|0|0|0|0|0|0|0|0|0|0|0|0|0|0|0|0|0|0|0|0|0|0|0|0|0|0|0|0|0|0|0|0|0|0|0|0|0|0|0|0|0|0|0|0|0|0|0|0|0|0|0|0|0|0|0|0|0|0|0|0|0|0|0|0|0|0|0|0|0|0|0|0|0|0|0|0|0|0|0|0|0|0|0|0|0|0|0|0|0|0|0|0|0|0|0|0|0|0|0|0|0|0|0|0|0|0|0|0|0|0|0|0|0|0|0|0|0|0|0|0|0|0|0|0|1|0|0|0|0|0|0|0|0|0|0|0|0|0|0|0|0|0|0|0|0|0|0|0|0|0|0|0|0|0|0|0|0|0|0|0|0|0|0|0|0|0|0|0|0|0|0|0|0|0|0|0|0|0|0|0|0|0|0|0|0|0|0|0|0|0|0|1|</MDI>
    </Metadata>
  </PAMRasterBand>
</PAMDataset>
