# Supplementary material for: Identifying important ecosystem service areas based on distributions of ecosystem services in the Beijing–Tianjin–Hebei region, China
Source: PeerJ. 2022 Aug 18;10:e13881. doi: 10.7717/peerj.13881 (PMC9393009; doi:10.7717/peerj.13881)
Supplement: Supplemental Information 3 [file peerj-10-13881-s003.zip › ecological service data/Scope of Beijing-Tianjing-Hebei Region.shp.xml]

<?xml version="1.0" encoding="UTF-8"?>
<metadata xml:lang="zh"><Esri><CreaDate>20211105</CreaDate><CreaTime>16525500</CreaTime><ArcGISFormat>1.0</ArcGISFormat><SyncOnce>TRUE</SyncOnce><DataProperties><itemProps><itemLocation><linkage Sync="TRUE">file://\\LAPTOP-SEC8LUSK\D$\撰写文章\jjj\ecological service data\JJJ</linkage><protocol Sync="TRUE">Local Area Network</protocol></itemLocation></itemProps><copyHistory><copy source="D:\撰写文章\jjj\JJJ" dest="\\LAPTOP-SEC8LUSK\D$\撰写文章\jjj\ecological service data\JJJ" date="20211105" time="16525500"></copy></copyHistory></DataProperties></Esri></metadata>
