# Supplementary material for: Identifying important ecosystem service areas based on distributions of ecosystem services in the Beijing–Tianjin–Hebei region, China
Source: PeerJ. 2022 Aug 18;10:e13881. doi: 10.7717/peerj.13881 (PMC9393009; doi:10.7717/peerj.13881)
Supplement: Supplemental Information 3 [file peerj-10-13881-s003.zip › ecological service data/Species Richness.img.xml]

<?xml version="1.0" encoding="UTF-8"?>
<metadata xml:lang="zh"><Esri><CreaDate>20211105</CreaDate><CreaTime>16363900</CreaTime><ArcGISFormat>1.0</ArcGISFormat><SyncOnce>TRUE</SyncOnce><DataProperties><itemProps><itemLocation><linkage Sync="TRUE">file://\\LAPTOP-SEC8LUSK\D$\撰写文章\jjj\ecological service data\物种数.img</linkage><protocol Sync="TRUE">Local Area Network</protocol></itemLocation></itemProps><copyHistory><copy source="D:\撰写文章\jjj\关键点-京津冀-数据-2021\关键点-京津冀-数据-2021\京津翼中文文章02-肖哥20180806\生态服务数据new\生物多样性new\物种数.img" dest="\\LAPTOP-SEC8LUSK\D$\撰写文章\jjj\ecological service data\物种数.img" date="20211105" time="16363900"></copy></copyHistory></DataProperties></Esri></metadata>
