# Supplementary material for: Identifying important ecosystem service areas based on distributions of ecosystem services in the Beijing–Tianjin–Hebei region, China
Source: PeerJ. 2022 Aug 18;10:e13881. doi: 10.7717/peerj.13881 (PMC9393009; doi:10.7717/peerj.13881)
Supplement: Supplemental Information 3 [file peerj-10-13881-s003.zip › ecological service data/Water Conservation.tif.aux.xml]

<PAMDataset>
  <Metadata />
  <Metadata domain="Esri">
    <MDI key="PyramidResamplingType">NEAREST</MDI>
  </Metadata>
  <PAMRasterBand band="1">
    <Histograms>
      <HistItem>
        <HistMin>-0.004138157981988403</HistMin>
        <HistMax>542.392504857202</HistMax>
        <BucketCount>65536</BucketCount>
        <IncludeOutOfRange>1</IncludeOutOfRange>
        <Approximate>0</Approximate>
        <HistCounts>302639|60|88|31|39|54|67|59|54|72|54|94|62|56|39|52|57|58|31|37|64|53|60|63|41|54|49|85|64|46|77|39|108|36|75|78|46|56|39|50|64|46|59|16|105|106|115|40|64|49|66|85|74|71|65|48|64|53|73|71|15|65|10|53|85|93|41|28|38|57|91|55|53|72|85|85|50|65|60|76|59|56|29|29|53|130|79|107|80|36|64|113|64|47|117|60|59|53|67|58|39|23|59|50|52|52|95|93|74|90|90|103|32|40|36|102|58|15|44|77|58|19|31|56|95|97|34|51|48|64|22|68|33|35|54|43|45|47|73|69|56|51|65|38|61|70|49|69|38|61|35|74|78|48|107|31|50|52|65|63|87|75|57|50|70|42|68|45|66|56|44|80|116|40|53|21|67|151|42|47|23|61|68|80|49|20|28|59|58|88|77|46|101|67|58|80|41|50|101|64|19|42|51|83|44|35|77|47|70|71|56|41|32|63|86|53|37|25|46|25|77|34|28|71|67|35|61|54|47|69|59|38|76|94|21|105|51|78|56|68|57|54|70|78|62|32|58|63|37|92|26|77|61|64|77|96|43|76|60|45|87|89|62|65|121|98|53|85|65|42|23|39|48|57|72|75|60|42|65|57|113|58|79|63|59|67|112|59|33|69|126|101|62|33|58|52|100|42|75|71|30|53|37|76|28|45|44|37|65|39|41|97|68|44|28|50|62|23|32|41|29|63|55|79|106|46|63|46|77|54|72|78|53|99|19|46|26|81|56|82|61|29|68|41|16|65|74|31|98|38|28|62|99|33|67|39|36|100|41|66|63|37|45|53|23|68|51|83|71|61|94|64|78|61|74|45|64|48|101|118|96|46|49|90|44|34|49|105|91|35|70|53|64|61|47|57|87|26|67|46|122|85|51|63|42|23|77|55|66|82|69|46|61|74|60|82|55|96|86|83|96|70|86|54|95|157|39|78|77|64|12|58|56|93|113|112|42|56|47|64|59|45|51|40|19|67|150|49|41|86|40|90|66|56|37|54|80|67|52|37|88|33|162|90|85|95|51|68|49|68|48|74|15|89|34|43|47|95|91|94|59|33|76|55|109|45|56|61|81|86|68|110|94|53|38|58|63|72|61|70|73|27|55|24|32|73|76|50|48|122|50|129|100|45|31|73|45|77|66|52|49|68|54|93|34|47|70|68|66|60|85|70|60|73|51|46|76|60|72|51|55|72|63|44|72|91|82|58|70|40|95|99|62|130|60|72|107|77|111|74|67|21|44|59|62|92|31|88|67|101|92|58|74|89|56|57|59|91|53|73|21|55|77|66|47|63|75|50|55|86|67|77|84|92|125|65|72|102|97|43|89|109|55|74|99|70|47|130|30|51|40|62|36|75|77|51|73|52|87|88|47|66|88|31|64|32|105|78|96|24|78|94|79|60|95|11|59|61|57|31|35|52|49|32|23|22|37|63|31|95|93|58|14|113|85|59|87|75|70|75|33|86|56|83|44|57|60|52|70|69|83|26|91|17|122|82|88|100|101|139|102|72|51|80|64|41|72|97|83|72|60|85|66|94|61|68|32|103|63|58|86|46|65|120|84|86|54|33|51|17|57|71|45|103|44|93|29|62|98|23|60|28|81|80|105|59|72|72|63|70|114|19|39|84|39|84|86|24|82|38|98|124|40|95|19|70|95|70|24|69|45|89|58|71|55|52|45|116|107|39|116|77|99|72|59|59|42|103|62|69|112|107|92|50|85|77|57|53|102|35|65|66|68|93|66|103|42|59|48|63|61|93|63|65|54|38|43|49|99|90|85|57|63|93|34|200|71|33|114|48|55|11|96|59|111|64|60|72|53|73|86|100|40|92|68|75|44|55|38|54|89|68|111|78|95|91|58|46|66|75|41|77|68|48|88|104|66|95|59|59|102|90|29|90|44|56|54|81|84|93|94|36|102|77|77|19|81|38|60|55|101|92|70|81|83|82|56|65|50|84|18|64|74|54|62|128|61|78|49|69|64|63|34|93|47|37|61|71|69|116|44|60|66|50|56|115|98|90|44|77|56|94|50|40|79|91|68|70|29|57|109|53|118|47|42|123|91|62|51|48|43|82|82|68|26|63|68|48|48|44|65|92|59|93|41|44|21|99|75|29|37|33|54|44|60|46|27|46|36|93|48|29|112|80|75|27|76|90|127|94|68|60|12|83|98|46|67|46|130|77|78|67|56|92|56|45|32|84|53|81|80|67|63|68|42|100|91|50|44|64|90|49|127|27|52|48|76|123|73|43|43|82|65|73|54|78|65|39|33|79|88|77|70|44|43|94|108|56|106|74|98|63|63|68|116|74|46|52|87|40|70|46|109|64|53|90|26|35|123|67|58|27|92|94|52|42|105|50|93|74|61|61|36|69|96|65|72|75|34|55|50|55|72|84|118|80|32|62|21|77|85|39|74|58|45|99|42|59|45|90|83|103|58|83|82|47|81|55|109|48|103|130|58|61|101|92|84|105|73|101|47|58|63|48|41|91|57|67|22|93|36|49|76|84|99|51|132|48|56|46|36|52|130|87|25|39|96|62|142|86|73|60|61|62|68|61|65|22|45|42|88|45|98|45|81|92|116|72|63|57|64|72|87|70|118|59|64|49|63|58|58|61|47|73|49|51|74|83|36|56|36|93|115|41|43|66|68|62|84|75|37|73|69|51|63|78|80|56|45|53|87|56|54|80|69|61|65|89|92|56|94|78|81|79|68|109|40|65|97|36|94|47|120|104|33|55|61|100|78|77|74|102|64|59|78|91|78|93|57|19|85|72|77|92|68|26|75|65|56|97|77|38|88|99|95|87|53|94|92|98|69|137|77|120|66|74|55|52|64|54|81|52|73|57|49|50|91|82|91|81|30|49|31|88|35|76|76|59|35|89|93|82|71|20|71|69|51|117|83|102|85|54|89|43|90|76|59|68|46|96|33|77|58|82|60|54|90|65|23|57|50|47|55|67|49|31|51|41|60|31|109|58|113|83|61|76|43|98|57|84|40|83|75|83|34|57|70|126|92|34|103|70|68|94|111|85|96|61|99|77|58|63|79|62|70|99|128|77|63|52|93|79|72|53|53|84|56|55|63|78|24|76|72|55|97|71|76|45|76|117|54|87|45|53|59|55|49|74|69|73|107|122|81|70|152|62|58|74|129|110|103|47|44|65|66|100|83|83|33|111|71|62|70|66|62|84|60|52|84|127|68|37|123|110|63|110|25|79|81|53|110|33|89|104|53|41|117|25|147|74|32|84|99|88|92|138|93|78|54|72|88|67|113|52|115|105|59|81|84|44|49|30|72|57|72|73|29|129|99|69|28|94|89|46|64|93|61|70|106|113|93|102|101|71|68|71|100|84|82|45|56|52|95|88|72|95|43|68|107|82|115|81|58|27|86|99|86|84|46|119|75|60|137|56|65|93|56|38|62|121|166|74|49|62|148|58|91|87|89|104|57|72|104|63|69|45|38|129|47|107|111|117|76|80|124|77|64|59|56|44|94|65|69|83|57|99|72|96|106|104|34|82|138|90|77|51|123|35|70|48|81|56|86|42|32|78|30|78|83|34|112|62|106|90|60|101|64|75|79|82|37|78|50|85|119|64|93|83|7|61|43|71|61|63|86|45|101|42|65|33|62|103|61|78|77|68|87|32|98|69|21|47|20|65|89|30|25|37|77|36|57|68|84|65|42|88|103|50|71|128|143|47|104|47|91|93|129|28|72|58|77|53|126|54|92|54|61|32|115|78|43|81|37|105|118|90|88|147|134|102|64|34|68|89|60|63|65|26|73|145|84|26|66|87|29|64|40|93|80|109|62|79|39|96|86|51|88|60|99|64|34|58|59|60|70|79|69|51|163|59|93|64|78|80|66|34|40|75|100|65|77|74|59|65|85|77|68|103|48|48|99|87|83|51|82|81|91|76|71|90|55|41|98|69|45|100|58|107|55|52|41|122|84|57|123|62|96|69|74|80|68|104|78|69|70|47|65|64|42|35|77|77|72|110|89|104|46|129|114|89|99|125|84|90|119|91|61|56|85|47|131|40|79|77|101|86|96|64|61|99|83|78|100|100|32|77|64|65|85|46|101|54|38|103|87|64|93|90|90|94|58|78|49|101|64|72|92|67|112|97|69|102|100|117|56|56|50|84|48|75|90|89|131|43|91|49|58|46|46|33|94|71|23|56|57|64|76|115|40|74|59|56|141|56|121|34|61|68|88|27|40|64|73|110|93|94|123|112|58|100|80|58|159|102|84|36|59|109|63|77|78|75|95|62|93|165|52|92|104|29|64|89|69|69|64|64|106|120|92|137|58|81|125|113|72|157|80|71|95|123|102|48|44|42|87|51|114|69|74|126|55|57|42|67|72|65|112|73|124|85|93|53|48|150|99|101|91|74|73|108|97|49|112|49|152|83|82|66|46|68|115|71|61|61|74|75|68|41|106|89|6|113|65|52|123|55|125|107|25|95|93|105|113|59|67|71|73|46|103|125|74|48|124|127|94|63|91|56|42|29|82|59|102|131|46|75|90|51|70|140|86|67|119|70|88|57|82|60|82|100|42|45|87|99|105|116|76|78|73|87|107|84|74|76|80|72|93|59|103|113|44|109|79|116|83|65|40|79|126|71|75|78|79|82|144|45|62|71|33|128|71|59|110|114|77|78|51|148|53|91|75|96|59|69|98|79|29|95|63|66|116|74|98|56|130|76|99|119|52|77|37|124|71|45|76|42|124|70|74|107|95|63|90|50|80|70|127|69|42|48|111|66|80|78|95|65|51|146|55|58|79|81|74|119|92|105|61|150|77|77|151|114|61|64|52|87|84|61|75|86|76|70|59|75|59|56|132|58|78|67|116|82|46|83|79|85|36|85|93|147|101|56|105|113|58|52|44|103|75|132|66|94|68|97|63|71|90|109|77|74|140|86|96|88|33|103|95|96|90|70|41|63|74|119|102|84|127|47|84|84|62|104|91|93|94|53|76|74|48|54|95|72|58|57|61|111|95|98|96|52|56|104|76|91|72|107|95|76|65|68|87|54|132|57|46|75|61|63|89|102|110|68|42|57|89|43|87|53|67|77|39|111|89|116|72|54|118|100|80|80|95|109|48|94|54|47|92|144|121|84|61|66|32|71|113|127|45|48|46|155|77|139|140|81|50|106|81|52|102|110|116|57|90|124|64|113|85|98|66|114|95|68|116|115|109|124|56|110|135|88|52|67|81|63|90|48|35|104|78|78|83|87|84|37|48|131|87|117|98|144|147|77|111|78|88|70|90|93|89|100|67|79|93|91|86|144|57|97|45|73|60|95|28|103|76|74|87|51|78|94|68|41|102|92|102|74|84|84|113|79|115|43|47|69|74|72|172|163|59|77|67|95|73|174|95|71|65|118|106|74|77|108|83|55|136|55|140|53|107|135|73|64|118|125|54|125|119|57|69|30|53|74|112|87|57|63|116|146|42|97|92|107|107|121|129|84|68|63|126|82|93|78|89|50|45|116|111|128|145|67|43|102|130|106|115|110|93|76|108|120|71|114|66|65|91|171|144|61|50|101|70|75|120|57|44|94|73|54|107|123|47|41|111|111|64|130|105|58|83|80|64|51|27|73|142|82|45|80|77|82|100|80|88|99|223|131|75|51|64|96|120|73|96|79|103|114|69|51|68|95|117|54|54|133|83|158|96|111|100|92|105|75|183|87|50|43|83|102|56|61|59|85|73|147|126|94|77|90|77|85|51|77|86|75|97|130|62|148|44|127|33|69|97|87|93|105|94|93|48|118|59|78|76|134|98|105|64|56|84|125|97|91|63|56|117|47|91|115|56|171|118|135|73|88|46|76|60|67|112|145|92|110|82|104|84|126|77|113|82|110|75|89|101|64|84|88|83|104|48|69|32|49|113|124|100|94|36|135|88|112|111|151|105|54|101|112|69|57|74|116|105|57|114|65|58|52|68|89|81|95|52|45|88|62|131|116|77|86|62|52|130|75|120|56|107|75|111|100|92|75|119|79|88|90|41|117|128|122|92|72|60|63|90|86|105|146|78|63|52|57|58|114|74|115|71|76|80|55|47|111|74|134|92|132|56|78|122|135|91|85|178|117|134|147|58|54|50|135|103|71|80|71|74|57|69|89|96|31|53|109|114|139|32|71|167|134|42|81|56|107|44|111|153|154|90|104|97|78|122|113|69|75|110|88|88|103|69|150|67|95|74|57|99|132|127|95|87|67|36|76|73|89|94|104|71|112|64|86|126|78|105|98|106|122|65|95|87|59|84|74|98|60|128|143|114|78|88|104|66|137|61|61|71|84|127|74|128|114|85|96|118|103|51|72|164|160|76|114|107|100|126|44|69|107|56|72|91|73|67|92|131|75|102|126|80|91|99|95|77|77|79|55|64|73|99|116|62|58|85|158|95|98|96|76|126|86|107|93|103|88|75|35|98|47|77|75|62|93|55|77|68|109|60|76|51|93|59|93|64|130|84|75|33|86|93|129|115|80|71|77|83|37|114|30|126|89|85|63|64|39|150|74|106|47|90|87|127|71|103|133|58|67|31|95|147|63|141|93|37|83|66|50|66|79|88|81|79|86|63|89|91|76|105|124|63|78|57|70|125|96|96|63|10|61|73|84|33|169|75|60|88|75|71|108|116|97|73|88|57|166|110|79|85|73|115|136|67|62|102|173|146|97|81|67|118|76|92|80|41|122|109|113|62|76|97|69|39|124|87|87|97|102|95|70|119|71|36|106|99|97|88|89|75|38|75|93|77|92|85|112|85|55|85|83|75|89|59|202|71|53|71|120|97|115|90|140|87|67|104|85|50|102|141|86|52|119|52|66|117|65|68|103|61|94|118|55|89|106|109|84|61|97|119|69|108|98|80|114|61|81|109|81|100|90|72|96|114|78|136|89|92|115|137|137|82|94|94|100|73|53|93|94|96|71|116|78|74|100|80|82|98|111|47|81|93|62|61|93|66|73|129|46|76|85|129|98|63|40|80|102|118|91|132|92|110|60|125|63|113|148|83|85|59|63|90|134|81|91|99|132|40|84|104|99|64|72|170|87|97|105|101|105|80|116|90|80|106|100|74|109|116|97|120|137|153|99|58|52|102|97|46|143|91|180|125|61|65|67|61|126|60|46|93|89|142|99|58|79|101|116|90|124|51|161|55|156|69|55|76|91|103|77|62|104|57|57|64|52|74|70|114|179|102|93|51|61|105|114|119|81|58|49|82|79|147|98|148|120|85|106|83|124|109|70|56|19|124|37|53|69|86|90|65|113|125|140|111|104|84|106|115|60|109|49|49|83|64|53|81|97|94|75|87|82|126|109|66|61|75|87|82|117|45|107|125|158|148|100|101|85|68|117|67|109|66|77|73|99|39|57|48|133|104|52|116|100|94|143|67|90|82|88|120|112|72|128|86|114|100|139|77|101|75|102|79|113|68|65|42|102|81|130|123|90|71|113|80|117|104|80|167|109|97|36|103|135|80|84|78|75|99|56|101|77|183|72|94|97|77|100|50|85|102|69|111|86|37|85|72|86|92|113|56|68|54|59|116|92|56|87|124|56|60|45|152|30|52|123|79|103|57|52|80|89|73|51|85|99|122|115|74|57|69|103|155|104|60|48|57|92|82|77|70|99|96|119|53|98|65|125|98|28|101|94|108|114|57|124|103|78|97|123|39|75|61|114|110|100|60|87|109|91|109|77|74|66|77|151|168|85|117|49|84|48|99|136|142|56|71|114|94|57|58|122|105|64|85|142|49|72|75|103|70|65|84|55|58|111|31|124|80|89|60|78|76|63|102|66|124|130|121|94|165|139|133|132|88|144|79|85|84|86|50|102|73|57|102|71|73|62|65|57|55|132|100|102|80|125|95|92|77|123|94|97|130|80|94|60|69|78|111|121|57|123|88|87|72|96|111|67|124|101|78|84|88|84|44|101|149|80|42|66|114|101|100|78|83|66|142|78|112|120|92|74|104|64|119|60|52|85|67|126|89|101|39|64|132|130|108|50|66|59|93|142|80|63|119|44|92|88|72|85|113|58|91|101|12|61|94|81|64|107|93|145|70|80|51|94|125|81|84|63|144|62|100|75|110|90|96|63|99|23|123|111|86|83|96|65|125|102|60|80|108|32|70|119|84|55|67|106|160|79|83|110|92|119|113|76|93|156|92|29|96|73|109|117|88|42|89|49|99|111|82|127|65|79|97|98|65|82|90|53|41|97|70|116|79|87|58|65|119|81|113|133|84|81|53|119|80|98|96|129|68|72|96|106|99|162|61|88|65|100|94|77|48|105|68|53|145|113|63|122|46|67|130|70|97|135|85|50|107|98|48|80|86|122|99|60|81|115|58|118|121|94|129|73|96|102|94|45|93|104|76|102|83|88|70|171|54|68|118|105|80|65|58|72|52|95|67|119|63|99|93|145|55|37|110|121|106|122|114|98|111|41|172|172|120|72|70|121|124|106|93|83|54|86|54|59|90|84|73|115|64|103|66|83|42|100|149|96|101|98|102|92|78|54|97|75|108|123|88|60|53|55|71|76|86|85|58|65|77|75|60|91|100|77|65|63|175|72|70|123|42|126|74|123|41|124|83|105|35|89|163|84|81|106|91|29|84|91|68|118|87|103|61|145|80|49|42|124|83|79|76|93|67|114|132|52|106|63|85|23|59|52|51|157|74|88|155|59|98|75|121|45|88|66|67|80|60|95|71|41|66|67|94|90|103|129|86|81|77|88|63|133|94|139|139|28|96|69|110|114|112|54|67|120|61|53|132|189|95|112|72|146|67|75|59|99|139|62|98|73|81|100|98|147|70|75|95|96|68|79|110|45|93|67|83|142|58|48|72|74|106|112|115|54|88|72|110|57|87|103|46|100|86|68|102|92|49|78|167|127|157|50|107|54|117|56|115|68|89|79|105|93|85|122|144|77|80|44|66|92|61|118|96|188|137|64|97|61|94|60|74|83|113|108|52|63|99|112|79|82|81|121|112|66|38|136|91|48|108|40|117|83|92|61|63|58|86|109|60|69|101|79|126|67|94|87|110|128|70|55|111|55|96|99|106|95|20|205|73|81|101|62|47|56|34|71|127|76|40|101|145|51|108|113|68|115|97|63|131|64|27|33|87|94|83|115|111|88|48|126|123|54|39|61|86|112|130|131|133|102|56|117|68|38|133|88|46|115|121|85|102|54|60|86|63|87|69|107|194|104|117|111|61|86|54|120|121|99|91|70|88|112|79|126|147|118|94|95|109|98|63|43|95|81|55|148|96|76|130|59|80|152|50|64|163|61|70|106|75|75|98|39|82|108|80|83|89|34|110|117|107|122|134|112|63|68|74|56|97|67|65|46|56|91|47|43|87|114|97|103|105|105|143|156|133|101|74|76|91|109|63|108|74|40|86|29|80|151|98|102|93|155|100|82|45|77|76|51|42|43|88|87|105|95|100|93|94|80|72|74|92|106|124|80|149|82|85|96|86|139|111|32|68|65|132|42|82|71|124|81|92|86|62|75|58|74|94|81|102|66|147|83|139|75|62|76|33|66|48|150|160|47|151|68|121|67|130|92|31|74|80|124|139|76|45|118|35|89|103|112|110|77|108|72|99|61|102|75|109|65|113|122|61|171|87|94|72|45|85|65|58|53|71|57|80|62|95|59|87|82|86|83|115|115|98|78|79|96|101|69|109|83|76|53|77|79|120|67|78|68|90|39|114|65|63|78|127|80|62|97|122|103|105|79|79|55|47|43|111|69|64|88|96|98|67|98|104|108|100|54|19|57|100|126|74|73|70|91|60|69|144|86|45|52|120|103|81|64|64|105|145|99|80|79|85|95|83|85|57|101|132|99|76|136|49|66|51|103|73|51|90|92|112|71|95|58|82|89|39|111|70|137|92|109|86|61|113|86|85|104|46|103|95|86|43|73|79|50|87|83|144|79|74|120|72|91|71|72|149|68|72|32|102|86|150|107|105|92|111|42|102|46|75|40|91|90|102|139|96|62|94|126|58|42|69|118|128|72|151|79|98|83|88|77|107|36|96|77|77|98|56|121|87|70|99|99|89|130|71|55|51|75|109|89|34|127|124|129|88|84|102|66|122|59|48|97|104|59|94|100|85|120|126|93|97|166|124|87|51|89|96|52|47|58|80|40|112|27|126|77|73|77|42|98|123|31|161|124|90|63|76|96|85|95|79|89|96|54|96|81|66|56|79|107|109|96|85|58|40|99|133|52|106|43|92|85|74|69|37|51|91|70|96|126|87|93|85|162|85|143|110|74|82|65|62|137|67|72|65|104|97|86|49|120|54|55|152|134|135|60|100|38|114|125|69|48|79|114|35|109|85|60|63|122|72|79|84|99|49|90|104|59|84|83|62|83|67|64|86|91|105|37|69|49|69|75|106|66|26|67|109|124|98|136|37|105|112|77|82|144|88|80|78|102|47|112|140|60|74|76|87|55|88|67|128|73|100|45|90|78|78|39|32|74|65|67|79|50|92|68|104|64|122|79|143|83|81|51|45|115|34|107|48|92|36|153|85|116|53|62|53|73|136|76|43|120|68|70|40|76|68|104|66|87|106|79|93|35|99|90|76|66|95|69|116|35|55|60|101|77|71|78|46|98|61|86|41|78|70|48|41|48|68|71|58|94|54|126|109|120|88|96|118|103|74|93|77|88|33|85|158|147|56|44|49|99|82|133|57|60|71|111|28|50|98|129|74|114|83|62|78|110|111|126|91|109|84|72|90|84|69|128|85|99|35|115|72|77|59|58|80|44|122|93|46|95|86|86|57|156|75|92|66|60|54|78|53|61|65|95|45|48|141|99|92|107|72|79|66|53|84|45|115|74|78|135|96|95|110|65|61|77|98|105|54|111|59|75|89|59|52|95|49|76|34|62|25|55|81|47|77|82|29|96|85|80|52|104|65|107|157|112|78|48|66|69|61|83|48|18|54|38|42|125|52|93|97|136|106|96|91|59|30|74|105|98|136|81|80|98|87|65|121|103|57|44|136|39|106|73|70|46|63|67|63|81|65|72|69|106|71|113|68|81|46|94|65|119|86|102|106|111|34|71|44|33|105|58|66|60|67|80|113|110|83|61|64|112|125|58|37|92|60|64|89|106|99|107|80|96|34|113|81|95|114|71|36|72|105|63|116|73|70|49|85|79|47|55|72|99|71|85|72|60|111|69|102|70|66|100|102|49|51|129|93|69|85|109|83|55|70|57|61|75|55|65|61|143|64|61|98|67|108|138|84|65|33|78|47|98|55|84|90|80|46|82|46|39|102|75|72|50|133|114|27|70|94|84|60|141|35|107|48|101|40|70|88|132|73|55|60|54|51|80|42|75|66|86|65|74|91|96|123|81|24|49|102|88|86|35|113|148|39|47|27|34|46|44|122|71|105|84|75|68|70|138|106|73|94|97|41|72|60|57|85|68|39|54|102|80|91|68|85|65|45|71|58|90|112|65|93|39|104|53|162|53|123|36|65|51|69|82|81|58|22|45|115|73|116|82|106|89|132|80|123|71|43|62|19|45|77|56|95|107|90|81|118|77|58|69|53|88|60|86|59|43|68|107|114|23|45|47|102|98|103|112|70|103|129|124|124|116|56|49|131|147|116|72|75|147|72|86|105|62|89|59|74|70|121|58|56|71|94|104|118|69|112|61|122|89|142|36|120|125|62|61|96|57|107|69|89|79|70|85|68|43|98|46|116|63|159|84|87|45|115|157|112|76|70|74|89|69|110|52|93|75|98|40|34|64|100|105|53|71|81|30|104|103|121|78|48|105|88|118|49|110|85|87|88|50|53|35|88|129|105|60|40|84|55|56|99|84|77|73|113|47|74|117|86|84|33|68|81|94|68|19|95|84|86|61|120|43|88|99|78|48|59|73|115|100|74|84|40|73|94|72|98|58|56|33|40|92|40|96|55|64|68|82|62|54|79|126|88|113|46|99|83|79|43|100|79|86|67|60|53|118|75|98|97|103|95|47|97|67|69|75|51|44|57|119|123|55|84|15|52|119|54|68|108|80|68|83|88|87|64|119|58|109|94|39|96|67|53|64|75|43|117|101|52|48|56|33|110|80|91|46|115|89|89|111|69|67|61|108|73|88|89|66|108|39|55|41|63|98|121|63|32|32|10|39|19|100|64|110|63|52|86|65|95|82|32|87|60|58|72|120|54|120|87|70|50|99|65|100|56|60|86|98|58|117|40|101|89|81|106|26|146|44|38|65|103|63|76|90|53|80|47|79|102|60|61|61|114|59|102|67|77|57|95|87|76|46|53|70|96|101|42|55|73|46|56|124|64|39|68|79|73|46|47|49|100|69|67|83|109|117|27|71|126|71|95|69|66|81|80|47|89|75|82|87|78|125|27|64|38|55|47|164|80|69|62|131|64|52|86|54|55|73|107|88|39|80|83|92|49|37|58|63|51|98|107|58|60|69|55|60|80|79|80|136|114|87|54|81|68|77|54|103|80|82|38|47|120|57|70|26|80|55|38|63|82|31|73|125|97|68|87|63|88|82|89|67|50|95|90|116|99|14|56|59|100|65|54|78|43|56|112|41|88|46|52|54|65|68|74|54|29|94|95|67|72|45|62|73|70|53|26|70|76|51|111|54|82|77|86|109|51|81|51|69|85|27|71|109|76|59|115|56|59|111|84|60|48|93|23|66|74|58|31|75|81|75|63|38|72|102|84|49|38|39|73|92|45|52|41|55|104|68|93|62|30|62|92|57|73|59|70|116|81|61|45|69|57|87|62|111|86|72|103|78|69|35|46|79|113|36|46|76|52|107|101|30|100|88|83|52|79|67|91|37|81|45|143|80|44|83|81|69|74|70|54|58|69|107|80|54|34|56|59|55|35|86|39|76|85|97|40|51|98|110|99|106|37|75|86|35|52|36|64|67|60|59|32|67|57|125|123|61|25|55|32|101|40|104|97|72|129|71|121|89|35|105|88|61|71|123|96|63|45|39|56|89|81|73|48|88|83|75|87|97|52|64|106|142|34|90|50|81|89|58|75|54|102|42|110|66|48|60|102|18|56|51|50|40|85|20|71|107|79|66|85|31|55|53|111|38|87|99|91|108|96|79|24|77|75|116|90|67|28|68|99|116|99|16|57|81|55|47|69|79|69|131|51|72|59|46|62|73|29|28|44|100|58|84|60|28|110|26|67|54|67|86|46|60|47|64|69|57|62|89|45|53|28|61|61|133|48|41|60|55|108|37|81|132|89|80|40|48|19|78|46|65|75|67|43|99|86|69|23|116|91|112|65|58|67|151|132|93|94|77|36|119|103|82|40|101|57|82|52|65|83|102|80|43|108|70|80|67|44|46|97|24|79|113|91|48|56|47|101|84|84|82|103|94|105|51|113|108|40|75|68|57|62|44|72|81|42|50|72|36|72|52|33|85|78|79|79|89|78|81|58|65|100|60|80|36|80|120|67|64|84|57|132|73|93|71|94|52|45|51|59|65|62|19|15|56|32|72|40|57|43|57|24|48|75|93|76|88|123|56|106|41|114|61|87|74|78|17|101|37|47|72|79|116|87|44|120|39|65|50|125|42|105|53|31|20|83|53|65|91|77|86|105|67|75|80|47|43|98|94|67|45|34|116|46|93|37|80|73|65|36|108|73|154|132|67|120|52|70|55|55|76|85|98|46|60|86|94|76|112|36|82|56|72|53|53|38|29|87|47|56|60|70|55|89|80|72|73|87|66|44|58|114|77|61|43|106|82|58|24|56|43|29|98|89|63|56|83|79|96|77|37|101|112|82|53|49|75|48|97|116|78|77|92|52|35|79|84|54|109|90|67|81|81|24|103|60|59|55|59|83|84|74|67|79|24|82|89|74|34|40|75|108|73|79|58|45|97|107|47|66|115|37|63|92|67|92|58|80|81|100|24|57|71|26|149|86|67|131|80|62|72|91|49|55|59|48|70|106|74|74|81|68|67|80|67|46|60|62|46|86|62|113|67|97|62|95|24|51|96|56|33|55|110|45|58|96|95|47|108|78|53|90|73|26|34|52|56|70|62|54|26|73|56|62|94|76|109|40|22|24|80|90|25|105|89|79|44|99|52|83|68|41|110|55|47|21|71|96|87|84|37|71|122|75|71|81|125|116|52|59|88|76|85|97|99|49|44|21|19|83|18|26|66|54|53|72|68|125|40|56|74|66|49|37|73|68|74|68|75|89|63|95|42|79|76|79|38|53|56|67|96|39|78|76|79|87|80|56|66|100|178|44|53|41|106|78|110|50|38|29|54|73|26|110|69|42|42|91|83|18|86|51|35|51|36|36|31|106|49|61|24|75|46|26|65|44|70|32|55|30|120|71|86|36|80|47|47|66|109|59|78|83|108|49|73|71|89|105|104|67|65|11|79|64|82|32|45|121|41|65|81|30|77|101|80|46|71|88|28|34|48|80|72|47|33|113|40|91|33|87|55|75|22|46|146|42|41|82|70|53|46|49|51|79|57|56|64|50|63|77|21|78|107|27|19|75|121|37|45|38|78|75|62|109|38|70|93|25|79|86|59|79|43|48|47|62|89|65|94|51|71|62|108|118|91|50|64|113|53|60|44|40|87|59|62|32|67|56|90|68|93|45|66|8|60|106|36|84|87|84|64|82|50|99|126|63|51|112|53|66|71|56|82|78|38|97|103|139|43|43|67|102|93|65|44|41|68|61|48|96|76|57|68|78|74|53|80|45|48|76|66|46|34|99|63|46|58|77|29|44|57|56|44|86|67|71|59|78|76|65|33|54|54|74|74|65|64|39|113|91|46|85|45|57|64|88|50|42|41|53|103|56|99|37|73|78|59|85|12|74|50|89|75|64|76|89|37|77|57|93|26|53|59|43|87|73|46|84|49|42|51|88|25|67|48|68|71|93|57|54|56|84|57|35|73|63|52|17|77|70|76|29|76|96|87|93|41|15|83|55|91|104|68|45|70|79|92|72|52|107|46|27|75|68|47|85|45|48|92|42|61|40|46|66|69|43|83|76|98|35|76|64|44|34|51|68|69|60|56|93|140|96|46|61|54|67|38|76|46|79|87|36|38|119|62|36|75|102|46|55|82|72|59|61|38|41|29|107|78|44|49|34|32|72|66|68|112|82|54|60|67|104|19|92|51|75|49|85|57|92|49|65|105|47|93|115|80|70|106|30|37|40|34|52|118|55|67|96|87|41|74|65|25|43|74|58|78|71|42|59|58|65|76|91|59|34|16|56|29|84|86|70|63|63|44|69|49|95|86|62|91|43|54|85|32|20|64|33|35|52|107|108|51|63|49|61|95|65|78|114|91|71|53|87|23|79|63|63|73|38|100|69|50|67|49|98|43|96|93|58|130|51|72|37|52|117|76|41|32|87|36|86|104|36|85|29|112|32|42|56|47|88|39|58|73|97|46|62|72|88|36|72|65|67|26|36|77|45|38|13|36|38|39|78|43|42|67|113|85|23|63|77|91|49|42|70|77|61|54|43|82|73|74|86|19|34|83|35|75|67|59|67|125|85|45|100|79|65|68|66|95|56|28|59|60|63|40|44|54|71|86|33|49|102|19|36|86|40|100|48|64|92|81|64|49|84|49|102|79|68|60|43|84|76|23|41|69|85|75|77|54|64|28|51|91|50|51|58|108|37|58|55|83|5|41|46|76|59|43|63|56|65|19|41|58|111|8|26|103|98|58|76|98|47|56|107|62|46|61|58|68|34|76|85|74|70|98|50|62|47|56|72|34|66|78|58|75|124|17|102|22|35|47|80|59|56|87|47|78|79|80|66|69|58|95|67|73|79|13|46|109|19|55|48|51|73|28|57|108|79|59|69|65|22|90|47|64|62|94|108|109|63|67|104|48|88|62|85|38|73|37|48|66|41|67|52|62|109|37|42|48|55|91|50|34|77|129|60|83|60|102|88|99|56|66|62|66|36|38|42|55|48|29|90|123|55|118|98|72|64|72|40|83|115|46|113|24|19|63|35|37|50|54|69|34|81|53|146|54|71|98|53|81|84|57|98|89|59|72|54|87|82|48|41|92|98|58|45|67|115|78|107|49|53|17|23|103|72|41|30|112|64|78|87|95|76|53|71|61|60|60|61|138|55|36|44|90|70|35|48|73|63|84|71|51|57|30|76|125|56|40|56|86|41|56|44|25|34|39|68|30|118|43|70|37|88|97|38|58|73|58|81|107|46|24|44|77|42|25|37|61|107|77|82|58|71|73|63|64|55|57|25|82|47|54|39|73|77|73|57|73|74|70|37|27|52|39|43|106|106|116|87|44|43|87|40|78|64|34|55|64|59|93|58|81|47|83|54|72|65|77|39|29|133|42|37|91|54|52|33|66|37|87|76|37|53|73|72|50|84|53|75|41|79|61|17|46|97|67|58|75|90|53|57|69|67|78|41|72|67|34|46|79|49|47|58|50|67|100|87|85|60|57|39|47|119|78|94|79|53|28|87|88|49|35|42|36|51|52|44|51|85|47|52|34|89|30|83|75|36|58|47|66|65|61|71|60|48|56|56|76|48|71|92|66|73|60|127|47|62|61|85|53|104|65|70|29|31|45|38|117|63|49|32|40|45|47|27|108|77|123|36|43|75|50|50|39|80|51|59|44|49|34|47|28|68|41|60|48|80|41|92|82|44|73|55|58|40|64|51|49|103|76|83|23|89|82|76|45|63|82|41|33|49|54|56|54|47|88|74|66|33|27|59|102|29|52|90|90|60|79|65|25|46|112|18|117|41|99|64|84|73|84|100|63|75|108|70|51|71|33|51|64|82|38|71|94|65|61|80|71|44|95|55|67|82|22|80|35|34|72|87|103|46|67|43|67|59|45|48|76|47|75|78|56|11|2|42|77|56|54|62|76|35|40|75|98|74|55|38|57|26|67|63|102|82|78|20|64|33|125|55|39|16|98|46|78|58|33|41|84|43|48|39|36|97|98|34|131|26|90|52|111|74|86|82|44|41|64|89|42|45|92|58|46|38|32|43|42|53|51|64|80|62|55|72|54|36|47|89|55|110|87|65|63|63|65|83|92|100|59|74|60|61|72|69|28|55|108|53|37|73|27|65|65|28|20|70|102|31|54|38|51|74|105|36|53|71|28|43|47|50|43|68|53|62|62|77|62|48|93|54|61|42|85|57|74|56|48|97|26|125|49|37|58|56|82|90|11|59|65|69|37|78|35|62|53|57|51|126|88|40|30|87|38|65|73|76|36|49|71|69|21|112|52|35|40|54|64|51|26|133|53|66|49|82|59|57|72|77|114|73|19|29|104|52|78|56|33|55|47|65|42|37|72|67|45|42|41|12|49|48|47|58|84|67|39|72|39|24|68|78|98|134|44|57|18|87|63|38|81|62|62|35|76|45|44|38|44|17|86|60|65|30|47|66|48|56|52|59|90|47|56|52|76|60|94|47|59|54|30|73|63|38|34|34|64|58|66|98|43|86|55|54|26|23|43|31|62|56|26|33|43|13|40|115|31|59|41|72|64|33|52|35|56|51|69|89|61|53|66|48|61|66|73|118|18|38|52|78|59|48|26|59|69|59|100|80|50|68|17|63|40|17|66|48|64|65|100|49|49|77|68|101|64|82|56|37|78|47|46|28|41|52|85|51|36|69|45|24|76|53|76|35|42|57|47|69|44|81|76|46|10|62|19|36|65|47|47|63|76|84|38|24|80|57|67|98|37|74|32|111|36|40|46|36|54|39|68|65|56|98|55|78|57|86|83|17|48|90|41|53|57|70|58|43|46|70|57|46|115|62|62|43|74|35|40|59|41|53|30|71|46|37|68|67|80|50|44|56|46|31|51|7|22|43|68|98|51|45|62|63|53|58|17|37|52|40|80|87|39|20|41|36|26|28|58|79|27|31|55|54|95|36|32|82|75|90|21|64|87|94|61|88|76|60|50|85|42|46|58|36|56|67|19|76|41|72|65|53|57|47|53|45|40|31|64|52|23|63|39|41|89|63|75|50|58|37|56|115|44|88|62|59|45|42|21|52|58|39|34|78|68|42|77|35|23|29|49|66|91|88|42|58|96|58|71|66|113|51|80|46|34|55|50|30|62|78|54|89|56|51|43|57|91|62|23|51|104|36|78|41|28|119|86|50|60|40|40|42|51|65|79|47|78|56|46|107|54|93|55|63|22|39|28|57|56|20|39|39|25|36|41|32|47|67|79|36|64|14|46|55|78|60|22|84|29|71|32|67|63|29|58|58|61|54|22|48|70|26|87|66|44|103|33|61|42|46|35|61|35|67|45|117|18|36|67|67|34|8|32|84|96|63|64|70|101|76|60|61|59|78|28|62|49|75|84|93|37|37|79|52|24|44|47|91|53|48|85|30|62|106|47|55|54|93|86|58|87|96|35|13|58|58|30|72|22|69|90|44|62|46|25|20|67|54|68|66|71|46|32|31|67|57|63|82|69|68|113|24|62|61|72|86|88|61|49|59|78|31|51|37|40|72|75|51|71|58|46|23|48|36|57|40|46|60|44|52|39|42|59|41|64|59|79|44|76|85|89|60|42|55|53|64|50|74|39|37|60|43|85|49|24|45|65|53|73|88|33|45|20|38|53|56|25|90|80|91|54|53|78|74|94|80|66|51|65|95|96|48|35|43|47|72|68|60|104|39|34|66|86|60|35|86|71|20|37|38|37|14|48|50|81|42|22|44|85|18|45|86|34|54|44|75|43|59|45|101|71|39|46|73|28|73|38|26|14|51|25|20|120|83|48|72|76|75|86|47|64|31|23|68|55|55|83|36|33|30|80|79|51|48|26|72|45|61|30|47|24|34|17|50|96|52|28|27|54|9|51|59|100|20|129|32|21|65|19|24|81|49|50|39|27|73|32|57|83|38|78|66|24|62|44|79|81|62|93|36|82|17|93|32|55|36|47|70|74|55|41|51|24|117|66|52|68|69|42|53|80|52|34|47|47|53|61|38|77|57|47|32|70|38|58|31|51|28|73|56|23|27|81|56|62|52|51|55|40|46|41|61|81|71|62|33|63|36|79|31|84|27|59|39|63|86|64|52|46|113|68|36|46|69|66|63|54|42|40|50|52|40|93|78|62|76|17|60|37|29|54|33|66|37|65|90|53|106|116|82|44|63|17|59|53|25|50|60|70|33|43|88|50|39|15|76|12|24|44|65|109|26|24|49|28|55|47|46|23|65|88|42|17|83|62|61|78|73|69|28|41|45|28|43|62|57|33|66|83|70|75|33|62|80|30|36|37|53|65|55|45|67|60|29|44|83|18|39|58|78|32|110|60|54|21|46|50|22|67|28|70|46|53|19|37|84|92|71|65|39|13|77|35|44|35|82|94|65|56|68|82|31|65|72|73|58|57|26|78|22|73|37|25|14|19|42|49|67|36|40|29|80|24|63|49|19|27|67|29|64|71|16|33|85|22|17|54|53|69|31|85|59|46|48|47|38|72|73|55|21|93|71|30|38|56|41|68|59|33|58|33|50|63|52|40|75|84|20|51|21|59|32|40|73|45|59|55|56|69|96|63|54|46|53|44|42|96|48|24|71|25|42|36|66|67|72|53|74|31|54|91|81|56|59|28|43|27|45|35|68|35|56|59|42|50|103|25|34|71|96|7|89|96|65|69|72|55|40|91|54|48|49|33|74|40|86|69|55|103|94|34|40|27|78|39|39|61|83|76|73|54|111|70|15|54|41|36|55|59|79|65|67|24|77|63|54|99|28|62|52|38|68|27|58|8|30|38|43|83|66|37|55|102|60|108|52|77|60|60|71|37|61|46|27|33|50|55|33|73|68|54|99|43|36|25|65|26|20|58|59|27|42|85|68|49|29|70|60|58|69|43|33|18|44|49|47|54|64|122|72|39|59|59|31|32|38|105|67|55|63|83|30|80|64|73|89|71|95|41|56|35|58|65|31|51|39|23|70|41|15|21|12|74|59|38|63|94|45|42|29|78|37|45|64|64|11|79|79|47|48|31|63|48|51|71|64|45|74|28|56|32|54|69|83|52|49|53|74|16|37|57|53|57|55|55|60|9|46|16|48|21|67|34|28|25|43|46|41|92|67|65|73|63|74|91|46|85|65|49|142|34|20|6|55|71|59|39|13|37|42|31|63|40|59|8|62|42|54|32|67|40|63|34|75|52|60|34|67|50|71|86|63|60|37|70|65|42|37|27|73|85|44|44|27|63|59|86|40|54|86|9|11|45|23|39|28|73|31|23|49|43|81|57|57|40|60|40|66|61|2|63|65|21|69|77|31|53|27|50|81|53|36|97|53|104|61|88|101|14|49|43|49|41|62|35|70|79|47|48|34|39|58|38|72|63|36|30|84|31|16|30|43|70|23|58|26|37|7|58|43|51|53|66|55|38|84|32|8|38|45|19|67|40|64|60|46|74|56|61|58|42|57|68|68|53|86|68|79|20|59|93|45|30|44|18|77|55|36|64|77|61|89|61|17|40|53|65|49|73|49|50|95|52|66|43|61|34|57|70|56|51|116|35|20|31|27|57|49|39|25|47|85|57|91|51|48|54|75|85|61|45|9|45|19|76|53|23|84|32|24|37|36|44|72|51|58|53|50|33|50|48|13|55|74|74|33|82|64|67|80|58|101|78|70|35|52|84|97|56|68|27|22|50|55|61|31|42|56|75|21|17|71|36|49|11|40|51|53|45|100|64|44|80|102|19|84|25|59|79|64|53|42|36|91|124|68|80|46|53|28|50|60|69|52|33|76|39|65|34|46|54|64|41|80|96|105|39|17|76|24|68|14|64|81|64|51|115|49|80|29|42|85|72|63|15|44|72|64|47|68|53|53|20|69|42|48|60|69|45|18|62|42|57|35|38|35|23|70|44|43|40|34|45|63|92|78|81|67|55|56|21|79|48|59|83|26|41|54|37|93|43|46|48|42|16|86|108|36|61|47|57|28|42|41|44|30|56|50|51|64|28|58|35|57|56|21|30|95|27|74|22|79|74|76|94|45|47|56|40|42|53|41|64|51|34|18|57|47|26|58|75|48|32|55|18|61|54|45|47|35|19|34|35|49|18|48|49|65|26|88|26|31|39|78|40|52|83|103|57|80|78|71|93|42|17|46|65|62|44|101|32|30|51|73|29|78|54|126|44|46|56|47|24|50|42|46|65|84|20|30|49|48|53|26|60|34|86|45|8|32|40|51|40|55|40|57|12|54|52|63|58|41|28|52|29|67|8|52|35|49|57|28|85|56|61|80|58|74|24|76|3|35|98|66|25|40|43|47|36|68|39|51|38|13|83|37|84|63|38|60|69|57|45|53|41|57|45|18|34|74|46|66|25|96|33|76|13|23|63|95|59|42|82|57|61|66|76|39|60|94|73|56|57|13|77|53|62|37|28|63|66|64|50|40|110|68|55|39|91|50|79|60|40|81|72|59|41|37|28|94|70|51|45|80|57|69|73|78|25|48|55|65|90|46|62|57|94|81|55|13|54|95|56|26|58|23|55|42|31|48|21|93|73|59|18|47|33|62|54|60|15|55|53|51|42|80|54|22|32|37|70|51|48|87|59|8|48|55|65|33|79|88|71|91|105|29|32|81|31|33|25|58|18|60|57|50|85|39|30|66|62|39|34|37|60|53|44|53|33|62|30|46|42|75|31|42|39|40|77|49|74|46|82|58|85|105|28|49|79|82|55|49|86|39|48|40|48|70|25|61|40|45|45|55|41|107|54|70|35|78|38|53|91|63|63|51|40|21|57|50|62|24|53|91|75|63|61|110|55|23|75|55|59|32|19|21|63|99|61|52|23|21|46|78|60|53|38|56|51|43|67|18|60|58|30|28|123|67|72|25|77|43|53|86|45|50|68|34|31|2|64|43|39|46|73|64|18|48|47|104|53|77|87|47|28|36|63|18|12|47|86|64|66|81|46|31|33|50|42|51|62|26|81|32|37|22|55|49|54|61|46|66|45|74|37|86|34|58|67|21|60|21|26|71|107|32|77|48|63|45|100|35|54|44|30|54|36|79|83|31|52|52|30|17|62|71|50|37|45|70|85|94|64|98|49|51|76|40|65|59|81|53|48|14|57|58|31|57|24|41|72|79|50|33|60|79|51|55|25|46|45|13|44|43|67|17|27|53|50|46|49|67|58|13|35|39|59|32|59|49|88|61|31|83|43|56|45|50|20|37|55|42|46|39|34|32|72|67|29|21|51|55|23|39|52|42|69|94|64|23|72|62|86|62|59|37|77|37|52|32|105|82|50|41|32|50|31|34|10|24|107|38|53|38|48|47|27|59|24|75|48|43|58|39|51|170|35|67|32|40|62|24|49|61|42|53|20|61|38|99|77|47|90|48|34|64|45|50|16|25|22|39|21|25|32|122|85|35|44|80|70|11|53|81|45|70|49|28|58|88|48|89|69|27|54|52|50|75|63|60|12|68|48|39|48|101|63|60|41|100|76|56|62|67|45|56|33|78|88|51|62|77|53|70|58|72|22|52|45|67|65|38|33|41|103|45|57|53|68|42|41|98|40|17|83|23|58|91|58|100|53|54|54|35|44|36|65|45|56|31|77|51|36|49|58|36|52|44|71|55|24|38|55|86|17|61|64|61|36|43|32|60|32|28|127|51|58|79|38|49|62|48|65|43|78|48|35|46|23|54|47|33|89|81|28|56|40|61|27|73|41|58|66|46|60|66|55|96|30|29|35|28|87|64|89|60|19|54|44|80|83|51|37|46|65|57|45|59|69|45|54|26|35|53|47|39|36|57|11|29|63|13|61|41|57|54|46|72|24|92|25|45|60|85|46|48|81|36|29|30|82|32|81|93|44|28|79|61|37|41|70|35|61|54|56|45|87|68|40|41|56|73|58|28|34|26|76|96|46|61|41|54|36|9|79|37|69|38|29|35|46|34|56|42|61|46|34|35|93|32|68|32|51|69|59|7|38|66|38|60|41|75|79|52|76|41|48|38|94|56|65|80|18|57|88|90|66|83|27|89|52|10|53|30|57|43|55|35|52|38|63|35|56|47|34|117|47|61|50|73|28|21|42|61|53|93|45|52|89|79|41|38|66|26|78|53|41|56|45|65|31|48|29|25|43|72|29|57|62|66|50|20|111|77|67|49|24|92|89|31|34|45|71|37|60|53|41|85|79|60|89|22|53|26|60|93|35|92|64|19|42|76|70|32|116|32|88|70|40|46|76|30|68|41|30|55|32|43|16|61|93|72|63|71|22|49|8|37|75|46|40|46|59|64|54|47|40|54|82|68|42|75|25|84|71|113|36|50|86|44|76|42|51|43|69|85|48|77|64|60|21|57|89|62|67|57|42|5|23|35|56|63|98|25|29|51|82|97|16|77|36|56|50|39|69|29|52|31|76|6|64|62|46|41|31|37|35|25|38|116|67|61|44|101|74|10|35|43|42|64|28|69|51|73|65|32|56|49|90|62|73|16|22|57|66|77|48|82|71|38|48|52|50|33|45|20|60|53|58|71|60|84|48|87|72|59|22|39|55|59|13|58|47|20|95|41|44|25|48|36|42|61|41|18|34|28|88|102|63|31|35|48|116|78|71|24|91|46|45|80|54|58|73|57|78|58|51|71|83|38|35|62|50|70|56|50|28|70|42|71|37|86|27|52|79|33|24|64|40|44|75|56|6|41|66|41|82|86|25|38|92|59|39|24|65|38|25|46|54|53|60|40|31|69|31|46|59|99|24|27|49|1|69|94|55|42|68|55|24|69|58|51|33|44|52|68|50|42|52|91|65|42|32|34|100|75|23|72|46|68|40|36|57|54|41|24|26|54|101|1|57|34|116|74|60|48|10|39|61|62|42|53|74|57|69|80|29|21|56|27|51|73|37|55|59|40|52|23|54|44|118|50|95|40|36|55|45|73|49|56|55|79|48|55|72|38|101|46|62|85|54|47|45|21|26|52|34|89|21|88|48|46|73|76|50|43|59|55|20|27|23|92|55|57|73|50|110|61|26|20|28|69|26|79|22|28|37|73|40|73|11|48|27|21|47|56|44|20|44|39|55|39|17|48|42|35|38|59|48|64|34|41|72|48|28|33|50|45|57|47|59|47|34|52|31|24|64|36|26|26|59|33|93|48|63|18|31|44|43|113|52|53|78|69|35|31|39|77|86|61|37|23|32|49|63|36|41|33|69|81|68|46|50|51|78|53|30|39|27|80|45|98|89|34|29|29|47|45|44|41|49|42|92|98|35|70|88|18|57|49|68|65|64|66|20|58|69|16|62|66|56|24|35|18|121|56|32|41|87|67|26|51|50|83|66|43|14|57|41|38|74|24|27|37|63|32|65|52|34|30|16|56|29|64|61|29|51|46|67|90|17|59|39|38|34|76|60|46|36|89|61|89|104|65|38|49|37|56|78|51|18|61|74|72|29|20|111|32|48|41|48|77|57|67|38|21|60|54|49|32|32|68|32|86|29|20|39|36|31|44|23|80|46|107|69|65|27|39|71|54|10|58|46|63|28|61|89|51|25|32|24|79|55|41|64|43|28|46|95|18|18|57|92|76|76|58|53|28|77|23|56|39|54|66|38|70|57|108|39|45|108|47|24|17|92|81|67|41|39|31|54|32|80|24|50|46|43|71|38|33|35|66|57|53|40|60|21|48|26|59|29|33|49|73|39|59|83|40|54|59|33|82|36|62|37|59|60|18|62|13|29|58|54|83|71|47|22|86|55|64|99|23|47|62|47|27|25|32|24|53|96|34|37|23|36|33|47|72|78|30|53|58|43|78|37|55|47|47|69|72|41|32|33|68|23|51|34|96|42|33|63|50|87|46|37|66|44|61|63|36|51|76|45|52|42|16|66|67|95|50|66|31|22|25|33|43|56|90|52|43|50|27|63|17|45|47|55|68|34|68|31|81|53|49|76|74|68|29|57|56|58|56|44|27|22|75|2|72|38|92|47|19|57|83|36|40|60|37|37|79|30|106|80|53|44|41|35|88|23|53|37|45|82|37|73|29|25|55|55|25|62|31|58|34|53|12|34|22|51|52|37|41|71|39|45|68|32|98|25|55|83|40|112|46|52|39|48|16|64|71|78|22|69|8|67|34|42|61|49|52|83|93|46|93|48|105|36|37|39|91|32|14|33|28|31|57|41|11|39|18|83|57|48|14|55|41|53|22|60|42|35|38|93|48|59|57|37|27|103|7|43|68|43|53|85|5|61|24|81|75|56|45|25|34|62|75|68|16|37|32|33|36|94|24|32|48|14|53|65|49|37|23|35|61|37|60|67|46|39|51|8|64|37|24|131|32|90|18|37|55|24|45|32|45|58|53|102|87|46|84|28|75|29|28|30|69|38|65|27|70|78|63|18|43|41|20|29|61|58|69|73|70|78|38|79|43|43|45|11|108|88|37|51|46|60|66|57|40|109|58|79|38|53|52|45|46|87|91|30|75|44|71|39|55|52|27|16|33|67|59|63|27|46|18|36|35|66|96|80|48|75|32|108|44|57|71|51|28|37|34|58|48|31|40|54|46|53|35|112|32|48|67|54|53|56|31|46|31|75|69|20|56|42|75|37|50|87|6|80|55|61|15|2|25|68|78|37|66|40|105|58|30|78|42|67|104|64|56|67|84|56|44|61|15|64|25|43|32|25|96|76|41|51|26|45|75|53|33|70|42|77|108|66|61|41|50|60|49|19|23|31|44|38|52|59|27|74|69|39|25|78|57|36|92|20|55|37|13|60|47|57|61|53|124|34|35|67|41|42|36|80|48|70|54|93|38|30|64|65|58|23|40|42|58|22|19|17|44|41|98|48|36|76|99|36|59|31|50|23|56|54|39|42|52|35|59|30|39|40|40|27|29|49|74|17|22|62|35|48|39|15|22|57|46|58|98|51|79|48|36|67|23|40|73|39|30|65|40|58|52|61|56|25|51|76|36|23|75|18|48|103|41|36|48|72|56|42|69|66|67|42|43|64|46|75|11|84|29|15|81|23|45|40|90|43|15|33|40|64|36|62|55|66|91|56|25|70|81|28|9|16|40|27|46|12|24|33|23|61|67|82|41|26|67|59|23|99|78|30|9|44|66|105|44|40|42|43|20|39|36|26|61|19|45|108|68|14|39|41|58|62|44|28|27|38|30|57|70|18|59|54|34|75|42|59|47|43|49|19|28|67|30|15|80|30|68|54|63|75|46|43|48|39|36|40|37|49|92|57|68|35|112|51|54|32|69|24|24|54|13|35|77|32|55|94|41|71|34|60|26|101|36|31|64|41|65|45|101|94|106|61|57|62|37|7|11|48|35|53|83|26|48|33|76|91|61|69|30|45|8|85|59|53|40|52|106|44|62|54|49|61|38|50|45|77|10|26|32|23|48|50|84|69|44|39|55|49|28|60|63|87|104|34|33|55|61|43|36|65|38|93|88|62|52|67|33|22|37|63|80|23|18|76|34|64|71|96|31|47|60|47|91|49|65|32|63|42|48|31|57|34|55|26|32|73|46|67|32|30|32|31|37|40|56|57|50|77|19|43|30|51|18|47|55|67|13|63|50|46|58|72|27|44|25|27|52|45|86|94|36|36|37|22|50|63|58|72|42|26|39|11|62|31|27|31|48|59|55|28|18|73|74|73|31|83|58|34|72|46|60|45|37|46|85|82|44|7|51|35|94|17|49|52|51|45|89|56|76|88|69|23|36|53|49|48|42|59|25|36|24|40|31|47|94|65|25|42|42|45|50|37|33|13|69|55|29|31|27|23|87|84|72|49|56|69|32|57|38|88|64|67|32|21|22|79|30|13|62|73|61|40|71|47|65|32|69|57|59|58|17|32|18|59|109|50|59|54|37|62|53|32|70|26|46|26|43|32|75|49|27|20|43|53|31|124|47|45|75|34|41|64|28|50|104|40|61|41|45|41|56|54|56|27|23|74|56|42|52|20|30|59|55|22|4|30|25|53|58|65|51|47|48|48|50|64|36|54|37|43|27|37|30|79|7|12|69|50|22|19|28|40|72|43|40|82|80|82|31|60|35|68|38|36|24|39|58|36|23|18|38|38|24|61|38|10|47|24|63|49|43|59|58|65|53|62|46|39|49|75|27|37|51|40|48|22|44|27|61|53|41|49|46|78|89|33|23|51|22|48|45|79|54|39|34|28|25|30|53|72|5|61|20|56|27|80|92|56|72|88|30|39|61|29|56|56|50|24|49|18|16|53|32|28|81|50|85|18|48|45|31|23|26|53|21|62|45|25|52|26|30|75|84|18|43|28|34|27|53|69|62|37|44|16|63|48|41|60|30|65|57|19|40|41|22|34|50|43|60|15|54|84|44|62|26|62|64|57|99|46|45|75|54|34|123|51|50|61|93|76|14|39|35|61|22|115|48|33|34|14|48|57|32|60|25|44|68|15|62|73|40|54|38|60|31|51|22|60|14|124|43|57|45|92|29|82|58|30|39|44|53|45|33|72|86|62|51|62|55|56|46|57|19|49|23|39|47|28|52|68|27|37|60|45|46|10|40|92|65|32|40|64|50|28|20|35|94|63|49|75|11|70|72|52|53|42|28|50|53|35|18|54|73|42|37|16|14|65|44|73|85|50|77|70|87|74|16|31|16|63|26|35|21|42|20|71|27|90|56|59|57|11|64|21|44|47|67|83|128|35|31|56|40|67|9|15|42|29|59|56|27|34|42|57|8|35|56|79|64|103|89|72|71|18|68|41|44|8|30|30|35|86|37|30|50|14|72|13|52|73|52|14|26|31|60|71|96|22|79|49|39|37|78|61|20|74|76|52|26|56|82|56|81|34|33|30|46|52|53|49|98|51|98|43|51|28|86|100|48|34|42|35|44|41|40|67|37|38|14|55|77|38|25|49|37|29|27|48|54|35|39|75|70|37|43|12|62|24|38|47|43|73|46|73|68|7|40|48|59|39|19|49|26|43|41|71|72|32|24|27|124|51|97|67|36|90|34|54|17|55|67|41|92|80|46|38|65|46|64|33|55|25|50|95|47|77|27|18|46|66|39|30|29|26|24|51|52|36|78|30|97|26|31|35|75|78|26|65|56|27|40|23|51|14|99|26|24|68|54|44|54|42|89|10|90|39|34|91|28|62|8|43|37|46|27|61|65|27|54|43|60|55|46|80|84|31|21|42|107|61|52|22|44|36|37|35|85|54|55|50|44|28|36|39|79|35|29|43|51|20|50|23|24|41|41|73|21|78|78|15|50|57|65|35|63|45|39|90|60|69|48|15|57|42|47|60|95|24|32|10|65|39|35|32|82|32|73|47|20|38|68|44|45|28|51|21|56|64|42|68|91|70|23|87|72|78|30|83|47|53|24|16|41|64|45|13|21|51|105|22|45|31|44|64|50|51|20|92|44|17|28|40|23|33|46|42|37|45|44|40|56|89|33|22|68|49|32|30|36|112|70|32|69|21|60|41|43|35|28|51|45|27|40|51|10|73|62|65|61|35|41|24|14|102|61|62|71|28|46|55|19|36|51|16|60|41|18|82|63|2|52|36|57|44|31|45|75|65|17|77|52|53|50|57|79|24|29|60|53|63|70|48|68|46|70|26|23|49|71|77|50|16|30|48|51|22|65|38|32|67|70|14|21|33|52|35|34|45|51|49|50|63|77|67|24|94|57|37|3|58|48|47|28|23|74|27|47|29|11|27|68|60|53|39|38|41|64|40|26|66|42|83|66|59|45|56|53|30|42|50|29|50|68|49|53|79|24|29|44|43|45|41|35|69|10|102|34|36|55|35|67|44|71|14|63|36|43|71|47|65|26|82|71|47|45|42|68|21|19|82|20|98|40|40|66|65|59|71|6|39|46|67|42|45|29|53|49|73|28|49|95|35|55|33|57|20|39|31|64|79|35|52|63|77|47|28|24|17|19|29|10|37|74|25|28|45|58|71|70|44|52|69|20|95|71|61|74|74|44|35|43|52|50|14|10|67|13|75|10|50|47|43|45|54|9|50|18|36|44|78|54|31|92|31|19|42|29|19|43|38|60|54|66|62|65|24|55|47|57|40|46|62|73|16|94|38|36|46|50|86|17|20|47|46|46|59|9|40|48|17|35|104|41|57|36|52|8|55|44|41|38|43|43|72|69|25|72|43|58|73|26|39|106|35|18|48|16|24|9|23|42|31|40|29|9|37|41|85|41|98|37|40|33|47|102|27|73|67|28|39|78|42|43|47|99|44|39|45|37|74|37|43|54|81|70|19|49|40|32|60|36|17|26|59|13|63|20|41|17|42|51|56|30|33|51|73|54|32|26|84|30|83|18|28|61|26|35|80|48|24|36|80|25|102|43|79|42|54|30|12|22|81|123|54|31|15|56|57|16|31|60|64|66|18|10|23|66|99|26|116|18|79|13|46|45|15|35|69|97|40|5|26|8|90|66|66|115|24|53|28|21|56|47|79|27|61|27|56|55|61|85|73|117|58|13|22|85|23|96|40|7|87|42|17|33|25|10|4|91|22|16|73|14|90|87|25|22|23|49|28|41|24|88|53|30|67|22|49|19|13|25|41|45|49|15|35|73|60|23|27|28|31|51|51|64|38|36|45|110|39|46|52|18|71|59|48|90|109|52|14|25|23|87|67|36|26|41|26|21|35|21|46|35|31|8|17|19|54|34|58|47|36|34|79|91|68|13|83|53|91|36|51|18|33|65|14|74|54|61|29|26|18|57|34|30|38|27|25|33|47|68|17|50|30|68|14|39|23|70|19|30|24|60|21|53|36|45|39|21|44|32|49|2|41|20|47|13|50|52|96|41|32|82|51|70|89|113|7|40|74|61|19|24|39|46|90|16|83|88|17|9|50|55|39|37|30|49|61|41|42|87|72|33|33|55|27|89|36|45|28|73|56|61|13|45|36|74|30|66|28|31|105|25|37|61|47|40|71|48|60|99|45|38|36|50|56|71|39|32|10|51|43|46|71|16|85|12|49|54|73|19|78|34|16|18|25|40|45|14|56|25|40|39|32|46|78|43|92|46|43|30|58|29|39|78|11|45|44|52|43|32|16|35|54|22|32|51|73|29|28|54|30|72|31|25|28|63|48|27|79|30|36|47|62|12|21|34|53|23|57|53|53|44|53|29|50|65|18|28|48|57|46|21|21|40|35|48|54|24|84|38|56|69|16|13|38|56|32|26|20|7|7|25|37|23|81|69|37|20|61|46|32|15|12|39|38|73|78|66|42|19|59|60|17|84|29|64|62|28|32|16|91|25|47|65|54|56|50|35|89|65|65|57|64|64|27|37|23|48|75|18|22|23|102|48|15|94|10|29|22|73|65|50|24|61|37|13|58|75|45|63|39|79|50|44|50|52|104|57|10|38|41|100|18|56|20|31|49|115|31|41|50|71|56|27|28|62|4|36|64|46|50|81|45|52|40|49|61|8|55|12|9|39|39|33|31|31|63|49|35|23|55|59|9|59|61|43|43|40|46|8|28|52|41|54|49|19|33|66|43|32|15|41|53|35|27|49|45|31|35|52|39|34|71|55|49|26|62|43|68|18|24|44|51|41|4|53|52|64|49|20|52|41|38|24|66|42|18|102|34|38|64|24|22|51|58|41|61|37|36|83|22|25|29|48|16|46|36|32|5|77|130|28|36|43|67|56|25|36|68|35|52|34|39|32|26|49|28|52|62|70|38|43|20|18|10|29|12|51|55|69|20|48|9|34|24|31|43|88|85|24|17|95|33|58|40|46|51|28|60|30|34|58|41|52|53|61|51|43|66|33|94|60|49|28|26|59|58|41|72|59|30|12|33|47|28|32|35|37|12|22|46|23|11|33|37|26|21|86|36|48|32|73|65|30|53|25|27|27|56|19|57|54|42|37|9|12|68|22|47|55|43|50|34|38|26|76|83|47|73|65|44|22|100|37|97|71|45|57|20|19|46|28|45|63|27|36|96|30|42|70|57|34|41|51|74|58|15|27|35|59|18|18|18|68|43|24|70|53|60|26|14|13|21|68|33|51|36|52|38|55|62|29|32|90|33|81|32|60|11|26|57|41|32|5|18|77|43|22|75|84|15|46|51|21|36|60|63|60|35|10|39|48|48|30|2|43|31|56|35|50|49|91|62|40|34|45|77|51|28|32|56|15|19|26|22|35|36|71|28|22|21|25|109|39|31|33|38|36|28|57|57|81|28|37|15|38|34|2|34|50|30|49|70|37|46|45|45|34|63|41|61|56|49|13|38|72|86|43|48|102|52|50|15|37|41|38|79|41|20|50|41|45|80|4|40|31|69|20|34|48|16|39|45|27|38|31|40|48|58|40|42|34|24|68|36|21|48|33|25|62|56|34|22|70|54|85|26|64|51|43|53|55|61|69|26|6|38|57|34|30|54|88|9|47|45|8|21|101|64|4|60|26|77|82|42|28|69|69|97|41|44|62|52|47|31|20|50|31|45|42|97|52|14|61|38|39|23|45|46|34|24|56|27|61|50|71|76|10|55|20|58|21|35|34|39|21|35|40|65|26|24|45|58|31|51|71|44|47|16|17|29|28|58|53|46|22|62|76|65|32|55|48|59|36|35|23|2|61|23|26|22|77|68|67|57|48|38|47|8|28|46|47|49|74|42|55|59|71|48|55|15|21|21|20|65|22|94|48|29|50|28|36|31|42|22|51|68|19|44|39|42|8|33|9|58|45|41|62|16|25|32|84|45|11|109|66|16|5|8|24|30|50|42|73|80|94|44|27|55|57|34|15|22|39|33|32|36|28|36|68|49|57|46|27|93|60|52|41|63|41|65|45|91|19|22|1|60|25|56|49|13|50|46|34|49|8|39|59|62|34|53|25|47|63|50|18|40|41|51|18|51|28|93|53|67|18|42|40|49|43|18|24|24|62|38|78|58|14|42|23|46|47|76|33|60|78|57|90|58|52|33|28|57|85|30|38|27|66|34|28|47|65|35|42|22|34|39|19|35|66|77|35|27|38|22|35|30|9|64|9|32|64|41|28|73|31|46|51|62|60|44|21|54|43|41|53|10|13|35|10|33|47|23|17|36|46|29|88|60|37|14|67|41|53|45|17|62|29|50|34|117|34|70|54|64|26|16|66|39|64|28|59|8|25|77|51|40|7|23|20|34|32|14|50|63|31|20|42|9|61|94|31|47|64|54|23|68|38|66|41|58|12|23|46|46|49|52|21|66|62|35|22|55|32|45|23|40|48|56|47|77|34|57|70|53|37|62|17|40|37|51|46|42|48|28|23|30|6|23|38|28|40|48|22|61|34|38|80|98|34|19|33|24|19|30|39|33|67|15|76|35|72|47|47|38|51|8|24|26|36|28|86|10|33|69|21|62|19|45|39|51|53|14|39|75|37|16|62|55|44|23|30|32|45|5|42|49|32|49|51|37|22|61|70|41|57|88|18|38|25|72|41|29|36|82|64|14|41|16|33|80|27|49|18|79|29|31|48|52|50|24|47|54|19|34|53|33|46|38|25|67|49|61|34|29|29|32|14|46|27|43|39|40|6|58|59|73|10|63|45|53|24|47|57|44|44|49|8|42|20|32|58|70|21|37|50|80|51|40|68|65|41|61|15|31|27|30|52|44|57|70|54|55|62|43|13|51|42|22|45|72|16|95|59|69|64|29|45|69|31|51|39|18|35|65|74|19|28|83|39|81|12|41|36|31|34|61|31|52|33|30|40|23|28|24|42|47|40|42|60|40|72|44|19|52|57|14|29|23|46|12|56|15|9|0|67|44|23|58|58|17|20|37|31|36|18|12|48|49|14|47|37|80|36|46|63|49|11|33|75|50|34|45|60|3|32|55|42|54|46|33|45|34|38|53|66|71|30|22|59|69|55|22|10|21|36|50|55|72|21|60|1|53|41|39|17|45|34|72|23|25|35|41|43|5|31|30|10|72|41|22|3|21|37|28|30|34|46|56|73|46|20|22|26|42|45|61|32|35|23|39|16|51|16|51|41|57|67|31|27|35|44|71|48|68|28|55|27|57|30|22|46|34|22|51|53|0|36|41|11|52|40|53|35|31|47|11|35|57|66|52|53|40|22|37|26|21|55|28|42|11|48|65|80|53|16|33|38|27|38|75|29|68|30|46|35|28|53|30|73|87|29|34|14|48|33|39|7|58|14|23|41|11|35|6|36|26|55|18|11|31|39|49|26|45|10|41|39|67|22|13|8|34|71|23|39|25|57|49|47|53|26|40|29|39|22|13|39|21|65|26|48|88|67|21|30|18|37|24|56|25|17|19|9|56|80|56|69|24|45|29|36|27|30|100|24|6|34|47|46|73|67|32|40|55|26|32|14|43|3|13|63|19|58|24|20|25|3|55|37|41|45|32|35|14|25|63|31|57|28|46|33|42|31|27|15|42|26|46|24|56|35|14|26|38|14|55|73|76|75|26|48|1|47|60|83|36|54|38|24|2|80|23|12|29|61|31|16|22|58|45|50|46|17|62|6|10|18|25|41|33|50|52|46|43|35|23|6|40|8|69|13|48|31|81|53|30|65|67|63|30|17|45|13|43|32|11|15|46|11|47|30|44|41|7|53|68|76|41|40|55|46|59|50|58|16|32|80|12|73|59|93|35|42|18|14|88|33|32|24|19|36|31|9|78|35|17|37|12|20|73|71|45|4|83|36|46|51|15|42|103|56|25|48|73|63|27|51|44|49|40|41|32|11|11|44|51|5|28|35|100|84|10|21|57|53|11|28|25|13|43|65|20|59|26|50|20|59|60|33|8|95|42|72|20|56|39|59|13|34|35|22|68|27|13|79|23|69|65|114|58|14|52|55|26|29|7|28|46|23|50|28|42|65|77|39|29|33|38|49|14|66|64|28|50|29|51|64|54|43|30|26|59|41|39|36|58|66|50|26|37|52|58|36|24|30|27|45|51|41|83|42|49|11|6|49|52|55|43|17|33|30|55|33|24|42|62|56|49|57|21|45|39|44|34|40|51|67|43|39|15|60|63|31|50|11|37|24|49|41|39|34|28|91|79|30|46|33|52|21|34|21|57|19|17|48|23|61|11|3|60|40|26|55|58|39|52|54|25|77|43|51|66|3|48|44|6|63|41|24|42|17|59|26|33|81|13|45|37|37|31|29|9|60|13|37|72|19|55|7|0|25|43|64|50|45|26|46|35|24|24|63|10|37|44|36|27|59|22|34|31|19|60|7|22|21|20|48|17|35|61|69|28|6|102|32|39|64|65|15|33|27|12|49|19|15|32|46|35|56|50|66|70|29|22|21|52|55|49|31|64|22|41|66|47|84|18|42|32|58|49|53|9|30|35|16|3|29|29|36|12|41|21|40|34|15|47|59|18|56|20|53|26|18|53|68|26|62|93|55|27|9|32|26|45|49|69|35|44|6|29|29|42|16|58|29|19|32|35|27|38|9|34|41|26|29|23|30|41|4|51|68|18|65|26|38|45|32|43|0|21|72|26|41|24|26|51|41|59|50|82|22|3|38|48|31|26|16|14|49|10|52|19|74|3|23|52|11|44|36|47|30|17|54|42|10|31|27|52|41|24|52|22|17|30|34|33|19|64|43|17|41|45|44|43|40|58|32|45|30|8|29|55|35|10|50|31|52|33|19|21|27|52|64|15|15|55|52|33|13|36|33|52|14|50|51|39|45|48|40|50|77|46|14|54|16|63|39|42|60|21|18|19|29|34|52|28|70|35|104|14|26|22|16|47|42|48|50|15|16|34|25|35|51|58|29|57|30|46|42|33|19|4|85|53|89|39|30|26|45|31|13|20|22|46|85|31|49|29|27|53|24|54|40|14|29|40|32|21|60|19|58|73|12|24|25|40|37|10|44|38|76|20|5|57|28|34|46|32|41|27|17|46|59|36|29|46|29|37|11|42|49|68|39|57|48|78|18|18|18|18|58|66|10|27|23|27|41|10|17|42|47|18|38|26|38|82|28|37|47|5|30|26|62|2|43|17|25|11|24|44|4|42|45|31|41|33|28|28|45|53|43|69|37|32|16|25|38|76|19|34|38|37|62|25|51|40|48|25|34|31|27|32|33|74|19|10|30|17|20|25|50|66|66|20|14|24|26|31|40|13|47|77|29|43|31|7|34|45|40|14|58|4|44|14|10|20|58|42|44|63|17|34|29|53|45|3|59|37|26|26|45|71|18|47|3|39|15|52|40|42|29|17|35|38|85|67|45|43|10|13|42|62|27|56|74|19|39|8|36|24|45|46|23|20|49|47|29|10|50|22|15|80|12|12|24|25|7|39|30|66|39|33|31|72|17|55|43|35|39|55|15|14|67|64|54|9|79|68|16|16|3|2|48|8|25|53|48|29|10|33|50|41|43|55|41|30|51|22|84|30|56|24|53|83|26|18|90|4|19|10|16|75|48|17|48|37|56|49|39|23|53|9|16|58|6|4|51|33|52|82|47|29|85|40|62|30|16|23|37|24|64|35|42|21|25|30|33|34|46|15|98|6|44|24|15|16|56|33|35|13|52|15|44|53|115|34|18|20|28|35|28|39|65|44|63|37|44|26|25|8|23|5|13|6|44|60|79|10|33|25|37|65|39|46|10|35|34|49|28|32|18|36|1|10|27|16|33|37|80|22|0|51|21|30|55|34|42|15|8|11|23|17|7|31|39|70|58|48|14|31|36|39|15|63|0|5|13|60|26|22|16|35|16|55|39|12|55|64|45|14|35|28|43|50|41|11|42|30|52|15|18|45|38|33|24|10|47|88|44|67|27|34|57|56|3|23|11|33|23|10|16|15|32|43|72|41|7|49|42|36|38|38|34|43|44|3|27|33|20|57|24|5|36|1|75|55|60|31|46|40|57|35|27|10|16|74|43|79|32|12|41|16|88|9|29|6|26|42|58|26|37|25|42|28|13|49|32|19|19|39|26|21|55|40|27|32|18|13|31|26|7|36|24|32|36|3|53|50|26|12|12|46|18|35|32|37|43|27|68|27|16|26|21|34|27|35|43|22|45|18|17|12|18|62|57|36|24|29|64|85|33|30|43|31|11|31|78|48|85|26|11|67|11|51|31|19|77|43|31|40|1|50|31|29|18|18|26|21|49|41|63|80|22|10|63|41|46|22|44|22|18|7|29|42|39|17|14|26|47|16|40|54|22|28|16|47|52|23|25|20|25|23|47|29|28|33|20|34|12|53|9|20|68|39|16|43|51|23|61|42|17|7|41|50|42|23|15|6|23|77|75|21|49|26|44|38|66|34|11|9|63|39|2|15|31|46|36|13|49|33|49|14|26|6|16|45|37|22|64|30|28|22|38|31|1|25|53|18|30|48|19|40|46|57|29|15|20|23|32|49|17|15|56|16|25|45|34|38|35|50|48|27|34|19|21|36|29|35|27|31|65|25|17|74|66|77|35|23|44|33|23|55|16|38|39|23|25|34|57|36|60|44|11|21|19|58|49|35|45|25|60|2|24|55|9|82|19|45|11|60|28|12|24|48|28|28|26|30|17|49|3|36|42|31|44|31|47|51|26|60|17|0|14|27|45|35|53|41|47|22|21|35|36|26|48|26|51|24|16|0|15|38|42|1|24|0|5|45|33|43|70|6|14|31|7|25|27|41|22|63|46|13|69|44|37|33|34|15|9|22|32|38|7|44|28|44|26|28|8|49|49|21|30|39|47|22|19|40|49|37|11|7|63|35|35|25|30|27|43|48|36|22|6|14|16|47|43|25|4|36|38|28|35|34|7|3|49|25|8|14|41|32|26|15|6|66|40|19|59|9|17|12|7|39|21|53|79|49|36|7|6|37|27|30|45|47|45|28|42|60|27|6|32|2|15|40|20|57|41|23|12|25|9|56|24|43|33|18|53|27|29|31|71|18|61|43|60|14|51|67|44|35|17|41|35|12|20|32|29|56|48|74|59|15|34|36|28|22|30|2|41|31|39|33|20|21|27|24|20|33|20|18|27|39|29|34|6|6|38|13|11|12|50|4|50|21|22|23|25|19|51|29|28|32|24|0|21|31|35|20|18|41|48|39|31|22|12|68|64|58|38|14|16|4|36|10|24|25|58|40|59|31|42|34|24|41|44|38|16|30|37|24|17|36|71|34|31|23|37|26|53|16|26|31|7|15|59|20|23|16|32|22|26|3|6|57|41|14|26|38|33|29|1|17|21|26|31|21|13|54|38|24|33|20|45|10|20|40|24|27|26|44|23|66|34|5|14|22|68|12|39|28|32|20|16|10|24|1|9|69|26|23|6|19|79|42|7|19|33|55|11|25|24|48|5|42|26|36|11|49|13|53|27|32|11|35|45|17|21|3|11|12|36|32|9|20|50|54|40|39|8|16|21|46|94|13|42|33|21|18|58|50|28|31|64|71|47|18|24|27|10|27|26|38|5|13|43|8|13|28|45|28|20|3|24|41|1|42|31|16|32|19|58|51|28|39|36|29|21|32|23|36|48|34|38|4|32|27|11|1|62|14|27|22|41|26|11|20|10|37|64|8|36|27|9|44|6|39|0|11|21|42|55|31|26|52|24|23|31|5|22|6|37|30|38|26|53|19|33|8|29|18|19|18|40|58|16|52|22|20|6|24|33|60|34|61|9|11|2|46|31|17|32|36|3|33|10|28|39|24|70|3|19|51|48|22|45|12|17|39|19|19|23|20|73|37|53|21|63|39|21|29|18|29|13|37|10|29|56|26|48|36|4|27|47|21|38|37|39|22|17|7|31|17|31|28|34|29|83|14|22|11|37|31|10|49|33|60|3|42|1|27|17|37|8|11|50|31|45|22|19|12|33|53|35|12|40|27|6|33|51|22|21|34|25|4|11|35|57|4|48|26|17|27|33|26|0|17|26|58|17|13|12|41|21|21|14|38|13|54|12|30|22|48|33|13|53|42|15|5|24|42|28|15|36|14|38|35|27|22|4|11|16|43|45|19|39|34|48|32|22|10|27|33|15|27|20|21|24|10|35|31|47|38|14|42|1|29|31|15|26|35|17|2|18|27|11|33|17|14|22|40|11|13|0|6|41|24|17|25|38|2|13|6|20|33|18|18|11|28|34|47|15|2|24|25|49|49|19|45|5|24|32|27|18|14|13|17|47|34|19|16|47|11|28|15|38|36|25|39|4|17|34|14|23|55|28|23|34|17|23|25|10|39|27|35|48|35|15|26|17|38|1|3|27|18|25|31|17|41|42|15|55|24|13|10|45|22|17|0|67|41|12|23|15|22|6|31|39|61|26|31|15|41|39|24|34|9|42|34|26|19|19|44|8|5|28|47|27|7|3|32|24|14|23|4|12|18|36|39|16|4|22|14|34|34|40|10|4|41|30|13|33|44|42|5|29|48|33|0|23|14|8|6|28|28|22|14|34|36|26|12|29|16|23|13|14|0|54|34|71|39|0|33|28|25|37|15|41|32|40|35|25|14|69|54|64|17|14|12|40|32|11|17|5|1|61|2|26|1|36|27|48|10|5|33|44|27|24|31|29|28|26|51|26|16|30|30|20|42|37|23|60|25|25|42|9|4|9|18|21|13|18|13|28|28|16|17|40|39|55|33|53|33|36|28|5|54|25|5|29|31|45|38|38|13|15|23|3|16|12|20|39|22|5|44|27|29|36|43|19|86|71|27|17|14|21|31|36|8|8|25|11|12|87|27|34|36|27|23|65|27|25|20|22|20|22|32|56|25|31|47|27|12|36|35|46|30|20|43|42|30|17|16|48|36|30|37|8|12|15|67|26|17|6|9|26|18|47|23|8|45|43|15|17|24|26|34|3|25|39|6|16|54|43|21|36|42|28|56|34|14|3|3|55|42|12|26|15|31|25|14|41|23|40|6|23|16|79|33|24|36|59|13|0|25|15|19|26|16|40|57|10|17|18|52|6|43|41|20|19|40|15|18|24|18|2|50|27|5|11|20|49|10|18|18|22|20|5|54|0|25|11|38|44|10|42|29|61|29|3|46|34|11|12|18|73|67|33|0|21|58|21|5|18|9|26|37|31|16|25|12|15|7|17|5|1|5|21|6|63|25|36|11|25|29|18|19|42|28|21|5|22|7|47|56|13|45|24|26|11|43|50|20|7|34|30|10|19|26|12|9|3|51|33|17|23|28|27|60|0|32|62|3|36|29|27|10|11|3|8|29|16|27|58|7|12|7|22|16|27|38|6|37|2|10|7|8|17|10|25|57|17|15|21|12|10|17|19|38|27|7|24|33|13|5|63|34|15|37|0|34|11|34|17|20|17|13|13|7|54|25|3|23|32|18|13|40|0|14|86|24|11|24|28|37|19|27|20|24|43|22|39|48|18|14|1|9|19|30|32|31|28|11|17|11|40|22|21|25|43|21|33|9|71|36|1|66|39|0|33|19|30|28|35|35|11|2|8|19|35|35|22|20|26|79|3|20|30|19|49|23|21|42|18|45|18|20|0|6|27|80|36|86|16|43|31|15|26|23|36|1|22|42|2|15|30|37|12|13|23|47|27|24|17|19|13|35|13|12|16|35|12|18|1|4|32|57|24|8|8|32|9|33|12|20|10|41|20|23|22|47|14|20|10|1|17|13|15|38|28|14|29|27|6|13|17|17|15|0|17|20|41|4|14|1|6|16|20|14|9|30|18|21|20|38|36|20|12|17|26|5|7|33|7|16|43|27|12|15|35|3|5|26|23|21|22|38|6|26|14|34|32|17|0|51|27|34|18|12|9|7|50|30|18|31|20|18|48|26|16|16|6|46|32|19|58|51|16|31|62|8|31|49|13|26|7|13|13|24|15|22|11|15|38|22|6|36|10|8|11|20|33|20|25|21|5|9|17|12|19|15|23|35|33|72|37|50|34|20|10|49|21|4|8|2|22|11|36|12|32|17|56|22|41|20|13|39|14|34|14|22|15|23|30|29|20|30|61|25|6|8|14|17|29|17|60|35|12|30|20|21|36|67|23|10|24|2|20|35|55|17|8|11|42|6|31|39|32|6|27|31|28|10|21|45|32|38|19|2|11|31|28|8|12|21|13|34|32|24|9|22|7|2|19|20|14|12|10|17|5|67|18|21|31|15|42|26|26|1|14|2|11|18|13|2|19|26|15|24|19|8|34|4|18|0|30|9|14|36|53|15|19|20|24|6|44|6|1|29|36|2|23|32|5|22|11|23|20|33|5|19|25|4|19|10|47|11|12|30|34|21|3|47|7|10|13|10|23|23|10|7|7|6|6|4|46|16|25|64|30|24|23|17|11|31|19|6|14|33|18|20|13|15|7|39|20|20|38|48|16|3|37|41|22|18|4|13|25|23|20|12|33|18|26|3|17|62|14|35|51|0|28|9|11|17|16|19|36|5|17|34|28|39|15|13|37|16|16|49|10|33|42|24|11|10|30|27|12|8|11|15|10|16|25|51|38|3|24|49|38|46|22|24|29|15|17|13|6|4|32|5|13|3|18|20|0|14|9|5|10|6|0|0|14|3|15|12|24|12|56|24|22|1|53|32|41|21|22|17|11|19|21|10|32|13|28|26|15|1|5|4|64|14|17|16|1|6|22|5|29|19|2|28|31|15|16|14|3|6|42|16|7|0|23|13|18|41|32|17|3|17|7|24|20|47|2|40|19|24|31|3|0|6|25|8|26|15|6|4|18|11|25|11|42|42|19|0|58|36|24|49|23|31|40|10|8|30|11|26|33|19|21|36|30|21|20|15|41|15|52|25|40|19|18|11|24|14|39|16|15|3|35|30|24|18|28|32|39|15|45|3|10|4|4|10|18|17|6|7|15|20|15|50|42|32|30|20|15|7|66|34|30|6|19|32|20|21|16|43|1|4|8|46|20|12|25|10|26|4|3|22|12|9|17|3|27|14|24|60|10|33|15|20|11|30|16|23|11|33|20|3|8|56|14|10|28|7|19|20|3|36|35|27|20|44|35|12|3|43|15|5|14|2|51|15|7|18|6|23|69|13|12|13|19|17|30|19|22|16|17|10|47|23|13|39|15|4|9|36|13|7|16|0|20|18|23|51|25|23|9|0|45|4|11|1|31|32|19|20|15|20|27|54|64|14|118|21|21|13|13|13|14|17|31|26|22|5|22|17|23|33|44|0|20|14|31|4|12|31|34|0|8|15|9|0|21|52|37|19|33|3|12|15|21|24|32|11|30|9|13|27|24|34|3|16|38|13|22|12|19|20|17|23|23|3|3|2|3|7|1|26|23|5|35|5|11|34|21|24|33|30|9|11|20|19|11|8|7|6|11|26|73|18|11|8|37|39|7|24|21|1|37|3|7|12|42|30|17|8|54|27|26|12|38|30|30|18|40|18|26|12|25|28|40|10|23|17|32|14|1|11|27|24|47|18|15|2|5|20|42|34|28|33|24|8|37|59|24|5|7|14|27|2|42|56|8|18|14|16|10|17|9|27|24|36|44|51|28|17|17|11|17|25|12|41|74|19|14|43|2|18|7|7|5|5|32|2|28|24|2|10|3|34|16|49|6|52|28|6|22|3|28|2|20|30|52|27|10|27|20|19|10|32|3|14|61|6|30|25|16|8|41|13|7|0|47|16|34|34|25|27|19|0|13|23|2|60|16|19|8|36|8|60|47|27|3|27|24|14|23|4|16|42|21|28|20|60|10|10|0|16|5|38|9|43|0|58|28|10|26|20|53|8|5|11|33|23|17|26|20|49|4|27|2|6|8|25|33|15|18|12|25|10|19|9|33|34|25|15|24|6|11|25|25|15|23|29|0|14|25|0|12|17|51|31|10|27|26|30|7|10|5|13|2|22|25|25|10|13|59|22|19|20|5|11|53|1|48|23|24|23|27|21|41|18|1|16|15|27|19|24|28|5|35|19|14|38|20|30|3|12|18|2|40|0|6|20|17|5|33|26|22|10|4|17|44|18|17|21|9|42|34|11|41|13|19|31|34|36|12|12|22|21|1|8|38|9|1|9|37|49|28|35|30|42|16|8|18|18|5|2|36|28|2|12|31|13|11|1|25|25|0|26|46|36|8|7|44|40|1|26|16|7|4|6|20|2|8|18|19|8|23|7|15|13|25|20|18|12|52|16|20|0|13|30|1|16|5|32|13|11|14|24|25|10|26|22|18|13|18|7|27|50|10|20|16|7|0|5|8|1|14|1|32|20|20|16|21|6|26|16|15|0|12|12|14|2|31|19|24|22|33|5|24|6|13|28|9|0|5|19|30|39|35|0|7|22|8|12|58|19|11|17|20|25|18|8|24|2|8|7|30|31|29|8|4|33|4|2|18|23|0|8|33|3|9|5|16|27|29|56|25|7|2|12|54|17|24|15|44|0|0|28|29|48|5|21|14|23|1|6|11|43|14|0|30|36|17|1|16|11|27|2|20|12|11|33|6|28|25|16|17|17|14|19|14|37|27|32|4|32|12|19|38|31|29|61|4|1|11|14|12|19|57|14|24|21|4|14|34|20|36|24|9|22|29|23|18|29|30|52|18|19|14|8|20|27|39|7|0|1|0|15|34|40|20|28|0|49|9|26|7|21|31|16|16|37|10|20|4|6|14|14|28|16|13|25|48|48|9|21|33|21|13|8|23|9|24|20|5|30|31|18|33|5|21|13|27|31|2|12|11|0|3|17|38|0|9|7|6|2|8|18|1|17|10|5|11|1|25|30|10|11|12|25|9|14|26|6|28|12|19|16|7|25|6|25|3|7|6|11|7|15|56|20|2|21|26|9|13|12|16|25|6|4|18|11|13|41|21|0|3|29|22|0|14|13|44|20|22|17|1|11|8|23|21|33|36|4|17|11|23|22|15|4|5|0|27|3|10|13|30|36|23|27|22|6|5|24|6|52|45|1|10|10|16|27|8|0|0|5|27|15|11|3|2|7|0|17|11|16|12|3|31|38|10|7|15|9|5|8|3|10|37|26|21|2|5|30|6|11|21|4|42|22|9|14|0|14|14|29|4|28|5|11|17|28|30|20|0|9|18|5|14|24|22|12|12|27|19|52|26|42|14|8|37|2|0|16|16|4|11|0|0|30|26|38|10|13|11|34|11|25|5|0|17|0|19|0|12|0|4|16|61|19|43|16|21|8|23|14|8|36|0|27|1|39|33|24|8|29|18|25|20|19|10|14|18|0|10|39|19|40|6|9|11|15|0|21|8|38|2|19|18|0|38|2|7|3|55|3|43|24|5|27|31|0|10|6|1|23|28|44|28|21|27|26|1|1|2|0|2|7|32|20|1|10|10|33|18|9|16|31|9|3|23|4|12|23|14|34|15|21|1|17|28|1|12|32|19|43|8|8|12|0|12|11|28|14|52|22|6|41|19|5|9|35|11|13|11|0|38|29|7|27|16|14|8|30|5|51|10|0|17|2|14|45|0|16|49|15|32|26|12|10|51|31|23|35|22|22|22|28|1|19|13|31|22|27|16|11|11|32|1|15|31|3|14|20|24|10|16|33|29|22|32|21|17|39|7|4|22|8|16|18|14|18|11|3|36|16|22|22|10|31|4|39|10|25|1|6|9|29|7|6|10|35|19|16|22|20|20|2|32|17|3|11|3|44|19|7|13|10|0|2|20|15|43|29|23|1|7|8|17|4|2|13|41|11|3|13|11|23|40|8|30|25|15|7|35|15|1|15|29|6|9|12|28|23|6|19|7|20|0|13|0|19|20|17|7|4|31|9|0|36|22|18|2|11|22|5|7|28|6|15|6|42|8|6|16|16|13|12|21|15|25|5|5|14|3|9|11|20|36|38|0|45|33|7|30|29|6|22|1|31|0|5|31|15|11|32|0|4|24|8|19|16|44|27|0|21|6|38|19|7|4|29|7|23|15|32|31|7|12|17|9|20|31|17|31|22|3|0|9|11|14|16|6|3|34|45|32|11|33|17|30|7|12|0|0|31|28|12|34|6|4|25|26|0|1|11|3|6|3|24|19|2|12|20|18|9|14|2|12|23|1|19|3|28|38|14|1|17|19|15|5|8|23|13|69|10|21|23|4|32|10|7|20|1|24|9|37|17|5|17|2|0|19|17|5|31|24|13|17|28|19|18|23|18|5|9|0|2|10|9|8|15|26|12|25|38|16|1|6|26|28|16|9|17|23|15|19|4|13|17|18|31|4|46|3|20|5|9|8|0|14|16|16|29|0|52|13|1|29|27|22|8|5|27|4|16|12|34|25|15|5|53|15|17|16|23|32|17|3|15|33|6|12|13|2|9|0|8|19|7|24|13|1|0|23|11|17|17|4|27|29|3|29|29|4|19|11|11|22|0|41|17|2|1|0|1|11|11|8|6|0|30|0|9|2|31|26|32|23|5|7|13|33|24|16|38|15|17|6|15|3|33|31|27|35|10|5|23|16|20|66|2|3|7|3|18|0|3|3|18|16|21|17|1|8|11|3|4|14|1|13|1|22|16|32|22|23|13|1|5|27|3|16|2|15|21|39|11|1|8|11|5|15|31|2|15|31|3|7|22|25|60|31|6|25|14|20|6|10|28|21|19|22|16|5|38|5|10|3|25|26|10|9|3|5|7|6|1|28|15|0|2|50|11|17|15|21|15|22|15|5|0|6|3|7|0|1|0|13|9|23|0|12|31|0|23|19|11|1|16|0|6|53|15|26|26|10|16|10|27|3|8|8|1|0|34|7|70|4|10|20|6|0|31|0|8|1|5|9|39|36|23|11|3|26|0|3|22|40|13|28|17|22|23|0|5|8|0|3|22|14|8|25|32|4|18|25|15|12|12|9|24|12|4|8|16|3|26|37|17|12|15|42|14|26|19|0|20|32|2|20|0|21|20|9|1|14|8|15|14|18|18|17|8|36|19|37|7|7|0|18|0|24|31|22|4|17|12|9|18|22|1|8|0|1|5|4|6|13|5|12|12|24|3|14|9|8|10|0|33|16|20|11|0|3|0|25|15|0|25|16|9|23|35|13|10|24|15|63|46|26|1|0|7|3|16|0|33|15|1|8|12|4|19|5|3|21|13|10|23|4|3|10|15|25|16|14|7|6|2|17|20|19|19|16|28|4|7|17|10|13|7|19|0|25|28|2|8|15|10|16|20|5|2|19|4|0|9|4|4|0|8|0|6|2|9|45|13|16|11|25|39|16|23|12|16|7|2|17|0|12|0|53|10|29|10|8|12|6|16|17|1|47|0|10|16|34|4|0|7|12|14|0|33|13|22|0|14|31|8|10|3|42|32|16|18|4|6|0|27|14|2|2|0|3|28|3|2|28|31|10|7|2|3|19|14|5|23|0|22|30|0|12|6|16|25|19|4|23|6|23|0|3|13|10|28|8|27|3|10|8|21|6|19|1|1|16|14|2|13|14|10|11|20|24|30|27|16|1|5|3|16|8|7|7|1|0|4|0|1|5|8|17|18|0|17|14|8|2|22|3|29|19|0|23|13|5|17|2|18|12|26|20|10|27|29|16|13|8|1|15|14|1|4|0|20|22|25|1|12|1|23|3|6|23|5|0|0|8|16|22|10|2|26|6|21|39|21|29|5|17|3|1|37|10|10|8|7|7|9|29|6|3|14|10|10|6|3|10|0|0|19|2|11|1|0|0|11|6|2|1|32|26|29|0|0|10|20|17|4|10|29|1|12|6|14|12|15|1|24|14|22|13|14|0|19|3|34|9|10|5|7|0|12|29|23|12|22|26|13|24|30|16|12|18|16|11|25|12|12|20|2|7|16|0|8|18|17|8|10|3|10|4|22|3|30|12|3|16|7|8|12|5|20|19|12|23|0|18|40|6|4|3|2|7|23|0|7|21|10|2|16|26|0|0|32|9|19|0|0|20|18|8|20|35|34|21|0|0|12|14|4|10|6|4|1|22|24|0|23|5|6|0|10|11|11|0|6|0|17|0|15|6|2|12|0|2|5|20|10|28|0|2|7|21|8|36|15|2|6|20|24|0|19|2|20|1|4|12|25|4|14|3|16|24|2|6|6|30|11|24|18|15|0|10|9|20|18|9|8|2|6|9|17|8|0|5|0|4|4|1|10|13|22|16|20|14|16|0|14|30|18|2|3|19|37|0|2|5|20|20|12|11|0|21|5|8|1|0|2|12|14|3|2|13|1|57|19|14|0|3|14|10|2|18|17|9|53|43|19|14|9|0|19|13|23|1|7|8|12|27|24|11|19|7|2|1|22|1|4|1|10|0|13|18|7|5|35|17|18|19|4|0|18|0|1|6|14|1|4|8|3|29|14|7|12|11|6|12|1|29|25|15|2|0|6|29|14|0|10|4|10|5|2|7|0|9|12|9|8|20|33|1|3|0|5|4|1|5|33|6|12|4|6|2|10|11|15|13|0|2|3|17|21|16|1|0|1|11|3|0|5|17|16|1|33|3|1|25|3|7|0|3|11|16|15|9|2|23|9|31|15|30|6|46|2|6|3|21|2|13|13|0|1|0|12|15|5|4|27|10|17|2|29|49|2|9|16|4|23|6|10|7|3|0|29|8|8|2|16|6|28|10|1|18|25|8|6|7|11|29|5|0|11|3|17|2|21|1|17|8|14|22|2|2|38|17|24|19|14|31|5|12|4|19|17|16|16|11|12|0|17|18|4|2|5|0|1|6|10|7|11|1|9|9|15|10|15|8|48|18|2|0|3|0|7|1|17|23|0|5|15|10|0|23|12|13|18|4|11|22|4|20|14|4|12|1|19|7|29|15|4|25|1|22|18|5|21|18|2|24|0|14|10|16|0|0|0|3|27|23|6|22|16|5|21|0|1|4|0|36|23|15|10|16|10|11|4|14|14|49|5|17|7|4|0|12|0|20|21|4|3|2|17|31|6|10|7|27|39|41|3|4|8|17|7|13|19|14|0|12|20|8|25|0|9|16|15|19|8|0|15|8|21|25|0|0|0|19|10|14|19|10|0|35|32|4|17|2|15|6|6|9|19|40|8|17|9|32|8|24|1|24|24|13|3|7|14|13|0|0|29|3|8|52|19|19|3|0|4|3|26|11|1|8|10|9|20|1|2|45|4|10|35|11|12|12|40|1|0|12|21|1|18|1|9|2|3|24|2|6|0|18|35|1|20|23|0|1|11|7|15|3|5|5|10|12|4|14|4|0|13|20|1|1|1|4|2|0|5|1|17|19|3|14|0|19|24|9|15|20|9|1|4|21|38|2|16|5|22|25|11|11|22|1|2|12|4|15|0|6|15|4|21|2|1|6|2|4|2|8|0|12|2|6|7|9|31|23|6|33|19|18|11|13|8|46|18|6|1|12|19|12|1|2|18|7|1|14|19|10|21|20|30|21|5|23|5|29|11|0|26|17|10|0|16|11|19|3|0|10|0|11|13|20|16|2|3|1|14|27|17|0|1|0|2|2|0|0|0|23|12|2|15|11|17|1|9|0|12|4|29|1|36|1|0|20|0|9|4|13|18|0|1|17|5|28|9|23|7|0|2|2|9|12|10|14|11|8|8|0|23|28|5|3|16|0|0|11|12|1|0|12|12|12|11|25|16|7|14|2|5|10|3|20|22|0|6|17|6|12|4|17|12|3|3|11|7|23|3|5|1|24|8|29|11|22|23|5|12|14|2|9|9|14|7|17|8|10|20|0|3|2|0|1|10|13|29|1|0|15|7|4|15|1|5|0|5|13|10|0|5|3|1|12|3|8|9|14|23|8|22|12|18|16|5|2|18|3|12|1|8|27|2|2|1|6|11|0|0|6|0|16|18|1|12|12|14|8|1|22|23|14|35|23|4|9|1|5|3|1|0|0|7|4|0|15|8|7|0|0|2|5|12|3|9|0|2|23|21|21|1|11|20|16|5|0|4|26|3|2|7|9|13|0|34|7|1|4|30|0|3|18|15|15|1|29|1|8|12|11|9|39|3|19|15|13|8|0|11|7|13|25|2|0|1|6|0|4|0|20|1|16|0|25|0|7|12|7|2|24|4|0|5|4|1|0|3|19|14|12|19|15|9|5|8|0|26|1|28|7|7|0|3|16|4|5|12|1|3|12|0|18|0|3|30|7|13|37|18|10|19|3|8|7|0|1|20|6|11|13|16|11|10|8|19|23|20|2|4|12|4|27|11|13|8|6|8|19|30|15|18|18|5|6|7|0|1|3|0|5|7|1|2|8|21|15|19|5|31|23|10|23|1|0|0|0|12|10|28|6|12|1|14|32|12|14|20|3|9|2|11|2|6|3|7|2|29|19|14|9|35|11|32|1|1|6|4|0|11|4|12|3|0|8|23|4|8|6|15|7|17|23|21|0|10|21|1|7|14|27|3|0|30|1|17|18|16|0|4|2|3|9|5|14|20|15|0|17|13|4|0|5|14|20|31|8|2|3|6|5|8|6|24|1|16|30|3|4|20|0|37|5|3|0|0|0|1|13|3|3|24|19|5|26|7|4|4|15|0|9|5|7|10|14|10|2|9|2|16|0|11|0|2|7|17|24|4|32|6|27|28|18|4|13|12|3|5|12|24|14|0|7|10|16|25|0|13|3|13|3|21|17|19|1|4|12|2|25|27|16|0|9|19|0|0|12|11|0|14|35|0|8|32|0|0|4|29|0|11|23|24|2|23|0|7|0|15|0|9|0|22|0|5|0|20|12|15|0|17|10|0|5|2|14|1|4|5|0|17|8|8|37|6|11|15|0|10|4|4|11|1|14|14|16|4|6|5|8|4|10|2|20|4|1|14|13|12|0|0|16|9|15|6|1|0|4|4|15|5|13|3|20|0|7|10|1|14|20|1|0|0|28|14|13|7|11|13|0|5|11|2|5|13|9|2|2|0|17|0|11|4|11|16|0|0|2|5|0|1|16|12|0|12|1|6|12|1|17|8|5|10|31|0|26|8|6|41|3|0|6|12|2|5|3|0|16|15|2|28|15|8|13|6|9|8|0|0|18|20|3|3|24|9|10|28|6|0|16|18|4|0|2|8|6|27|7|2|26|15|3|16|1|18|3|0|16|8|14|4|17|16|10|5|16|0|14|10|0|1|0|10|15|0|9|2|8|9|10|2|9|0|3|9|13|5|0|0|9|20|0|3|20|5|0|8|0|23|29|2|1|1|0|4|3|27|9|8|5|5|14|13|6|20|20|3|1|25|6|1|0|35|4|13|0|15|11|2|27|9|2|0|28|0|4|2|3|5|0|16|5|7|21|18|9|14|9|0|17|26|12|11|45|0|6|1|2|5|0|1|6|11|26|6|0|8|20|0|27|0|0|1|15|7|2|2|1|2|1|6|5|1|0|1|7|4|6|0|0|8|10|17|9|0|13|15|13|14|0|6|3|0|17|22|15|2|10|12|3|3|0|1|0|1|25|19|13|4|12|1|0|5|9|5|12|5|7|5|16|11|0|7|16|0|0|36|18|7|0|7|8|17|0|2|0|7|0|0|5|9|31|13|1|27|15|35|16|10|10|8|0|19|17|11|0|0|6|7|0|15|18|19|14|16|11|2|0|0|7|0|46|13|16|0|3|10|28|5|12|12|5|5|0|15|1|0|0|4|20|16|14|0|0|4|2|0|17|24|12|14|44|11|6|1|0|19|28|1|15|1|0|9|6|19|15|28|0|2|11|4|4|5|6|16|6|1|15|5|1|6|10|0|17|0|30|4|11|16|0|17|17|8|0|4|12|18|1|1|19|5|14|5|9|0|10|24|4|10|15|6|11|0|2|1|7|0|1|6|16|10|3|11|0|18|16|16|10|12|21|1|2|4|20|0|5|5|2|0|3|19|2|31|0|7|4|6|3|14|0|3|1|2|0|16|20|7|8|14|2|0|8|6|1|1|17|0|3|0|14|0|3|0|10|0|0|16|22|8|12|1|6|3|23|1|15|12|6|16|1|0|10|0|8|29|1|2|3|10|0|2|6|0|0|9|18|0|20|7|0|5|9|9|8|2|13|20|1|18|17|0|0|8|0|0|2|1|2|0|25|4|3|1|2|3|1|9|5|0|0|23|0|3|0|3|19|30|8|16|5|12|31|12|11|0|0|15|3|0|12|7|9|4|9|0|3|0|2|4|12|1|30|24|4|2|3|0|6|31|0|8|10|7|16|0|11|3|9|7|0|0|0|20|0|3|0|0|13|10|10|0|4|17|1|1|6|0|21|1|2|11|22|6|6|16|0|2|38|30|6|7|5|1|9|9|4|0|1|3|0|3|2|10|5|9|0|1|8|4|4|8|3|3|0|6|6|2|23|0|11|32|16|1|2|11|1|3|0|4|16|21|3|6|0|35|1|19|29|4|9|20|0|16|0|4|1|29|8|10|6|3|16|4|17|11|14|20|0|0|2|2|3|1|4|0|18|1|3|22|8|8|11|22|18|10|0|0|7|6|2|14|25|13|5|1|25|9|0|0|3|8|0|2|24|3|0|7|0|4|6|1|0|10|14|0|2|1|2|0|5|3|2|0|11|44|15|7|11|12|7|8|9|4|3|1|3|13|20|0|4|13|2|4|7|12|0|22|20|27|0|12|12|0|2|0|3|0|1|7|22|0|4|5|0|4|1|1|0|6|20|15|3|0|0|3|0|4|10|0|13|11|2|8|3|2|7|1|1|0|26|0|4|0|3|2|1|21|7|10|0|0|7|15|12|18|5|6|46|8|20|0|35|1|4|10|15|2|8|0|15|15|8|8|0|0|6|2|15|0|0|1|3|0|5|2|10|2|3|2|4|25|3|0|4|8|1|0|2|5|5|9|10|18|2|0|5|27|0|15|9|11|2|9|2|3|17|5|13|7|10|6|1|2|6|7|12|3|13|0|15|0|5|3|3|37|9|4|18|2|1|6|13|5|0|8|2|7|16|0|2|4|12|13|0|0|0|0|17|4|0|3|1|6|32|9|3|3|10|3|1|2|0|2|6|16|9|0|2|5|3|9|5|5|12|0|2|0|4|2|1|2|0|18|9|3|3|0|14|17|13|0|1|8|9|7|2|9|0|0|19|4|5|15|13|10|1|9|27|0|3|2|0|3|4|9|15|12|2|18|4|9|4|5|0|1|11|0|17|2|14|0|19|0|1|0|0|0|4|14|0|19|3|17|12|0|1|7|26|0|5|7|2|7|13|0|25|3|17|3|6|3|8|1|5|6|7|4|7|2|0|12|7|0|13|8|0|15|0|14|5|9|11|17|5|0|17|0|3|2|20|0|1|4|0|10|5|4|2|1|20|11|17|0|5|2|15|14|0|2|17|5|0|1|8|4|0|9|7|8|0|1|12|4|2|12|0|3|7|8|28|2|21|5|24|18|4|1|1|9|1|3|4|2|0|3|2|0|15|7|0|12|17|7|0|27|7|11|2|22|9|0|6|10|19|0|10|4|1|4|5|4|0|0|6|0|0|0|0|7|0|13|9|0|2|11|1|2|9|7|8|13|3|8|8|8|12|2|6|15|23|18|6|0|3|6|0|2|2|7|4|2|2|12|9|0|3|21|4|2|12|1|5|9|0|2|1|15|17|1|1|5|3|14|0|15|0|0|6|0|0|12|2|4|6|0|0|8|12|2|8|14|8|3|12|9|11|0|3|11|7|15|0|16|4|13|31|15|0|4|1|0|2|4|24|30|16|2|0|0|0|13|0|0|3|5|7|5|0|5|14|0|17|14|0|0|4|0|2|1|9|1|0|12|0|3|14|0|10|0|4|0|0|15|0|18|6|5|0|4|0|0|8|16|6|0|0|0|11|0|15|6|6|0|0|0|0|0|0|15|14|1|14|4|8|1|10|18|8|5|16|4|0|8|1|16|16|5|12|34|7|16|2|0|0|5|3|6|2|0|0|7|34|6|50|12|4|12|12|4|3|15|1|14|11|0|21|10|2|16|5|4|7|0|4|4|14|2|21|6|2|0|1|3|9|6|0|14|1|14|11|3|0|0|1|6|2|2|14|6|0|2|4|3|0|10|0|1|7|2|34|0|4|5|3|6|9|2|9|0|6|0|0|11|0|4|9|2|0|9|23|11|4|1|2|2|2|0|16|1|9|0|6|0|0|10|2|2|0|1|3|9|0|9|2|0|7|16|19|2|7|0|0|13|14|12|0|16|0|6|0|8|2|15|5|2|0|0|12|13|3|9|5|9|4|0|0|7|5|1|0|0|11|15|3|41|4|1|1|29|4|0|3|3|0|0|8|5|0|2|0|4|22|1|16|0|0|9|4|0|0|5|3|1|1|12|6|9|0|0|0|12|0|0|16|7|6|10|1|1|5|7|0|17|3|1|20|2|28|1|3|18|0|3|10|1|39|0|4|4|3|6|16|2|1|5|0|2|8|0|5|6|6|1|10|2|13|3|0|0|0|0|15|8|0|15|7|4|21|12|0|29|0|4|2|4|0|0|1|0|24|0|2|5|17|17|1|12|11|2|8|14|0|0|5|11|0|3|6|0|14|1|10|0|18|0|7|7|0|16|2|4|7|7|4|40|33|9|2|10|2|0|2|8|1|0|33|5|12|0|0|6|5|1|0|15|8|7|2|7|2|5|2|18|5|0|5|8|5|3|0|2|27|12|29|12|1|13|0|0|29|9|3|0|0|0|10|1|12|2|1|1|14|0|0|0|0|6|10|2|6|0|12|2|13|9|0|0|13|2|3|0|0|2|2|5|27|22|0|9|13|1|3|0|2|0|8|18|11|31|5|0|0|4|0|1|8|1|0|9|0|2|0|3|0|2|0|6|4|16|8|2|9|11|14|0|0|0|0|0|3|7|8|0|8|0|15|0|3|3|0|0|4|22|14|0|24|0|6|7|0|11|8|0|10|11|0|4|0|0|4|0|3|10|0|9|0|9|0|11|0|1|2|13|6|0|0|9|5|12|5|1|5|26|3|6|13|5|21|0|5|0|11|10|0|32|3|11|1|0|0|3|6|4|4|4|2|13|0|0|24|11|14|1|4|4|21|0|4|1|6|3|1|4|8|17|0|1|13|3|8|2|14|0|0|2|0|0|2|2|0|5|0|2|18|9|0|0|2|3|4|39|0|10|2|12|0|10|0|0|7|0|1|0|12|12|16|4|6|0|12|1|0|1|1|2|1|17|2|7|2|3|2|7|18|5|0|0|8|0|0|0|1|3|0|1|16|0|2|0|0|12|8|11|0|13|14|0|15|4|0|11|6|0|6|2|0|2|12|0|7|3|17|15|1|7|3|8|0|2|8|0|1|11|10|11|1|1|2|20|4|2|0|5|2|7|5|11|8|0|3|7|9|11|1|10|0|0|3|13|17|4|1|1|5|3|5|3|6|3|0|16|0|14|4|0|5|4|5|0|0|3|4|10|0|7|0|1|4|0|0|23|9|0|0|0|14|9|2|2|0|1|0|14|1|2|1|15|12|8|0|1|0|0|3|1|1|0|14|12|11|8|3|5|27|0|6|0|0|3|11|0|2|2|9|2|6|6|0|0|1|0|3|10|7|18|7|3|0|0|0|2|0|8|2|16|0|24|14|0|3|3|0|1|3|16|6|15|1|0|7|1|0|0|0|12|20|4|0|1|9|1|0|2|0|2|0|0|2|7|4|4|2|16|2|1|0|17|5|14|0|1|0|10|6|12|24|26|0|0|2|0|3|0|0|0|0|6|0|9|10|0|9|1|21|0|0|13|12|0|8|10|15|12|1|0|4|0|2|6|7|0|0|0|22|0|6|2|0|0|1|0|10|1|12|2|5|0|0|0|4|3|7|2|0|20|6|11|13|6|0|2|0|0|0|1|0|0|1|4|15|0|1|8|5|1|8|1|5|0|8|23|5|0|0|0|15|0|2|4|5|0|0|2|0|0|15|0|4|0|7|4|6|13|18|21|9|2|3|10|3|3|7|2|19|21|16|0|6|0|15|0|13|4|11|0|0|13|0|0|0|0|0|5|0|0|0|8|9|4|10|0|0|0|7|0|2|5|8|6|4|0|17|1|1|9|9|0|5|5|15|1|0|10|7|0|0|0|1|0|4|14|5|0|6|0|3|6|3|0|0|6|3|9|1|0|7|0|0|19|1|0|5|0|1|9|2|11|0|36|6|0|4|13|2|6|9|5|0|1|16|5|5|2|2|7|4|6|1|0|2|4|0|1|0|5|8|0|1|4|0|0|0|20|27|0|0|13|15|27|0|0|3|2|0|1|7|0|24|6|5|3|3|0|0|14|0|3|0|0|4|1|0|21|13|8|1|0|15|4|11|17|2|7|8|11|16|0|0|5|13|2|12|6|0|2|2|1|4|0|3|4|4|4|3|3|2|4|0|6|10|18|3|2|0|3|14|14|7|9|17|2|0|0|0|1|4|4|0|0|0|0|0|0|3|2|0|0|11|0|16|6|0|0|0|13|4|1|1|0|20|2|1|7|8|0|0|6|0|6|0|3|8|4|0|1|3|4|5|2|3|0|10|11|3|2|3|0|1|10|3|0|3|0|0|7|8|9|0|0|0|0|1|3|0|12|0|0|20|5|7|16|6|3|0|0|5|4|0|6|9|8|2|1|0|6|26|23|9|9|4|4|16|8|0|3|0|8|0|2|0|15|13|0|0|0|22|0|0|5|0|5|1|0|6|14|0|2|1|1|10|0|11|0|0|1|3|17|0|6|7|0|1|1|0|10|15|7|1|5|2|1|0|0|1|0|5|7|4|0|0|0|7|3|7|3|0|14|0|1|0|2|1|0|5|0|6|2|0|0|0|3|0|0|16|0|7|9|10|0|0|0|0|7|0|5|3|3|1|15|9|1|21|0|0|1|0|0|4|8|18|3|7|2|5|1|1|2|2|11|4|0|2|0|1|10|0|5|8|1|0|1|1|11|0|14|14|1|0|0|7|16|11|0|4|0|0|8|0|4|0|1|5|0|0|1|1|0|14|7|0|3|0|0|0|0|0|0|6|0|2|0|2|0|13|1|0|0|6|1|4|0|9|6|0|2|1|0|0|0|0|0|0|4|1|8|3|2|0|0|9|0|4|10|1|0|0|0|3|0|1|2|0|16|24|7|0|6|0|13|0|0|14|0|3|0|1|0|1|0|1|0|8|0|0|1|2|3|12|1|4|11|11|19|9|0|0|4|0|12|1|0|12|0|1|0|0|1|3|1|0|8|13|0|0|2|1|8|0|0|10|6|4|0|10|1|11|3|4|2|7|0|22|3|8|4|15|6|3|0|1|1|11|4|7|0|0|1|0|0|0|14|0|0|5|1|1|0|7|4|6|12|1|0|0|0|0|0|17|1|0|3|9|0|0|1|0|12|6|1|16|2|10|0|6|16|1|11|10|0|0|21|0|15|0|0|17|1|0|0|3|0|0|7|8|22|2|0|0|0|9|1|0|1|1|3|5|1|8|0|3|14|5|0|0|8|5|5|0|1|4|6|2|2|10|0|3|13|12|1|0|7|0|10|0|0|0|1|8|0|8|0|3|8|0|8|14|1|1|0|9|0|0|2|5|0|8|4|0|16|7|0|16|0|0|0|6|3|10|16|0|0|5|2|0|0|0|0|0|1|0|8|1|0|0|0|0|0|5|0|0|1|5|0|3|6|0|9|13|2|17|1|6|2|7|22|3|2|0|0|11|0|0|0|0|15|0|6|5|19|0|0|0|0|13|9|0|3|7|0|0|0|15|0|3|0|4|0|0|0|2|8|8|6|0|0|8|10|0|0|2|0|9|0|0|18|0|0|0|0|0|0|3|10|20|19|9|4|0|0|1|2|0|1|0|0|0|9|15|0|28|0|1|0|1|7|3|0|11|0|0|0|0|2|7|0|6|1|4|0|14|0|8|0|4|7|0|4|0|11|9|0|1|0|0|14|0|1|0|0|3|2|0|9|0|0|0|6|15|3|2|6|0|2|4|0|0|0|0|8|0|4|1|0|1|6|0|2|8|2|11|11|0|0|4|5|0|19|1|9|2|4|0|0|0|0|0|5|18|0|6|2|0|0|0|0|5|21|1|3|3|8|23|0|1|0|0|3|1|9|2|0|2|5|7|0|0|0|0|11|16|2|1|0|0|0|3|0|4|2|0|4|0|8|0|0|0|0|7|3|0|1|0|0|3|0|9|3|16|0|0|3|8|8|0|4|16|1|8|3|5|2|8|0|4|12|0|1|9|9|0|5|2|3|11|0|0|9|0|5|6|6|0|1|5|0|0|0|4|4|0|0|0|1|0|4|0|0|1|0|0|0|19|2|0|0|0|16|6|1|0|0|1|0|0|1|2|23|4|2|1|6|4|0|1|1|6|0|3|0|11|21|10|0|0|0|5|1|1|0|0|0|1|19|3|8|0|0|6|0|2|7|2|16|2|1|3|0|0|6|5|8|16|0|0|18|5|1|0|0|0|7|0|0|1|7|11|7|5|3|0|0|3|0|0|13|3|0|2|0|1|3|0|7|0|0|14|0|19|17|0|15|0|6|2|0|1|10|3|5|13|0|0|3|0|0|1|0|0|0|1|1|15|0|10|0|1|1|4|2|0|0|2|7|0|0|1|0|19|0|0|0|1|0|0|0|9|0|5|0|0|1|0|0|0|0|2|4|0|7|5|4|4|8|0|0|0|0|6|3|2|0|15|6|0|0|0|0|0|0|0|8|0|8|5|23|16|0|6|2|0|0|0|0|6|11|0|0|0|0|0|0|0|0|0|0|1|1|14|9|5|0|0|8|0|10|1|5|3|0|1|0|0|9|1|4|0|10|0|0|0|0|0|14|16|16|6|1|7|0|1|0|0|4|5|3|0|6|2|0|6|0|6|0|2|8|1|0|10|15|0|7|0|0|1|2|8|1|0|0|0|0|0|0|0|7|40|0|0|0|0|0|0|1|3|0|1|6|3|0|0|0|1|6|0|0|7|0|2|11|6|0|0|3|2|0|7|0|0|1|0|4|0|2|0|3|1|0|11|14|1|0|24|1|0|21|0|8|13|12|6|3|5|0|13|1|0|10|0|0|0|7|0|7|2|0|0|2|0|6|6|0|0|2|2|10|18|0|0|3|0|9|5|2|1|0|0|7|0|0|2|0|4|23|10|1|0|0|3|15|0|0|0|0|3|5|0|0|13|0|5|0|11|18|1|17|0|0|18|1|13|16|0|0|0|0|0|0|0|1|0|8|3|0|0|0|0|2|0|8|0|0|6|3|7|0|7|3|0|9|7|0|0|3|5|0|1|0|0|7|0|0|0|13|0|2|2|15|0|0|3|0|7|12|18|17|0|16|0|0|0|5|9|0|7|9|7|0|0|2|0|0|0|12|0|1|4|7|0|0|0|0|0|10|6|1|0|13|11|8|0|2|0|0|0|0|0|5|1|4|0|3|1|15|1|2|9|4|9|1|0|2|1|0|0|16|15|16|0|0|0|2|0|0|0|0|0|0|0|1|0|0|0|0|2|0|0|5|9|0|0|1|3|0|0|2|9|0|0|9|0|0|0|2|2|0|3|0|0|13|0|1|0|5|2|4|0|0|0|0|0|0|1|4|0|6|0|0|0|5|0|0|3|2|0|0|2|6|1|0|11|0|0|7|0|15|0|0|0|0|16|12|0|2|7|0|11|0|0|0|10|15|0|0|0|0|0|0|4|0|1|10|0|0|0|0|1|0|1|12|0|0|0|0|7|1|11|5|0|0|0|3|0|2|9|5|1|15|10|1|9|3|0|11|0|0|0|0|1|0|4|3|0|9|0|9|0|6|0|0|0|3|10|4|0|0|0|2|0|0|0|6|0|2|1|4|0|0|0|0|8|0|17|4|10|0|11|0|3|0|0|6|0|0|6|1|0|1|12|0|1|0|6|0|0|9|2|9|12|4|3|0|0|0|1|10|3|15|2|1|14|15|0|1|0|0|0|0|0|4|0|0|0|0|0|5|0|7|0|3|0|1|4|0|0|0|0|0|6|0|11|12|0|0|1|1|0|1|8|15|4|5|12|0|4|0|12|1|5|0|0|3|1|0|2|0|0|0|1|0|0|0|0|0|0|6|0|8|1|0|0|0|0|0|0|1|20|0|18|0|7|2|2|9|11|2|0|0|9|0|0|1|10|0|11|3|5|0|0|0|3|9|0|0|0|0|0|9|1|0|0|5|0|0|3|15|0|10|0|3|1|0|15|0|7|7|0|0|0|16|5|0|0|0|0|0|1|0|0|21|0|5|1|0|0|13|0|2|2|9|9|0|16|0|12|0|0|12|2|0|5|0|0|0|1|0|21|0|0|0|1|0|2|2|0|0|0|3|0|12|0|0|1|0|1|0|0|5|0|0|0|3|0|10|6|0|6|1|0|1|9|0|3|5|0|0|5|0|0|10|0|0|0|4|0|1|0|13|0|2|0|8|17|0|0|0|7|11|0|0|0|10|9|0|5|0|0|0|0|0|5|0|9|0|5|0|0|0|1|0|0|0|1|0|0|7|0|0|0|0|0|10|10|0|2|0|12|0|1|2|0|0|0|6|1|1|9|0|0|3|0|0|0|1|1|0|0|0|0|0|0|0|0|0|0|0|0|2|4|0|1|14|14|0|0|10|2|0|3|6|5|0|0|0|1|0|0|0|0|0|0|0|4|0|8|0|0|0|0|3|0|1|0|7|6|0|15|1|9|0|7|0|0|0|0|9|0|0|27|0|3|0|0|2|3|11|2|16|0|0|3|6|0|3|0|2|2|0|0|1|0|1|0|0|0|0|0|0|1|10|1|8|0|2|0|0|0|10|11|7|2|0|4|0|0|0|0|0|1|9|18|0|5|0|3|0|0|0|0|0|0|0|0|0|0|0|0|9|0|0|2|4|0|0|1|9|0|0|0|0|0|0|0|11|3|0|0|15|15|0|0|0|0|14|1|0|0|0|5|0|0|1|6|0|0|9|4|0|0|0|0|2|0|0|8|1|0|0|0|12|0|0|5|1|0|2|0|3|0|3|0|0|5|0|1|0|3|0|8|4|0|11|1|0|2|0|1|1|0|8|16|13|14|0|0|0|0|0|0|3|6|0|0|0|3|3|2|1|3|0|0|0|0|0|3|0|0|0|0|2|0|11|0|2|3|0|0|0|16|0|10|0|0|0|7|0|0|0|0|0|7|0|5|0|0|0|0|0|0|11|0|0|5|0|0|1|0|3|0|0|2|1|10|1|0|5|1|10|1|2|0|0|2|1|6|0|2|0|0|0|0|0|4|7|0|0|0|1|6|1|3|0|0|3|1|3|0|0|3|0|3|0|0|1|0|12|0|9|7|1|0|5|0|0|0|0|0|8|0|0|3|0|0|1|0|0|0|13|0|0|0|0|0|1|0|0|20|14|0|0|0|3|0|0|8|0|1|2|1|0|1|11|14|0|0|4|9|0|8|0|0|1|0|0|0|0|0|16|5|0|3|0|0|0|2|10|1|0|0|0|0|8|13|0|0|15|0|0|0|0|3|0|0|0|4|0|0|0|1|0|0|0|0|0|3|0|0|0|2|2|0|0|3|0|0|0|0|0|0|8|0|0|0|0|0|0|0|0|3|6|5|6|2|3|0|0|0|2|0|9|0|0|0|0|1|0|0|1|1|0|0|6|0|0|0|0|0|2|6|8|2|3|0|3|12|0|0|0|0|0|0|0|0|0|2|7|0|7|0|11|0|0|4|0|0|0|1|0|0|0|4|0|0|0|1|0|5|5|4|0|5|0|0|0|0|0|0|3|0|0|2|0|0|4|0|0|1|0|0|0|0|0|0|0|0|1|0|1|2|1|0|1|1|0|0|0|7|0|2|5|0|6|7|0|6|10|0|0|0|1|4|1|0|10|0|11|3|1|0|4|0|0|0|0|0|0|2|6|1|3|0|0|0|0|12|0|0|0|20|7|0|0|0|4|4|0|1|0|0|0|0|0|0|0|0|0|1|0|1|0|2|0|0|0|0|0|0|0|10|0|0|0|0|0|0|11|24|0|4|0|2|0|0|0|0|0|0|0|7|0|11|0|15|0|14|0|0|3|0|0|0|8|0|0|0|0|4|7|0|0|0|2|0|0|0|8|0|1|14|6|0|3|0|0|1|0|1|0|5|2|0|0|0|5|0|0|0|0|0|0|0|0|0|0|0|4|0|0|6|0|0|0|1|3|0|4|0|0|0|3|0|6|16|16|0|3|0|3|2|0|0|10|2|0|5|0|0|14|0|0|0|0|0|13|14|0|0|0|14|0|0|0|0|0|7|0|0|1|3|6|0|0|16|0|0|7|0|0|10|4|0|0|0|0|0|0|0|8|3|1|6|0|0|0|0|0|1|0|4|0|1|0|0|0|1|0|0|0|0|1|15|0|3|7|0|6|12|0|0|3|0|4|0|7|0|0|0|0|0|0|0|0|0|0|0|0|7|0|0|0|0|0|0|3|6|0|0|9|7|8|0|3|2|0|0|1|0|0|0|2|10|4|0|0|0|5|0|0|4|0|0|0|0|0|1|0|1|3|2|0|1|11|0|0|0|4|3|0|0|3|6|2|0|1|5|0|5|0|0|8|0|2|0|4|0|0|0|1|0|5|0|0|1|0|0|0|0|0|0|0|0|1|4|13|0|0|0|5|12|4|0|0|0|0|0|0|4|0|5|16|0|1|0|0|1|0|0|1|2|0|0|0|0|7|7|0|0|1|7|0|0|0|5|2|0|0|11|4|0|1|0|0|0|0|0|0|0|1|0|0|0|0|0|1|2|6|1|9|0|0|0|0|0|0|0|3|11|0|0|3|6|3|0|0|2|0|2|2|0|0|0|16|1|4|6|0|1|0|1|0|0|0|0|1|0|1|0|0|5|0|12|0|0|0|0|4|0|0|0|9|0|0|0|0|0|0|0|9|11|2|0|0|0|9|26|0|0|0|1|18|0|0|0|14|6|7|1|7|0|0|0|0|0|0|12|6|3|7|1|0|11|0|5|0|0|0|0|3|0|0|0|3|7|0|8|1|4|1|0|0|0|0|0|0|0|0|0|6|0|0|9|3|0|0|0|0|3|8|2|0|5|12|0|0|4|0|0|0|1|0|0|0|0|2|1|2|0|0|0|0|0|8|5|0|8|0|0|0|0|12|3|0|2|4|14|0|1|0|0|0|0|6|0|0|0|0|0|0|1|0|0|0|0|0|0|0|0|2|0|2|0|0|0|0|4|7|0|0|0|0|0|0|0|1|1|1|0|0|4|1|9|4|0|0|3|0|0|2|0|0|0|0|0|12|0|24|0|3|17|0|0|0|1|0|0|0|0|0|0|0|0|0|0|16|4|2|12|0|5|0|2|10|0|0|0|0|0|0|0|0|0|12|4|0|0|0|0|0|10|0|5|0|1|14|0|0|0|1|0|4|0|0|0|4|0|1|1|1|3|0|6|0|0|0|0|1|6|0|0|0|0|4|16|0|0|0|0|0|0|7|0|1|1|0|0|0|0|0|0|0|0|1|2|2|0|0|0|2|0|0|0|2|0|0|1|0|9|0|2|0|0|5|0|0|0|8|0|1|0|0|0|1|0|11|0|0|1|3|0|0|0|6|1|2|0|0|0|0|0|0|0|0|0|1|1|2|0|0|0|0|0|0|3|7|0|0|1|6|0|0|0|0|0|0|0|0|11|0|0|7|0|0|0|0|0|0|0|0|0|0|0|0|0|0|0|0|0|0|3|10|4|0|0|0|2|12|0|13|0|7|4|0|0|0|0|0|16|0|4|5|1|1|0|0|10|0|0|0|0|0|1|2|0|3|0|0|0|0|5|7|2|0|0|0|17|8|5|11|1|0|0|0|0|10|0|1|0|2|0|8|0|0|1|0|12|0|0|2|0|0|0|0|0|10|0|3|0|0|0|0|3|0|0|0|9|1|0|14|1|2|2|0|0|6|3|0|0|5|1|0|1|0|3|0|0|0|5|0|0|0|6|0|0|0|0|0|0|0|0|0|0|0|0|0|1|0|0|1|10|0|9|0|0|4|0|6|16|0|8|4|0|0|0|0|7|0|2|0|0|0|0|0|5|0|0|1|0|0|5|0|0|10|0|0|0|0|6|0|0|13|3|0|0|0|0|0|0|0|0|2|0|0|0|0|0|0|0|0|0|0|0|0|0|2|11|0|0|0|0|0|0|1|3|0|0|0|0|0|0|0|1|0|9|0|0|0|0|0|3|1|0|0|0|0|0|0|0|0|1|8|11|0|0|0|11|0|0|0|10|6|0|5|2|18|0|0|0|6|0|1|0|0|0|0|3|0|2|0|0|0|8|0|0|0|5|0|4|0|2|11|16|0|0|11|0|2|0|3|4|0|0|0|0|0|14|0|2|1|7|0|1|0|0|3|3|2|3|3|1|0|3|0|1|0|0|0|0|0|0|5|2|0|1|0|10|0|0|0|0|0|0|0|0|0|0|0|0|0|0|3|0|6|0|8|17|2|1|0|0|0|0|1|0|6|3|0|0|0|0|3|0|0|0|0|3|0|0|0|11|0|0|0|0|18|0|0|5|0|9|0|10|0|13|15|0|0|0|0|2|2|0|0|0|0|1|0|0|7|0|0|7|5|15|2|0|0|0|9|1|9|0|7|0|10|8|0|0|0|0|0|0|4|2|0|0|2|1|1|0|0|0|0|5|0|0|0|4|0|2|0|1|2|0|0|11|0|0|0|0|0|0|5|0|1|4|4|0|0|0|0|0|0|1|0|0|0|0|0|0|1|0|0|0|0|0|0|0|0|0|11|0|0|0|2|0|0|2|0|0|0|0|0|12|0|0|0|10|0|0|0|0|0|0|0|1|0|2|0|0|0|11|0|0|0|10|9|7|3|0|0|3|8|0|0|0|0|0|0|14|0|0|0|7|0|0|7|0|1|0|0|1|0|11|0|0|0|1|5|0|0|0|0|0|8|0|0|0|0|6|0|4|0|0|6|0|9|0|0|0|2|0|0|9|1|0|1|0|0|0|6|1|0|0|0|0|0|0|0|0|0|4|1|0|0|0|0|0|0|1|2|0|1|0|2|0|0|0|0|6|3|0|2|16|7|0|0|16|0|1|0|0|0|0|0|0|0|1|9|0|0|0|0|0|0|0|0|0|0|0|0|0|0|0|0|2|0|0|0|1|0|7|4|3|0|0|0|0|0|0|9|0|8|7|0|0|16|0|0|5|0|0|0|8|0|0|0|0|0|0|11|5|0|0|0|5|0|0|0|0|0|0|0|0|0|0|0|0|0|0|9|0|1|5|1|0|0|0|0|0|0|2|0|0|0|0|11|1|0|13|5|4|0|0|0|0|0|1|7|2|6|0|0|0|7|0|0|4|0|1|0|8|0|0|0|0|1|0|0|3|0|0|0|0|0|0|0|0|0|0|1|0|0|0|0|7|0|0|0|0|0|5|0|0|0|0|0|0|0|0|6|1|0|0|0|7|0|6|7|1|13|0|0|0|0|1|0|0|0|0|0|0|0|1|0|7|0|0|0|0|2|0|0|10|4|0|0|0|0|0|0|0|0|4|0|1|0|4|0|4|0|0|0|1|0|0|0|0|0|11|0|6|0|0|0|2|2|0|25|0|3|0|0|0|0|0|0|3|0|13|12|0|1|0|12|1|0|0|12|0|3|13|4|2|0|0|0|0|0|0|0|0|3|16|0|0|0|1|0|0|0|0|4|12|0|0|10|0|0|0|0|0|0|2|4|0|0|2|0|0|0|0|12|6|0|15|0|3|0|0|1|0|0|0|0|0|0|0|0|3|0|0|0|0|0|0|0|6|6|0|7|0|1|0|0|0|0|0|0|0|0|0|0|0|2|0|1|0|1|0|10|0|3|0|5|0|20|5|0|0|0|0|0|0|2|5|9|9|0|0|0|2|0|4|0|0|2|0|0|0|4|0|0|0|0|6|2|0|4|0|3|0|0|0|0|9|0|0|5|0|0|0|3|0|0|0|0|0|10|0|0|0|0|0|0|2|0|0|0|0|0|0|0|0|0|0|0|0|0|3|0|0|0|0|0|9|16|0|0|1|0|6|1|0|0|0|8|0|0|0|0|12|1|1|0|0|0|0|0|2|2|0|0|0|0|0|0|2|0|14|0|0|0|1|0|5|0|0|0|0|0|2|0|0|1|0|2|6|0|0|1|0|0|0|0|3|0|3|1|0|0|12|0|0|0|0|0|8|0|8|0|0|0|0|0|0|2|0|5|0|0|0|8|0|0|0|1|0|0|0|0|11|0|0|0|0|1|0|0|0|0|0|0|0|1|1|2|0|9|0|1|3|16|0|0|0|0|0|0|1|0|7|0|0|0|0|0|0|1|1|3|3|2|0|0|2|0|0|0|0|0|0|0|0|0|0|0|4|5|5|0|0|0|0|0|1|0|0|0|0|1|0|0|0|0|0|0|0|0|0|0|0|0|0|0|3|3|0|5|0|2|0|0|0|0|0|4|1|0|1|1|0|1|0|0|0|0|16|0|7|2|0|1|0|3|1|2|0|0|1|0|0|9|0|0|0|0|11|0|0|0|0|18|0|0|0|0|0|0|0|0|0|0|2|1|1|0|0|0|0|0|5|0|0|2|2|0|2|0|1|0|0|0|0|0|0|0|0|9|5|0|0|14|1|0|0|2|0|0|0|0|0|0|0|1|0|3|0|2|0|1|0|0|1|0|0|5|3|0|0|0|0|0|0|0|2|0|0|0|0|0|0|0|0|0|1|0|1|0|0|7|0|0|0|4|0|2|0|0|0|2|6|4|0|2|0|15|0|0|0|0|2|0|0|0|0|0|0|0|0|1|0|1|0|19|0|0|0|0|3|0|0|0|1|0|0|3|0|0|0|10|0|3|4|0|0|0|0|0|0|0|0|0|0|1|0|0|0|0|0|0|5|0|0|0|0|0|1|0|0|0|0|0|0|0|0|0|0|2|0|0|0|0|0|0|0|0|0|0|0|9|0|1|0|5|0|10|0|0|0|0|5|0|0|0|0|16|0|0|6|0|0|0|0|0|0|0|0|0|0|0|4|0|0|0|0|0|1|0|0|0|0|0|0|0|7|0|2|2|3|0|0|0|0|0|0|0|0|0|0|0|0|0|0|0|0|0|0|1|1|0|11|0|0|0|0|1|0|0|0|0|0|0|0|0|0|0|0|0|0|1|0|17|0|0|0|0|0|3|1|0|0|0|16|4|0|0|0|0|21|0|0|2|0|0|0|0|0|0|0|0|0|0|16|0|4|0|0|0|16|0|1|0|7|0|2|0|0|0|0|0|8|0|0|0|3|0|0|0|2|0|4|0|0|0|0|0|0|0|12|0|15|3|0|10|0|0|0|0|0|0|0|0|0|0|0|0|0|0|0|0|0|0|0|0|16|0|2|0|0|5|0|0|8|0|0|14|0|4|0|0|0|0|1|0|0|0|0|0|0|0|0|0|12|0|0|0|0|0|0|0|0|0|0|7|1|0|0|0|0|0|0|0|0|2|16|0|0|0|0|5|0|10|0|0|2|3|0|0|0|0|0|0|0|0|0|0|0|0|0|0|0|0|5|0|0|0|1|0|2|0|0|0|2|2|0|0|0|0|0|0|0|0|0|0|4|0|0|0|0|0|0|0|0|0|0|15|0|2|0|0|0|0|0|0|0|0|0|0|0|0|5|0|0|0|0|0|0|0|6|0|0|0|0|0|10|0|0|1|6|0|0|0|10|7|15|0|3|0|0|5|15|0|0|0|0|0|0|0|0|0|0|0|0|0|0|5|0|0|0|0|6|0|6|0|0|11|2|0|0|0|0|0|0|0|0|0|0|0|0|7|0|1|0|0|8|10|0|9|0|0|0|3|0|0|0|0|0|0|0|0|1|0|1|0|0|0|0|0|0|0|0|10|0|0|1|0|1|0|0|0|3|0|0|0|0|0|0|0|0|0|0|0|0|0|0|0|0|0|0|0|2|0|7|2|0|0|0|3|0|0|0|0|0|0|5|6|11|0|0|0|0|0|0|0|2|10|0|0|0|0|0|2|1|0|0|0|0|0|0|0|0|0|0|0|0|6|0|0|6|0|0|7|23|0|0|0|0|0|0|0|0|1|0|0|0|0|0|0|0|0|0|0|3|0|0|0|0|0|0|1|0|0|0|0|0|0|0|4|0|0|0|0|0|4|12|0|0|0|0|0|0|0|0|6|0|0|0|5|0|0|5|0|0|1|0|5|1|0|0|0|0|1|0|0|10|1|0|0|0|0|0|0|0|0|0|5|0|0|0|0|0|0|0|0|0|0|4|0|0|0|1|0|0|0|0|5|0|0|0|5|2|0|0|0|0|0|0|0|0|1|0|0|0|0|1|0|0|0|0|0|0|0|0|0|0|2|4|0|0|0|11|0|0|0|1|18|0|0|0|0|3|0|0|0|0|17|0|0|0|0|1|0|0|0|0|0|0|0|0|0|1|0|0|0|7|0|0|0|2|7|0|0|0|3|0|0|0|0|0|0|6|5|0|1|0|0|0|0|0|16|9|0|0|0|0|0|0|1|0|0|4|10|0|6|10|0|0|0|0|1|0|0|0|0|0|0|0|12|0|16|0|0|0|0|0|0|2|0|0|0|0|3|0|0|0|0|0|0|0|0|0|2|0|13|0|0|5|0|0|0|0|0|0|1|0|0|0|0|0|0|0|0|3|3|0|0|6|0|0|0|0|5|12|0|0|0|1|0|14|0|0|0|7|0|1|0|0|0|0|11|0|11|12|0|0|0|10|0|0|0|0|0|0|3|0|0|0|0|0|1|0|0|3|0|0|0|0|1|0|1|0|0|0|0|0|0|0|0|15|0|1|0|0|0|0|0|12|0|0|0|0|3|0|3|0|0|0|0|0|9|0|2|0|0|0|6|14|2|0|0|0|1|3|0|0|1|0|0|0|11|0|0|0|0|0|1|0|0|0|0|0|0|0|1|6|0|4|0|0|0|0|0|0|19|4|0|1|0|0|0|2|6|0|0|0|0|7|0|0|0|0|0|0|0|0|16|0|0|0|0|0|0|2|0|0|0|0|0|0|0|2|0|0|0|0|0|0|0|0|0|0|0|6|8|0|0|0|0|0|0|0|0|0|0|0|0|0|8|1|0|0|5|0|0|0|0|16|0|0|0|0|0|0|0|0|0|5|0|0|2|0|0|0|0|0|0|0|3|0|0|0|0|9|0|0|0|0|2|0|0|6|0|10|3|0|0|0|13|0|0|0|0|0|0|3|0|0|0|0|0|2|0|5|0|2|0|0|0|1|0|0|0|0|16|0|0|1|0|0|0|0|0|0|0|0|0|0|0|0|11|0|0|0|6|0|0|8|0|0|0|0|0|0|0|0|0|0|0|0|0|0|0|0|0|0|0|0|6|0|0|0|0|1|0|0|4|0|0|0|1|1|4|0|0|16|0|0|0|1|0|0|0|0|0|0|1|0|3|0|3|0|0|0|0|0|3|0|0|0|0|0|0|0|0|0|12|0|0|0|0|0|0|0|0|4|10|0|1|1|0|0|0|0|1|2|0|0|0|0|0|0|2|0|0|0|0|0|0|0|0|0|2|0|0|0|0|0|0|0|0|15|0|4|0|0|0|0|0|0|3|0|2|0|13|0|0|0|0|2|0|0|0|0|0|0|1|0|0|0|0|0|0|0|0|9|0|0|0|1|0|0|0|11|0|0|0|0|0|7|0|0|0|0|0|0|0|0|0|0|0|0|0|0|0|0|0|0|0|0|0|0|0|0|0|0|0|0|2|0|0|2|2|0|0|0|2|0|0|0|0|0|0|0|3|0|0|0|1|0|0|0|0|0|0|0|0|0|0|0|0|15|0|0|0|0|0|0|10|0|0|10|0|0|0|0|2|0|16|0|0|0|0|0|0|0|2|0|0|0|0|0|3|7|0|0|0|0|0|1|0|0|0|0|0|0|0|0|0|0|1|0|0|0|0|0|2|2|0|0|0|0|0|0|4|4|0|4|0|0|0|0|0|0|0|0|0|0|1|1|2|0|0|1|1|0|0|0|2|0|0|0|0|9|0|0|0|0|0|0|0|0|1|0|0|0|0|0|0|0|2|0|0|0|0|0|0|0|0|0|0|0|0|0|1|0|1|0|1|0|0|0|0|0|0|1|0|16|0|0|0|0|0|0|0|0|0|0|0|5|0|7|0|0|0|0|0|0|0|0|0|0|7|0|0|0|0|2|16|0|0|4|0|0|0|0|0|1|0|0|2|1|1|0|16|0|0|0|0|1|0|0|0|0|6|0|0|6|0|0|0|0|1|0|0|0|0|0|11|0|0|0|3|0|0|0|0|7|0|0|3|1|0|0|0|0|5|3|0|0|1|0|0|0|0|15|0|0|0|0|0|0|0|0|0|0|0|0|0|0|0|0|0|0|0|0|0|0|0|0|0|0|0|0|4|4|0|0|0|0|0|0|0|0|5|3|0|5|6|0|5|0|0|5|0|0|0|0|0|0|0|5|0|0|5|0|3|0|4|0|0|0|0|4|0|0|0|0|2|0|0|0|0|0|0|0|0|0|1|5|0|0|0|0|5|0|0|0|3|1|6|0|0|1|0|1|6|0|11|0|0|2|0|0|0|0|0|0|5|0|3|0|0|4|0|0|0|0|0|0|6|12|10|0|0|0|0|8|2|13|0|0|0|0|0|0|7|6|0|0|0|0|1|13|5|0|14|0|1|0|0|0|0|9|0|0|0|0|0|2|0|6|0|16|0|0|0|0|0|0|0|0|0|6|0|0|0|1|3|0|0|0|4|5|8|2|0|0|0|0|0|0|0|0|0|9|3|0|0|0|0|0|0|0|0|0|0|0|16|0|8|0|0|0|0|0|0|0|0|4|0|0|0|10|0|0|0|0|0|0|0|1|0|0|0|0|0|0|2|0|0|0|0|0|0|13|0|0|0|15|0|6|0|5|0|0|0|0|0|0|0|0|0|0|0|0|4|3|0|0|6|0|0|7|0|0|0|0|0|0|0|0|0|0|1|0|1|0|0|0|0|0|0|0|0|6|5|1|0|0|0|0|0|0|0|0|0|0|0|0|0|0|0|0|0|0|7|11|0|0|0|2|0|0|0|0|0|0|7|8|0|0|0|0|0|0|0|0|0|0|5|0|0|1|0|0|0|0|0|0|0|0|0|0|0|0|4|0|0|0|0|1|0|0|0|0|1|0|3|0|0|0|0|0|0|0|0|0|0|4|0|0|0|1|0|0|0|0|0|0|1|0|6|0|0|0|0|0|0|0|0|0|0|3|0|0|0|0|0|0|0|0|9|2|15|0|0|5|0|3|0|0|0|4|0|0|0|0|0|3|6|11|0|0|0|0|0|0|10|8|0|0|3|0|0|0|0|0|2|0|0|0|0|8|16|0|0|0|0|0|0|2|11|3|0|4|0|0|0|0|7|11|0|5|0|0|4|5|0|0|0|0|0|0|0|0|0|0|7|16|0|3|0|1|3|0|0|0|0|0|0|0|7|5|0|0|0|9|0|0|0|0|0|0|0|0|1|0|0|0|0|10|0|15|0|2|0|0|0|2|0|0|0|0|5|0|4|0|0|15|2|0|0|0|0|0|0|9|0|0|4|0|0|0|0|0|4|0|7|0|0|0|1|0|0|2|0|0|0|0|1|0|0|0|0|0|0|0|0|0|9|15|0|1|0|0|0|0|1|0|0|0|0|0|0|0|0|0|2|1|6|0|0|0|0|0|0|2|0|0|8|0|0|3|0|0|0|5|0|6|0|7|0|0|0|0|0|0|1|1|3|19|0|0|0|0|0|4|0|1|4|0|18|0|8|0|0|1|0|0|0|4|5|9|0|0|11|0|0|0|0|1|1|3|0|1|16|0|10|0|0|10|1|2|0|0|0|7|1|0|0|0|14|6|0|5|0|0|1|0|1|0|0|0|0|0|0|0|0|0|0|0|0|13|0|4|0|0|6|0|0|0|3|0|0|0|3|0|0|11|0|0|0|4|0|0|2|9|0|4|0|0|0|0|0|0|0|0|7|5|14|0|0|0|0|2|0|0|19|0|2|3|1|0|0|7|0|0|0|0|0|0|3|0|0|0|0|0|0|0|0|4|9|0|10|0|0|0|11|2|6|1|0|2|0|1|11|0|5|0|13|0|0|0|0|1|0|0|1|0|12|0|11|13|0|0|11|0|0|0|0|0|0|0|0|0|0|6|10|10|5|0|0|0|0|11|0|0|0|0|0|0|16|16|0|0|0|0|3|0|0|14|0|0|0|0|0|0|0|0|0|0|16|0|0|0|5|0|0|0|0|7|0|0|17|0|0|0|7|0|0|19|0|1|0|8|0|0|0|0|0|3|3|0|0|1|5|0|0|0|0|0|0|3|11|5|0|0|0|5|0|0|0|0|0|3|0|0|12|6|0|1|0|0|0|0|0|0|0|0|0|0|0|0|0|0|0|0|0|0|14|0|0|2|0|0|5|0|0|0|0|0|0|0|4|0|8|3|0|0|0|6|1|0|0|0|0|0|0|0|0|0|0|0|0|0|0|0|0|4|0|0|4|0|5|16|0|0|6|0|0|0|0|0|0|16|14|0|0|8|0|1|0|0|0|0|0|0|0|8|0|0|0|0|0|0|2|0|0|18|0|0|0|0|8|0|0|0|0|0|0|0|0|0|0|9|7|4|0|0|0|0|0|0|0|0|0|0|0|2|5|0|0|0|0|0|0|0|0|0|0|5|0|0|0|0|0|0|0|0|0|1|0|5|0|0|11|0|0|0|0|0|1|0|0|0|0|0|1|0|1|0|0|0|0|0|11|0|0|0|2|0|0|0|0|4|0|0|0|0|0|0|8|1|0|0|0|0|0|0|0|8|0|0|3|0|0|0|0|0|0|7|0|0|0|0|0|0|0|0|0|1|0|0|0|0|0|0|0|8|0|2|0|0|0|0|0|0|0|0|0|0|3|7|1|0|0|6|0|0|7|0|0|0|0|0|0|3|5|0|0|0|1|0|0|0|0|0|0|0|0|13|8|0|0|0|0|0|0|0|2|0|0|3|0|0|0|0|0|0|0|6|0|2|0|3|0|2|0|0|0|0|7|0|1|0|0|0|0|0|0|0|0|10|0|8|0|4|0|0|0|0|2|0|0|6|5|0|0|0|9|0|0|0|0|10|0|0|0|0|2|0|0|0|0|0|0|0|0|0|0|2|0|0|6|0|0|0|0|0|0|4|0|0|2|3|0|2|0|2|0|0|0|0|0|0|0|2|1|0|0|0|0|0|0|0|0|4|0|0|0|0|0|0|0|0|1|0|0|0|1|0|0|0|0|0|0|0|0|0|0|0|0|0|0|1|0|0|0|6|0|0|6|2|0|0|0|0|0|2|0|0|0|2|0|0|0|1|0|0|0|0|0|0|0|0|0|0|0|0|0|0|0|0|8|0|0|0|0|0|0|0|0|7|0|1|0|0|0|0|0|0|0|0|0|0|0|0|0|0|0|0|0|6|0|0|0|6|0|1|1|0|0|0|0|0|10|0|0|1|15|0|0|0|0|0|0|0|0|0|0|0|0|0|13|0|0|0|0|0|0|0|0|1|0|0|0|0|0|0|2|0|0|0|0|0|0|0|0|3|0|12|0|0|1|0|0|0|0|0|0|0|0|0|1|0|0|0|0|0|0|0|0|0|0|0|1|0|0|0|0|0|10|0|0|0|0|0|0|0|0|0|14|0|6|12|0|0|0|0|0|0|0|0|0|0|6|3|5|0|2|0|0|0|0|0|11|0|0|0|0|0|2|0|0|0|4|10|0|0|0|0|11|0|0|0|0|0|1|0|0|0|0|0|0|5|0|0|0|0|0|0|0|0|0|0|0|0|12|0|0|0|0|3|0|0|0|0|0|0|0|0|0|12|0|0|0|0|0|0|0|0|0|0|0|0|3|0|0|0|6|6|0|5|0|0|0|0|0|0|0|0|4|0|0|0|0|0|0|0|0|0|1|12|0|0|0|0|0|0|0|0|0|0|1|0|1|1|11|0|0|0|7|0|0|0|0|0|0|0|5|0|2|0|0|0|4|0|0|1|0|0|0|9|0|0|0|0|0|0|0|0|0|0|0|0|13|0|0|5|6|0|1|0|0|0|0|2|0|0|1|0|0|0|0|0|0|0|0|0|0|0|0|0|0|0|0|0|0|0|0|0|2|0|0|0|0|0|0|0|0|0|1|0|0|0|0|0|0|0|0|0|0|0|0|0|0|0|0|0|0|0|0|0|0|0|0|2|0|0|0|0|0|0|0|0|0|0|0|0|0|0|0|0|1|0|0|0|0|0|0|0|0|13|0|0|0|0|0|0|0|0|0|0|0|0|7|0|0|0|12|0|0|0|0|0|0|0|0|0|0|0|0|0|2|0|1|0|0|0|0|0|0|0|0|0|0|17|0|0|0|0|0|0|1|0|0|0|0|0|0|0|0|0|0|0|0|0|0|0|0|0|3|0|0|0|0|0|0|0|0|0|1|3|0|0|0|0|3|0|0|0|0|0|0|3|12|0|0|0|0|0|1|0|0|0|0|0|0|0|0|1|0|0|0|0|0|0|0|0|0|0|0|0|0|0|0|0|0|0|0|0|0|0|0|14|0|0|0|0|0|0|0|0|0|0|0|0|0|0|0|0|0|0|0|0|0|0|0|0|0|0|0|0|1|0|0|0|3|0|0|0|4|0|0|0|0|0|0|0|0|0|0|0|0|0|0|0|0|0|6|0|0|0|0|0|0|0|0|1|5|0|0|0|1|4|0|0|0|0|0|0|0|0|0|11|0|0|0|0|0|0|0|0|0|0|0|0|0|0|0|0|0|0|0|0|0|0|0|0|0|0|0|0|0|0|0|0|0|0|0|0|0|0|0|0|0|0|1|0|0|0|0|0|0|0|0|0|0|0|0|0|0|0|0|0|0|5|0|0|0|0|3|0|0|0|0|0|0|0|0|5|0|12|0|0|0|0|0|0|0|0|0|0|0|0|0|0|0|0|0|0|0|0|0|0|0|0|0|3|0|0|0|0|2|0|0|17|0|0|0|1|0|3|0|10|3|0|2|0|0|1|2|2|0|0|1|0|0|0|0|0|0|3|13|0|0|2|0|0|0|0|0|0|0|0|0|0|0|0|4|0|1|0|0|0|0|1|0|0|0|0|0|0|0|0|0|0|0|0|3|11|0|0|7|0|0|0|0|0|0|0|0|0|0|1|2|0|1|0|0|0|0|0|0|0|0|0|0|0|0|0|1|10|0|0|0|0|1|0|0|0|15|0|0|2|0|0|0|0|0|1|0|0|0|0|0|0|0|11|0|0|0|0|0|3|6|0|0|1|0|0|0|0|0|0|0|0|0|0|0|0|0|0|0|0|0|0|0|0|0|0|0|10|0|0|0|0|0|0|0|0|0|0|0|0|0|0|0|0|0|5|0|0|0|0|0|0|0|0|0|0|0|0|0|0|0|0|0|4|0|5|0|0|2|0|0|0|0|0|0|0|0|0|0|0|0|0|0|0|0|0|0|0|0|5|0|0|6|0|0|4|9|3|0|0|0|11|0|4|0|0|0|0|0|0|0|0|0|0|2|0|2|0|1|0|12|0|0|0|0|0|0|0|0|0|11|0|0|16|0|0|0|9|0|0|0|0|0|0|0|0|0|0|0|11|0|0|0|0|0|0|0|0|2|0|0|0|0|0|1|0|10|0|0|0|0|0|0|0|10|0|0|0|0|0|0|0|4|0|0|2|0|2|0|1|0|0|2|0|0|6|0|0|0|2|0|0|1|13|0|0|0|0|0|0|2|5|0|0|0|0|1|0|0|0|0|0|0|0|1|0|0|0|0|0|0|0|0|0|0|1|0|1|0|1|0|0|0|1|0|0|4|0|0|1|0|0|0|0|0|3|0|0|0|0|0|16|0|2|0|0|2|0|2|4|0|8|0|0|6|0|0|0|0|0|0|0|2|0|0|4|11|4|0|0|0|0|5|0|1|2|0|14|0|5|0|4|0|0|0|0|0|0|4|0|0|0|0|0|0|0|0|0|4|0|0|0|0|0|0|0|9|1|0|2|0|0|0|0|0|0|0|14|0|0|0|0|0|0|0|0|0|0|0|0|0|0|0|0|0|6|0|0|1|7|0|0|7|0|0|0|0|0|0|0|0|15|5|3|3|1|0|0|2|0|0|0|14|0|0|0|0|0|0|0|0|16|0|0|0|0|3|0|0|0|0|1|0|0|0|0|0|0|0|0|0|0|0|1|0|0|7|12|0|0|1|0|1|7|0|5|0|0|0|0|0|1|0|0|0|0|0|6|0|0|0|0|0|0|11|0|4|0|11|0|0|0|0|0|0|0|0|0|0|0|0|2|6|0|0|0|0|6|0|0|0|0|0|8|2|0|0|0|6|0|0|0|0|0|1|0|9|4|5|0|0|0|0|0|2|0|3|0|0|0|0|0|0|3|0|0|0|0|0|9|0|0|0|0|0|0|0|0|0|0|0|0|1|14|0|0|0|0|0|0|0|0|0|0|4|0|0|0|0|0|20|0|5|0|0|2|0|0|0|0|1|0|0|0|0|0|0|8|0|0|0|0|0|0|0|13|0|0|5|6|0|0|7|0|0|0|0|0|0|2|7|0|0|0|0|0|0|0|0|0|0|0|0|1|0|0|0|0|0|0|0|0|0|0|0|2|0|0|0|0|0|0|0|0|2|7|0|4|0|0|0|0|0|0|1|0|9|0|0|11|0|2|0|0|0|0|0|0|0|0|0|0|0|0|0|9|2|0|0|0|0|0|0|0|0|0|0|0|0|9|0|0|0|0|9|0|0|0|0|0|0|10|0|11|0|1|0|0|0|0|0|0|0|0|0|0|3|11|0|5|0|0|0|0|0|0|0|0|0|0|0|0|0|0|0|0|5|0|0|0|0|0|0|0|0|0|7|0|9|0|0|1|0|3|0|0|0|0|0|0|0|0|0|0|0|0|0|0|0|0|0|0|0|0|7|0|0|0|5|0|0|0|0|0|11|0|0|4|0|11|0|0|0|0|0|0|0|0|0|0|0|0|0|0|0|0|0|0|10|0|0|0|0|0|7|2|0|3|0|0|0|1|0|0|0|0|0|0|0|0|0|0|2|0|0|13|0|0|0|4|0|0|0|0|0|0|0|0|0|0|4|0|0|1|0|0|1|0|0|0|0|0|0|0|5|0|0|0|0|1|0|0|0|0|5|0|0|0|0|0|0|0|0|0|0|0|0|0|0|0|0|0|0|0|0|0|0|0|9|0|0|0|13|0|0|0|0|0|0|3|0|2|0|0|0|0|0|0|0|0|1|0|1|0|0|0|0|0|8|0|0|0|0|0|0|0|13|0|2|0|0|1|0|0|0|0|0|0|0|3|14|0|0|0|0|0|0|0|0|8|0|0|5|0|0|0|0|0|0|2|0|0|0|0|8|0|1|0|0|8|0|0|0|0|0|13|0|0|1|0|0|4|0|3|0|0|0|0|0|0|0|0|0|0|0|0|1|0|0|13|0|0|0|0|1|0|0|0|0|0|1|0|3|0|0|0|0|0|12|0|0|11|8|0|0|0|0|0|0|0|2|0|0|0|1|0|0|0|7|0|3|0|0|0|1|0|1|0|0|0|0|2|0|0|2|0|0|0|0|0|0|9|0|0|0|11|0|0|0|9|3|23|0|0|2|0|6|0|0|0|4|0|0|0|0|0|14|0|0|3|0|0|6|0|0|15|5|0|0|1|0|0|5|11|3|0|0|0|0|0|0|2|5|0|0|1|0|0|2|0|0|0|3|0|2|2|0|0|0|0|0|0|0|0|0|0|4|0|0|0|0|0|1|0|0|0|1|7|0|3|0|7|13|0|0|0|10|0|0|1|0|0|0|0|0|0|0|0|0|0|0|0|9|0|0|1|0|12|0|0|0|0|0|0|0|1|0|1|0|0|0|0|0|10|0|0|0|0|6|0|0|0|6|0|0|0|0|1|0|7|9|0|2|0|0|10|0|9|1|0|1|0|0|0|0|0|0|0|0|0|0|0|3|0|4|0|0|0|0|0|6|0|0|0|0|0|0|0|0|0|0|0|0|0|0|0|0|0|1|0|0|11|1|0|0|0|0|3|0|2|0|0|0|0|0|0|1|0|0|0|4|0|1|0|4|4|0|1|0|0|0|0|2|0|0|0|0|0|0|0|0|0|0|0|0|0|1|0|0|2|0|0|0|0|0|2|0|0|0|0|0|0|0|0|0|0|0|0|0|0|0|0|0|14|0|0|0|0|0|0|0|0|0|13|0|6|0|0|0|0|0|1|3|0|0|7|0|0|0|2|0|0|0|0|5|0|0|0|0|12|0|0|0|0|0|0|4|5|0|0|0|0|0|0|13|0|0|0|0|0|0|1|0|0|0|12|0|0|0|0|0|0|0|4|0|0|0|10|0|0|0|0|0|0|17|2|0|3|0|0|0|0|0|0|0|0|0|0|0|8|4|5|0|0|0|0|0|6|0|0|0|0|0|0|0|0|0|0|0|0|0|0|0|0|3|4|6|0|0|0|0|0|0|0|0|0|0|3|0|3|0|0|0|0|0|0|0|1|3|0|0|0|0|0|0|0|0|2|2|0|0|1|0|1|0|0|0|0|0|0|0|0|0|0|0|0|0|0|0|0|0|4|0|0|0|4|0|0|0|0|18|0|0|0|0|0|0|0|0|0|0|0|0|0|0|0|0|0|0|0|0|10|0|0|0|0|0|0|0|0|0|0|0|0|3|16|0|0|2|0|0|8|16|0|0|0|3|0|0|0|0|0|0|0|0|0|1|0|0|2|0|0|0|0|0|0|0|0|0|0|0|0|0|0|4|0|2|0|0|3|0|16|0|0|0|0|0|0|0|0|10|0|0|0|0|0|0|0|0|1|1|0|0|0|1|3|0|0|0|1|7|0|0|3|0|0|2|7|0|0|0|3|0|0|0|0|0|0|0|0|0|0|0|20|0|0|0|0|0|1|0|3|0|0|0|0|1|2|0|3|0|0|1|1|0|0|0|3|0|0|5|2|0|0|0|0|0|0|0|0|0|0|0|0|1|0|0|0|0|0|0|0|0|0|0|1|0|0|0|0|0|0|0|0|2|0|0|0|0|3|0|0|0|0|0|0|1|0|0|2|0|0|0|0|0|0|0|0|0|0|0|0|0|2|0|0|0|0|0|0|0|0|0|0|0|0|0|0|0|0|0|0|0|1|0|1|0|0|0|0|2|1|0|0|0|0|2|0|0|0|0|0|0|0|0|1|0|0|0|7|0|0|0|0|0|0|0|3|0|0|0|0|0|0|0|0|1|1|0|0|0|0|3|3|0|0|0|0|0|0|0|0|0|0|0|0|0|0|11|2|0|0|0|0|0|0|0|0|0|0|6|5|0|2|0|0|1|0|12|1|1|0|0|0|0|0|5|0|0|0|0|0|0|0|1|0|0|0|4|0|10|0|0|0|0|0|0|0|0|1|0|0|10|0|0|0|0|0|0|0|0|16|0|0|0|1|0|0|0|8|0|0|0|0|2|0|3|4|2|0|0|0|0|0|0|0|0|0|0|0|0|0|0|0|1|0|0|0|0|5|5|0|0|0|0|2|0|0|0|0|0|0|0|0|0|0|5|0|0|0|0|4|0|0|0|0|2|4|0|9|0|0|0|0|6|18|2|0|0|0|0|2|13|0|0|2|0|0|0|1|0|10|0|11|2|2|0|2|0|1|0|0|1|0|0|0|0|0|0|0|0|0|0|3|0|3|0|7|0|0|0|15|0|0|5|0|1|6|0|0|0|1|0|0|4|0|0|9|8|0|0|0|8|6|0|0|1|0|0|0|0|0|0|0|4|0|0|0|4|0|5|0|0|0|0|0|0|10|1|1|0|0|0|2|0|0|2|0|0|0|1|0|6|6|0|0|0|0|0|0|0|0|0|11|3|0|0|10|0|0|0|0|2|0|0|0|0|0|0|0|4|0|0|0|2|0|0|0|0|8|5|0|0|0|0|0|0|0|0|0|0|0|0|10|0|12|0|0|0|0|2|0|0|0|0|0|0|0|0|0|6|0|0|3|0|0|0|0|0|0|15|0|2|0|0|0|1|5|0|0|0|0|0|0|1|0|0|0|0|3|2|0|0|6|7|0|0|0|9|0|0|0|0|0|5|0|0|0|0|0|0|0|0|7|7|2|0|5|0|10|0|1|0|2|11|0|6|0|0|0|0|0|8|0|0|0|0|0|1|0|0|0|0|0|0|3|5|3|0|0|0|0|0|0|0|0|8|0|0|3|2|0|0|0|0|0|0|0|0|0|5|1|0|0|4|0|0|0|0|0|0|0|3|0|3|3|0|0|0|0|0|0|0|0|0|0|6|0|8|0|1|1|1|0|0|0|7|0|0|0|0|0|1|0|23|0|8|0|0|0|2|0|2|0|0|3|0|0|0|0|0|0|4|0|6|0|0|0|8|0|0|0|0|0|0|0|0|7|0|0|0|0|0|0|0|0|4|0|0|1|0|0|2|4|2|0|0|0|0|0|0|0|0|0|0|8|0|0|0|1|0|0|0|0|0|15|0|4|0|0|0|0|0|0|0|0|0|0|0|5|0|0|0|0|7|0|0|2|0|0|0|8|0|0|0|0|0|4|0|2|0|2|0|0|0|0|0|0|0|0|0|0|0|0|0|6|0|4|0|0|0|0|3|0|0|0|0|0|0|0|1|0|0|9|0|0|0|1|0|0|26|0|0|0|0|0|0|0|22|4|0|11|0|0|2|0|0|0|3|3|0|0|0|0|0|0|0|4|0|0|0|0|0|0|0|2|0|0|0|0|3|0|1|0|0|0|0|0|0|2|0|0|0|0|0|0|2|0|0|0|0|0|2|0|2|0|0|0|0|0|0|1|0|0|0|2|1|0|1|12|0|0|0|0|9|0|0|0|0|0|1|7|4|0|0|0|2|0|0|0|0|5|0|10|0|16|0|0|0|0|0|0|9|0|0|0|3|0|0|13|5|0|0|0|0|0|1|0|0|0|0|0|0|0|0|11|0|0|2|0|0|0|0|0|5|0|2|0|0|0|3|0|0|0|4|0|0|0|0|0|0|0|0|6|0|3|13|0|0|0|0|0|0|1|0|0|0|0|0|9|0|1|0|0|0|0|0|0|0|0|0|0|3|9|0|5|0|0|0|0|0|1|1|0|0|0|0|0|0|0|6|0|0|4|0|0|0|0|2|0|0|0|0|13|0|8|0|0|1|0|0|0|0|5|0|0|0|0|4|1|8|0|2|0|0|16|0|0|0|0|0|1|1|0|0|12|0|5|0|0|0|0|0|5|0|0|0|0|0|0|0|0|0|0|0|0|1|0|0|2|20|0|0|0|0|0|0|0|13|0|0|0|0|0|0|0|1|0|0|0|3|0|0|0|0|6|1|3|0|0|8|0|0|2|0|0|0|0|0|0|0|0|0|0|7|3|0|0|0|0|0|12|2|2|0|0|0|0|0|0|0|3|0|15|0|0|0|0|0|2|0|2|0|0|0|0|9|0|0|0|5|2|0|0|0|0|0|0|0|0|0|12|16|0|0|15|0|0|0|0|0|0|8|0|3|0|1|0|0|0|0|2|0|5|32|0|0|0|0|0|0|0|11|16|0|0|5|0|0|0|1|0|0|1|0|0|0|0|0|0|1|0|0|0|0|3|9|0|0|0|0|0|0|0|0|4|10|0|2|0|0|0|1|11|1|15|0|24|0|0|0|0|10|0|0|0|3|11|0|0|0|1|1|0|5|0|0|0|6|4|0|0|0|1|19|0|0|3|0|10|0|0|0|1|0|3|15|0|0|0|0|0|16|0|0|0|0|0|0|0|0|4|1|0|0|4|3|0|0|0|0|0|11|0|0|0|0|0|0|3|0|0|2|6|0|0|0|0|0|0|0|3|0|0|12|0|1|0|0|0|0|0|0|0|9|10|0|1|0|1|0|10|1|1|0|0|0|0|0|4|0|0|0|1|0|0|0|1|0|0|0|0|0|0|0|1|0|0|0|2|0|0|0|0|3|3|0|0|0|0|0|5|0|0|0|0|2|0|0|2|0|0|0|0|0|0|0|0|0|19|0|0|0|0|0|1|0|0|0|12|1|27|0|6|0|5|0|0|0|17|0|0|1|1|2|0|0|10|0|0|0|1|0|0|0|2|0|5|12|0|0|1|12|1|13|0|3|0|0|3|0|0|0|0|0|6|0|2|0|0|0|0|0|14|8|0|4|0|0|0|0|0|2|0|0|0|0|2|0|1|2|0|1|0|0|8|0|0|0|0|0|0|0|0|0|0|0|0|2|0|0|0|0|0|0|0|0|0|7|6|0|1|0|6|0|1|0|13|1|11|2|0|0|0|0|0|0|0|0|0|0|14|2|1|0|0|8|0|1|3|0|16|2|0|0|0|4|2|0|1|0|0|0|0|0|13|0|0|1|0|0|0|10|0|0|2|6|0|0|0|0|14|0|2|14|0|3|0|0|0|0|9|6|0|0|0|1|0|0|10|0|0|0|0|0|0|0|20|13|4|0|0|1|1|0|1|0|0|4|0|0|7|1|0|1|0|0|0|0|7|0|2|0|13|0|0|0|0|14|0|6|3|2|3|1|0|4|0|1|15|0|5|0|0|2|0|0|1|0|0|0|11|0|0|0|2|0|0|0|0|6|0|0|0|3|0|0|0|0|0|0|0|7|0|12|3|8|0|0|0|0|0|0|0|21|0|0|0|0|0|0|0|7|0|0|0|0|0|0|0|2|0|2|0|0|0|1|2|0|0|0|3|1|0|0|0|0|0|0|4|0|0|0|0|0|0|0|4|0|0|13|1|0|0|0|5|0|0|3|0|0|0|0|2|0|1|0|0|0|0|0|0|0|0|0|3|2|0|5|0|3|1|0|0|0|1|9|3|13|0|0|4|0|5|2|0|9|0|6|12|0|0|0|0|0|0|0|6|0|0|0|0|0|9|0|0|0|0|0|1|0|0|0|0|0|0|0|0|0|0|0|7|0|16|0|7|0|2|0|0|1|0|0|0|9|1|12|10|0|2|2|0|5|0|1|0|5|0|0|11|12|0|0|0|14|0|0|0|0|0|5|23|4|0|0|0|2|0|0|9|2|0|0|0|1|4|0|0|6|0|0|0|0|0|0|0|0|0|1|0|0|7|0|0|0|4|0|0|4|0|0|0|0|0|0|0|0|0|0|0|0|0|20|0|0|0|0|3|1|0|0|5|0|0|0|0|0|5|0|0|2|0|0|0|0|14|0|0|4|0|0|0|0|0|0|0|0|5|2|0|0|0|0|0|8|0|0|0|0|6|0|3|4|1|0|0|0|0|0|1|0|0|0|0|0|1|0|0|0|0|0|7|10|0|12|0|0|0|0|0|0|0|0|4|16|1|0|1|0|1|0|4|0|0|0|9|1|0|2|0|0|0|10|0|0|0|8|0|0|0|3|14|0|0|0|1|0|0|21|1|0|0|0|8|0|0|0|0|0|13|0|0|0|0|0|0|2|0|0|0|0|6|0|3|0|3|2|6|13|0|1|0|0|8|0|0|4|17|1|0|0|3|9|1|0|0|0|0|0|0|3|12|0|2|0|0|2|0|0|0|0|0|0|0|0|14|0|0|2|0|1|0|11|8|11|0|0|0|0|0|0|0|3|13|8|0|0|0|0|0|0|1|0|1|1|0|4|16|0|0|0|2|0|0|0|0|0|3|0|1|0|0|0|0|0|0|0|6|0|0|2|0|0|10|0|0|0|0|5|0|7|0|13|0|0|7|0|2|0|0|0|0|1|0|0|0|0|11|0|0|5|0|1|0|0|0|0|1|3|9|0|0|0|0|0|11|0|1|17|0|0|0|0|4|0|0|0|0|0|0|13|0|0|2|11|1|0|0|0|2|7|1|0|4|0|0|0|0|0|9|0|0|0|0|0|0|0|0|1|0|0|0|4|0|0|0|1|9|9|0|0|0|0|0|3|3|7|0|0|23|7|0|0|0|0|0|0|0|0|0|4|0|0|14|0|0|0|0|4|0|12|9|0|0|0|2|5|1|0|12|0|2|5|0|1|1|0|0|0|12|4|1|8|0|0|0|0|0|0|0|0|0|0|0|0|0|0|10|0|0|0|14|22|5|7|0|0|0|3|2|5|4|0|1|2|0|13|0|0|0|0|0|0|0|0|0|0|0|0|0|0|7|0|0|0|0|0|0|4|0|0|0|0|16|0|0|0|9|0|0|0|0|13|8|0|0|0|8|0|0|0|16|0|18|0|0|6|0|0|0|14|0|0|0|0|1|0|0|0|0|0|11|0|0|0|15|0|0|13|0|0|0|0|0|0|2|14|0|0|0|0|0|10|0|0|1|0|2|0|0|2|0|15|0|11|4|0|0|0|6|0|0|1|0|0|5|0|7|8|0|0|0|0|0|0|0|0|0|0|0|0|4|0|2|0|0|0|0|0|0|0|0|0|7|0|0|0|0|14|0|0|0|0|3|0|0|0|0|1|4|0|4|0|0|0|4|2|0|1|0|0|0|0|8|1|0|13|0|2|16|0|0|5|0|2|0|9|0|2|0|0|2|0|0|0|0|1|7|2|0|0|0|0|5|0|2|0|0|0|0|0|0|0|0|0|0|0|0|0|0|1|0|0|0|0|0|16|0|0|6|0|0|1|0|0|0|0|0|1|0|0|8|0|0|0|0|0|0|8|0|0|6|0|0|6|7|0|4|0|0|0|0|0|0|0|5|0|0|0|0|8|0|0|2|0|0|0|1|1|0|0|0|13|0|9|0|0|0|0|3|3|0|0|12|0|0|0|0|1|0|0|0|0|15|0|4|2|0|0|0|0|0|0|0|0|0|1|0|0|0|1|0|0|0|0|0|0|0|2|0|11|0|0|0|0|0|0|11|0|0|0|0|0|0|0|0|0|0|1|1|0|0|16|0|2|0|0|0|0|0|0|0|0|0|0|5|0|0|0|0|0|2|0|0|0|0|6|16|0|0|17|0|4|8|0|0|0|1|0|0|0|0|0|0|8|9|0|0|0|0|0|0|0|3|0|2|0|0|3|12|2|0|0|0|0|0|0|0|0|0|0|0|4|5|2|0|0|0|0|0|0|16|1|0|0|0|0|0|0|0|0|0|0|1|0|0|0|0|0|0|0|0|6|0|5|0|0|0|0|0|0|0|0|0|0|0|0|0|0|0|0|0|0|0|0|0|0|12|0|0|1|0|0|0|0|0|0|8|0|0|0|2|0|0|0|0|1|1|0|0|0|0|0|0|2|0|0|0|0|0|0|2|0|0|0|0|0|0|6|0|0|0|0|2|0|3|11|0|0|0|0|0|0|0|0|15|0|8|0|0|0|1|3|0|0|0|0|1|0|0|6|0|0|0|0|0|0|0|0|0|14|0|0|0|2|0|19|0|0|0|0|0|0|5|0|0|1|0|0|0|0|0|0|8|0|0|0|0|0|0|0|0|0|0|0|0|0|0|0|0|0|0|0|0|0|0|1|0|2|0|0|0|0|0|0|1|0|5|0|0|0|8|4|0|0|0|1|0|0|0|0|1|0|0|0|4|6|0|0|0|0|0|0|1|0|0|0|0|1|0|0|0|0|0|0|0|0|4|0|0|0|0|0|0|1|0|0|0|0|0|0|1|0|0|9|0|0|0|0|0|12|2|0|0|0|0|2|0|0|5|0|0|0|0|0|5|0|0|0|0|0|2|0|0|0|3|1|3|2|0|0|0|0|0|4|0|1|0|0|0|0|3|0|1|2|0|0|0|0|4|0|1|0|0|0|0|0|0|0|7|0|0|5|0|4|0|0|0|0|0|0|3|1|0|2|0|4|3|1|0|0|0|0|1|0|0|4|0|0|0|0|0|0|0|0|0|0|0|0|2|0|0|0|0|6|0|6|0|0|0|0|0|0|0|4|0|0|0|0|0|0|1|0|0|0|0|0|0|0|3|0|0|2|0|0|0|0|0|0|0|0|9|0|0|3|0|2|0|0|0|0|0|0|0|0|0|6|2|0|0|3|6|0|0|0|2|0|0|0|0|0|0|0|0|0|7|0|0|0|0|6|0|3|0|2|0|0|0|0|0|0|0|0|0|0|0|3|1|0|0|0|0|0|0|0|0|0|0|0|0|0|0|1|0|0|0|0|0|0|0|0|0|0|0|0|0|0|0|0|4|3|0|0|0|0|6|0|0|0|0|7|0|0|0|0|0|0|0|0|5|10|0|0|0|0|0|0|1|0|0|0|0|0|3|0|2|0|0|0|0|0|0|1|3|1|0|0|0|6|0|0|0|0|0|0|0|10|0|0|17|0|0|0|0|0|5|0|0|0|0|0|0|0|0|0|0|0|0|0|0|0|0|0|0|0|0|0|0|0|0|0|0|0|0|0|0|0|0|0|4|0|0|0|0|0|0|0|2|0|0|0|0|0|0|0|0|0|0|0|7|1|0|0|0|0|0|0|0|0|0|0|0|2|0|3|0|0|0|0|0|0|0|0|5|0|0|1|0|0|0|0|2|0|0|0|0|0|0|0|0|4|0|1|0|4|0|4|0|0|0|0|0|0|6|0|0|0|0|0|0|0|0|2|2|0|0|0|0|0|0|0|0|0|0|3|0|0|0|0|5|1|6|0|0|5|0|0|0|4|0|0|0|0|7|5|0|0|0|0|0|0|2|0|0|0|0|0|0|0|0|0|0|0|0|0|0|0|0|0|0|0|0|0|0|0|0|0|0|1|0|5|0|0|0|2|0|0|0|15|0|0|0|0|0|7|0|0|0|0|0|0|1|0|0|0|0|0|0|0|0|0|0|0|0|0|3|0|0|0|2|5|0|4|0|0|5|0|0|0|0|0|0|0|0|0|0|0|0|20|6|0|5|0|0|0|9|0|0|0|3|0|0|0|0|9|2|0|0|0|0|0|3|0|0|0|0|0|0|0|0|0|12|0|0|0|0|5|0|0|0|0|1|0|0|0|0|0|0|0|0|0|4|0|0|0|3|0|0|0|0|0|0|1|0|0|1|18|0|0|3|0|0|0|0|0|0|2|0|0|0|5|8|0|0|0|3|0|0|0|0|0|0|0|0|0|0|0|0|3|1|4|0|0|0|0|0|0|0|0|0|0|4|0|1|0|0|0|0|9|0|0|0|0|0|0|0|0|3|5|0|0|0|1|0|0|0|0|0|8|0|0|8|0|1|7|0|1|0|0|0|0|3|0|0|0|0|0|0|0|8|4|0|0|0|1|0|2|0|0|3|0|6|2|1|14|0|1|0|0|0|1|0|0|0|2|0|0|2|9|0|0|0|0|0|0|0|0|2|0|0|0|0|0|0|0|0|0|0|4|0|0|0|0|0|0|0|0|0|9|0|0|1|0|1|0|15|0|0|0|0|0|0|0|0|0|0|0|0|0|0|7|0|0|0|0|3|0|0|0|0|0|0|0|11|1|0|0|1|0|0|0|0|0|5|0|0|1|0|0|10|0|0|0|0|12|2|0|1|0|0|0|0|0|0|0|0|11|0|0|9|0|0|0|0|0|8|0|15|0|6|0|0|0|2|0|0|0|0|0|0|0|0|11|0|12|6|0|0|3|0|1|0|2|2|0|0|0|0|0|10|0|0|0|0|7|0|0|0|0|0|0|0|0|0|0|0|3|4|0|0|12|0|1|0|3|5|0|4|0|0|0|0|0|0|0|0|0|0|2|0|8|0|0|0|13|2|0|0|0|0|0|0|4|1|0|0|3|0|0|0|0|0|0|0|0|5|3|0|0|0|0|0|7|0|1|4|0|0|0|9|0|4|0|0|0|0|0|1|0|0|0|0|0|0|0|0|0|0|0|0|0|0|0|3|0|0|0|0|0|2|0|0|0|0|1|0|0|0|0|0|4|0|0|0|2|0|0|0|0|0|2|0|0|0|3|10|0|0|0|0|0|0|0|0|0|0|0|0|0|3|0|0|0|0|3|0|0|0|0|0|0|0|0|0|0|0|0|0|0|1|0|0|0|0|0|12|2|11|0|0|0|0|0|0|0|0|0|0|0|12|0|0|0|0|0|0|0|0|0|0|0|0|0|0|0|0|0|6|15|2|0|0|0|10|0|1|0|2|0|0|3|0|4|0|0|0|6|0|0|0|0|0|0|1|8|0|5|0|0|0|0|0|0|0|0|0|0|0|0|0|0|0|2|0|0|8|0|4|0|0|2|0|0|0|0|0|0|0|0|3|0|7|0|0|0|1|12|0|0|0|3|0|0|6|0|17|0|0|0|0|0|0|0|0|4|0|2|0|4|0|0|0|3|0|0|0|0|10|0|0|0|3|8|0|0|0|0|0|0|0|0|13|0|0|0|0|0|0|0|0|0|2|0|0|0|1|0|0|0|0|10|0|0|0|0|0|0|3|0|13|0|0|0|0|0|0|11|2|0|0|2|0|0|0|7|0|0|0|0|10|0|1|0|2|0|0|0|0|12|0|0|7|0|0|0|0|0|3|0|0|0|0|0|6|0|0|0|7|0|0|7|0|0|0|1|0|0|0|0|0|0|2|1|0|0|0|0|0|0|0|0|0|0|0|0|0|0|0|0|11|0|0|3|0|0|0|0|0|0|1|0|0|0|0|0|0|0|0|2|8|0|2|0|0|4|2|0|0|0|12|0|3|0|0|0|0|8|0|0|0|0|7|0|0|0|0|0|0|0|0|0|1|13|0|0|0|0|9|0|0|6|0|0|0|2|0|10|0|1|18|1|0|0|0|1|0|0|0|0|0|0|10|0|0|0|14|0|0|0|0|0|2|0|0|0|0|0|0|0|0|4|0|9|1|0|0|0|0|0|6|0|0|2|0|0|0|2|0|0|0|0|2|0|0|4|0|0|2|0|0|0|0|1|0|0|0|0|0|0|0|0|16|0|0|1|0|0|0|0|0|0|0|0|0|1|11|7|0|0|15|0|0|0|0|0|5|0|0|3|0|0|3|2|0|0|0|0|0|0|0|0|0|0|0|0|0|0|10|4|0|11|0|0|0|0|0|0|0|0|0|0|0|0|0|0|0|0|0|0|0|6|0|0|0|0|0|0|5|12|12|0|0|0|0|0|0|6|12|0|0|1|0|4|0|0|0|0|16|0|0|0|0|0|0|1|0|14|11|3|0|0|0|0|0|0|0|0|0|0|15|0|0|0|0|0|16|0|3|12|0|6|0|3|1|0|0|0|0|0|0|0|0|9|7|0|0|0|0|0|7|0|0|0|0|6|0|2|13|15|0|0|0|1|0|0|0|0|0|0|4|1|0|0|0|0|0|0|15|0|0|0|0|0|0|3|4|0|3|0|0|0|0|0|0|2|0|5|0|0|0|0|0|0|0|0|13|0|0|0|0|0|0|0|0|2|0|0|0|0|0|0|0|0|0|0|0|0|0|0|0|2|0|0|0|0|0|0|0|1|0|5|0|0|0|0|0|7|0|2|28|0|0|8|10|0|1|3|0|0|0|0|0|0|0|0|0|15|0|9|0|0|2|2|0|0|7|0|0|0|0|0|6|0|12|0|4|0|0|0|0|0|0|2|0|0|0|0|0|0|0|0|18|0|0|0|0|0|0|0|0|0|0|0|0|0|0|1|0|0|1|2|0|0|0|0|0|0|0|0|0|0|0|0|0|0|0|0|0|0|0|1|0|0|0|0|0|4|0|0|0|7|0|0|0|0|0|0|0|0|0|0|12|0|0|0|0|0|0|0|0|0|0|0|0|0|0|0|0|0|0|0|0|0|0|7|0|0|16|0|0|0|0|0|3|2|0|0|0|0|0|0|0|0|0|0|0|0|8|0|0|3|0|0|0|0|0|0|0|0|0|0|0|0|0|9|3|0|0|0|0|0|0|0|0|0|2|0|0|0|0|6|0|0|0|0|0|0|11|0|0|0|10|0|0|0|0|5|0|0|0|0|0|8|0|0|0|0|0|0|0|0|0|0|0|0|0|0|0|0|0|0|0|0|0|0|0|11|0|0|0|0|0|0|0|0|0|0|0|0|0|0|15|0|0|0|0|0|0|0|0|0|2|0|0|0|0|1|0|0|0|0|5|0|2|0|0|8|0|0|0|0|0|0|0|0|0|0|0|0|0|4|0|0|0|0|3|12|5|6|2|2|0|0|0|0|0|0|4|0|0|3|0|0|0|0|0|0|0|0|0|0|4|0|0|0|0|0|0|0|0|0|0|0|1|0|0|0|0|0|0|0|10|0|1|0|0|6|4|0|0|15|0|0|0|0|0|0|4|1|2|0|0|0|0|0|2|0|0|0|0|0|0|0|0|0|0|0|0|0|0|20|0|0|0|1|0|0|7|0|0|0|0|0|0|0|0|0|0|0|0|0|0|0|0|0|0|0|0|0|0|0|0|0|0|0|5|0|0|0|0|0|0|0|0|0|0|5|0|0|0|0|0|0|3|3|0|0|0|0|0|0|0|6|0|0|0|0|0|0|0|0|0|0|0|0|0|0|3|0|0|2|1|0|0|0|3|0|4|0|0|0|0|0|0|0|0|0|0|0|0|0|0|0|0|0|2|0|0|0|0|0|0|0|0|0|0|0|0|0|0|0|0|0|1|0|1|1|0|0|0|0|0|0|0|0|0|0|0|0|0|0|0|0|0|0|0|0|0|0|0|0|0|0|0|0|0|0|0|0|0|0|0|9|14|0|0|0|0|0|0|0|0|0|2|0|0|0|0|0|1|0|0|0|0|0|0|0|2|0|0|0|0|0|0|1|8|0|0|0|0|0|0|7|0|0|0|0|0|0|0|0|0|3|10|0|0|2|0|0|0|0|0|0|0|0|3|0|0|1|0|0|0|0|0|0|0|0|0|1|0|0|0|0|0|0|0|5|0|0|0|0|2|0|0|0|16|0|0|3|7|0|0|0|0|0|0|1|0|0|0|0|0|0|0|4|0|0|6|0|0|0|0|0|0|0|0|0|0|0|0|0|0|0|0|0|0|0|0|0|0|0|0|0|0|0|0|0|0|4|0|0|0|4|0|0|1|0|0|0|0|0|0|0|0|0|0|0|0|0|0|0|1|0|0|0|0|0|0|0|0|0|2|0|0|0|0|0|0|0|7|0|2|0|0|0|0|0|0|0|0|0|0|0|0|0|2|4|0|0|2|0|0|0|1|2|0|0|0|0|0|0|0|0|14|0|0|0|0|0|0|0|0|0|13|0|1|0|4|16|0|0|0|0|0|0|0|0|0|0|0|0|1|0|0|0|0|0|0|1|0|0|0|0|0|0|0|0|0|3|7|0|0|0|0|0|0|0|0|0|0|0|0|2|0|0|0|0|0|0|0|0|0|0|0|0|0|0|1|0|0|0|0|0|0|0|0|0|0|0|0|0|0|0|0|0|0|0|0|0|0|0|3|0|10|0|0|0|0|0|0|3|0|0|0|1|0|13|0|0|0|0|0|0|5|0|0|0|0|0|4|1|0|5|0|0|0|0|0|0|0|0|0|6|0|6|0|0|0|0|0|0|0|0|0|0|0|0|0|0|0|0|0|0|0|0|0|0|1|4|0|0|0|0|0|0|0|0|0|0|2|0|0|0|2|0|0|0|0|0|0|0|0|11|0|0|0|0|0|0|5|0|2|0|0|0|0|0|3|0|0|2|0|0|0|0|0|0|0|0|0|0|0|0|1|0|14|0|0|0|0|0|2|0|1|0|0|0|0|0|2|0|0|0|0|0|0|0|0|0|3|0|0|0|2|3|0|0|0|0|4|2|0|12|0|5|0|0|0|0|0|0|1|0|2|0|1|0|0|0|0|1|0|1|0|0|0|0|0|0|0|0|1|0|0|3|0|0|0|2|0|0|0|0|2|0|0|0|0|0|0|0|0|0|0|7|0|0|0|1|0|0|0|0|0|0|0|0|1|0|0|0|0|0|0|0|12|0|0|0|0|0|0|0|0|0|0|0|0|0|0|0|0|0|0|0|0|0|0|0|0|0|0|0|0|0|0|0|0|0|0|0|0|0|0|7|0|0|0|0|0|4|0|0|0|0|0|0|0|0|0|0|0|0|0|0|0|0|0|10|0|0|0|0|0|0|0|0|0|0|0|0|0|0|0|0|0|7|2|0|0|0|0|0|0|4|2|0|0|0|0|0|0|0|0|0|0|0|0|0|3|0|0|0|0|0|0|0|0|1|0|0|5|0|0|0|0|0|0|0|0|0|0|0|0|0|0|0|0|0|0|0|0|0|0|0|0|12|0|0|0|0|0|2|0|0|0|0|0|0|0|0|0|0|0|0|0|0|0|0|0|2|0|0|0|0|0|0|0|2|0|0|0|0|0|0|0|0|0|0|0|0|0|0|0|4|0|0|0|0|0|0|0|0|0|0|0|0|0|0|0|0|0|0|0|0|0|0|0|0|0|0|0|5|0|0|2|0|0|0|0|0|0|0|0|0|0|0|5|0|0|0|0|0|0|0|4|0|0|0|0|2|1|0|0|0|0|0|1|3|0|0|0|0|0|0|0|0|0|0|0|0|0|0|0|0|0|0|29|0|0|3|0|0|0|0|0|0|0|0|0|0|0|1|0|3|0|0|4|0|10|0|0|0|10|0|0|0|0|0|0|0|0|0|0|0|0|0|10|2|0|0|0|0|0|0|0|12|0|0|0|0|0|0|0|0|0|0|0|0|0|2|0|0|5|0|0|0|0|4|0|0|0|0|0|0|0|0|0|0|0|0|0|0|0|0|0|0|0|0|0|5|3|0|0|0|0|0|0|0|0|0|0|0|0|0|0|0|0|0|1|0|0|0|0|0|0|0|0|0|0|0|0|0|1|0|0|1|0|0|0|0|0|0|0|0|0|0|8|0|0|0|14|0|0|0|0|0|0|0|0|0|0|0|0|0|0|0|0|0|0|5|0|0|11|0|0|0|0|0|0|0|0|0|0|0|0|11|0|0|0|0|0|0|0|0|0|0|0|0|0|0|0|0|1|0|0|0|0|0|0|0|0|0|1|0|0|4|1|2|0|0|0|16|0|0|0|13|0|0|0|0|0|9|0|0|0|0|0|0|0|0|0|0|0|0|0|0|0|0|0|4|0|0|1|0|0|11|0|0|0|0|0|0|0|0|0|0|0|0|0|0|0|0|0|0|0|0|0|0|0|0|0|0|6|0|2|0|0|0|0|0|11|0|0|0|0|0|0|0|0|0|0|0|0|1|0|0|0|0|0|0|0|0|1|0|10|2|0|0|0|0|0|0|0|0|0|0|0|0|0|0|0|0|0|0|1|0|10|0|0|8|0|6|0|2|0|0|7|0|0|0|0|0|0|0|0|0|0|1|2|0|7|0|0|1|1|0|3|0|0|0|0|0|0|11|0|0|13|0|0|0|11|0|0|0|0|0|2|0|0|15|0|0|0|0|0|0|0|0|5|0|0|0|0|0|0|0|0|0|0|0|0|0|0|0|0|0|0|0|0|2|0|0|0|0|0|0|12|0|0|0|0|0|0|4|0|0|0|0|0|0|0|0|0|0|0|0|0|0|0|10|0|15|0|2|0|0|0|0|3|16|0|0|0|0|0|0|1|0|0|0|0|0|0|0|0|11|0|6|0|0|0|0|0|0|1|0|0|0|0|0|11|0|0|0|1|0|0|0|0|16|7|0|0|0|0|0|0|0|0|0|0|2|0|0|0|0|0|0|0|1|0|0|4|0|0|0|0|0|0|0|0|0|0|0|0|0|3|0|6|0|0|0|0|0|1|0|0|0|0|0|0|6|3|0|0|0|0|0|0|0|0|0|0|0|0|0|0|0|0|0|0|0|0|7|0|0|0|0|0|3|0|0|0|0|0|0|0|0|3|0|0|0|0|0|0|0|0|0|0|0|1|0|0|1|0|0|0|0|0|0|0|0|0|0|0|0|0|2|0|0|0|0|0|0|2|0|0|9|1|0|0|3|0|0|1|0|0|0|0|0|0|1|4|0|5|0|0|0|0|0|0|0|0|2|0|0|0|0|0|0|11|0|0|0|5|3|0|0|0|0|0|0|0|1|1|1|0|0|0|0|0|0|0|1|0|0|0|0|0|0|0|0|0|0|0|0|0|10|0|0|0|0|0|0|0|0|0|0|0|0|0|0|0|0|0|0|0|0|0|0|0|0|0|0|0|0|0|0|0|0|0|0|0|0|0|0|0|0|0|0|0|11|0|0|0|0|3|0|0|0|16|0|2|0|0|0|0|0|7|0|0|0|0|0|1|0|0|0|0|0|1|0|2|0|0|0|0|0|0|0|0|0|0|0|0|0|0|0|0|0|0|0|6|0|0|0|0|0|0|0|6|0|0|0|0|0|0|0|0|0|0|0|0|0|0|0|12|0|0|2|0|0|0|4|1|0|0|0|0|0|6|0|0|3|0|0|1|0|0|0|0|0|0|0|6|0|0|0|0|2|0|0|0|0|0|0|0|0|0|0|0|0|0|0|0|0|0|0|0|0|0|3|0|0|0|1|0|0|0|0|0|0|0|11|0|0|0|0|0|0|0|0|2|16|0|0|0|0|3|0|0|0|0|0|0|0|8|5|0|0|0|0|0|2|0|0|1|0|0|0|0|0|0|0|0|0|0|1|0|0|0|0|7|1|0|0|0|0|1|0|0|0|0|0|0|0|0|0|0|0|0|0|2|6|0|0|0|0|2|7|0|0|0|0|0|0|0|7|0|11|0|0|0|0|1|0|0|6|0|0|3|0|0|2|0|1|3|0|0|0|1|2|0|0|0|0|0|0|0|0|0|16|0|0|3|0|0|4|0|9|0|0|0|0|0|1|0|0|0|0|0|0|0|0|0|0|0|0|0|0|0|0|0|0|0|0|0|0|0|0|0|0|0|0|0|1|0|0|0|0|16|0|0|0|4|0|0|2|0|0|0|0|0|1|0|0|0|0|0|0|0|2|0|0|0|0|0|0|0|7|3|0|0|0|0|0|0|0|0|0|0|0|0|0|0|0|0|0|0|0|0|0|1|0|0|0|0|0|0|0|5|0|0|0|0|0|0|0|0|0|0|0|0|0|0|0|0|0|1|0|2|0|0|0|0|7|0|0|0|0|0|0|0|0|0|0|0|0|0|0|0|0|1|0|0|0|0|14|0|1|0|0|0|0|0|13|0|0|0|0|0|0|0|0|1|12|0|0|0|0|0|1|0|0|0|0|17|0|0|0|0|0|0|2|0|0|0|0|0|0|0|0|5|0|0|0|2|0|0|0|0|0|0|0|0|0|0|0|1|0|0|0|0|0|1|0|0|7|0|0|0|0|0|0|0|0|0|0|0|0|1|0|0|0|0|0|0|12|0|0|0|0|0|0|0|0|0|0|0|0|0|0|0|0|0|0|0|0|0|16|0|0|0|0|0|0|0|0|0|0|0|0|0|0|0|0|0|0|0|0|0|0|0|0|1|0|0|0|0|0|0|0|2|0|0|0|0|0|0|0|0|0|0|1|0|2|0|0|0|0|2|0|0|0|0|4|0|0|0|0|0|0|0|0|0|7|0|0|0|0|0|0|2|0|0|2|0|0|0|0|0|0|0|1|0|0|0|5|0|0|0|2|0|0|4|0|0|1|0|0|0|0|1|0|0|0|3|0|0|0|0|5|0|0|0|4|0|0|3|0|0|0|0|2|0|0|1|0|12|0|0|0|0|0|0|3|0|0|0|0|0|0|0|0|2|0|0|0|0|0|0|0|0|0|0|0|0|0|0|0|0|0|0|0|16|0|0|0|0|0|0|0|0|0|1|0|3|0|0|0|0|0|0|0|0|0|0|0|0|1|0|0|0|0|0|1|0|6|0|0|0|0|0|0|0|1|0|0|0|0|0|0|0|0|0|11|0|0|0|0|3|1|0|0|0|0|0|0|0|0|0|0|1|0|0|0|0|0|0|0|0|0|0|0|0|0|0|0|0|0|0|0|0|0|0|0|0|0|0|1|0|0|0|0|0|0|0|5|0|0|12|0|0|0|0|0|0|0|0|0|0|0|0|0|0|0|0|0|0|0|9|0|0|0|0|0|0|0|0|0|0|0|0|0|0|0|0|0|0|0|0|0|8|0|1|0|0|0|0|0|0|0|0|0|0|0|2|0|0|0|0|2|8|0|0|0|0|6|0|0|0|0|0|0|0|2|0|0|0|12|4|0|0|0|0|0|0|0|0|0|1|1|0|0|1|0|0|0|0|0|0|0|0|1|0|0|0|0|0|2|0|0|2|0|0|0|0|0|0|0|0|1|3|0|1|0|14|0|0|0|0|0|0|0|0|0|0|0|0|0|0|0|0|0|0|7|1|0|0|0|0|0|0|0|0|0|0|0|0|0|0|0|2|0|0|10|0|0|1|0|0|0|0|0|0|3|0|0|0|0|0|0|0|0|0|0|0|6|0|0|2|0|0|0|0|0|0|0|0|0|0|0|0|4|0|0|0|0|0|0|0|0|1|1|0|1|4|0|0|1|0|0|0|0|3|0|0|0|0|3|0|0|0|0|0|0|0|0|0|0|0|0|0|0|0|0|6|6|0|0|0|6|0|1|0|0|0|0|0|0|0|0|0|0|0|0|2|0|0|0|0|0|0|0|0|0|0|0|5|0|0|0|0|0|0|2|0|0|0|0|0|0|0|0|0|0|0|0|0|0|0|0|0|0|1|2|0|0|0|0|0|0|0|0|0|2|0|0|0|0|0|0|4|0|0|0|0|0|0|0|0|0|0|0|0|0|0|0|0|0|0|1|0|0|0|0|0|0|0|0|4|0|0|0|0|0|0|0|1|0|0|4|0|0|0|13|1|0|0|0|0|0|0|0|0|0|0|0|0|0|0|0|0|0|0|0|0|0|0|0|0|0|0|6|1|0|0|5|0|0|0|0|0|0|0|0|0|0|0|0|0|0|0|1|0|0|1|3|0|0|0|0|0|0|0|0|0|0|0|0|0|0|0|0|7|0|0|0|0|1|0|0|0|0|0|0|0|0|0|0|0|0|0|0|2|0|0|0|0|0|0|2|0|0|13|0|0|0|0|0|5|0|0|1|0|0|0|0|1|0|0|0|0|0|6|0|0|0|0|0|0|0|0|0|0|0|2|0|0|0|0|0|0|0|0|1|0|1|0|0|0|0|0|0|0|0|2|2|0|0|0|0|0|9|0|0|0|0|0|0|0|0|0|0|0|1|0|0|0|0|0|0|0|1|0|3|0|0|5|0|4|1|0|0|0|0|0|0|0|0|0|0|0|0|0|0|0|0|0|1|0|0|0|0|0|0|0|0|0|0|0|0|0|0|0|0|0|0|0|0|4|0|0|0|0|8|0|0|0|0|0|0|0|0|3|0|0|0|0|0|4|0|0|0|0|0|3|0|0|0|0|0|0|0|0|0|0|2|0|0|0|0|0|12|0|0|0|0|0|2|0|3|0|0|0|0|0|0|0|0|0|0|0|0|0|0|0|0|0|0|0|0|0|0|0|0|3|0|0|0|0|3|0|0|0|0|2|0|0|0|0|0|0|0|0|0|0|0|0|0|0|3|0|0|0|0|0|0|0|0|0|0|0|0|0|0|7|0|0|0|0|0|0|0|0|0|0|0|0|0|0|0|0|1|5|0|0|4|0|0|0|0|15|1|0|0|0|9|0|0|0|0|0|0|0|0|0|0|0|0|0|8|0|1|0|0|0|0|0|1|0|0|0|0|0|0|0|0|0|0|0|0|0|0|0|0|0|0|0|0|0|0|0|0|5|0|8|0|0|0|0|0|0|0|0|0|0|1|0|0|3|0|0|0|0|0|0|0|0|0|0|0|0|2|2|0|0|5|0|0|0|0|0|0|0|0|0|0|6|0|1|2|2|0|0|0|4|0|8|0|0|0|0|0|0|0|0|0|1|3|0|4|0|0|0|0|2|0|2|0|0|0|0|0|0|0|0|0|7|0|0|0|0|0|0|0|0|3|0|0|0|8|0|0|0|0|0|2|0|0|0|0|0|8|0|0|1|0|0|0|0|0|0|4|0|0|6|0|0|4|0|0|0|0|0|0|5|0|0|0|0|0|0|0|2|0|4|0|0|0|0|0|0|1|0|8|0|0|2|0|0|1|0|6|0|0|0|1|0|0|0|0|5|0|0|0|0|0|0|0|2|0|0|0|0|0|0|0|0|1|0|0|0|0|0|0|5|0|0|0|0|0|0|0|3|4|6|0|0|0|0|0|0|20|0|0|0|0|0|0|0|0|0|0|0|0|0|0|0|0|0|15|0|0|0|3|0|0|4|0|0|0|0|0|0|10|0|0|2|0|3|7|3|13|0|0|1|0|0|0|0|0|0|0|0|0|0|0|0|4|0|1|0|8|0|0|3|3|0|0|0|0|0|0|0|0|0|8|0|0|0|0|0|0|0|0|3|0|0|0|0|0|0|0|0|0|0|0|0|0|2|0|0|0|0|0|0|0|0|0|0|0|0|0|0|1|0|0|0|0|0|0|0|0|0|2|0|0|0|0|0|0|0|0|0|0|0|0|0|0|0|0|0|0|0|0|0|4|0|0|0|0|0|0|0|0|0|0|0|0|0|0|0|5|0|0|0|0|0|0|0|0|0|0|0|0|0|7|0|0|0|0|0|0|0|2|0|0|0|0|0|0|0|0|0|0|0|1|0|0|0|2|0|0|2|0|0|0|0|1|0|0|0|0|0|0|0|0|0|0|2|0|0|0|10|0|0|0|0|3|0|0|0|0|0|7|0|0|0|0|0|0|0|0|0|0|0|0|0|0|0|0|0|1|0|2|0|1|1|0|0|0|0|0|0|0|0|0|0|7|0|0|0|0|0|0|0|0|0|6|4|0|0|0|0|0|0|0|0|0|0|0|0|0|0|5|0|0|0|0|0|0|0|0|1|0|0|0|0|0|0|0|0|3|0|0|0|0|2|0|0|0|1|0|0|0|0|0|0|0|0|0|0|0|4|0|0|0|0|0|0|0|0|1|0|0|6|0|0|0|0|0|0|0|0|0|0|0|1|0|0|1|0|11|3|0|0|0|0|0|3|0|0|0|0|0|0|2|0|0|0|0|0|0|0|0|0|0|0|4|3|0|0|0|7|0|0|0|0|0|0|0|2|0|0|0|0|0|0|4|0|10|0|0|0|0|0|0|0|2|0|0|1|0|0|4|0|0|0|0|0|0|0|0|0|0|2|0|0|0|0|0|2|0|0|3|0|0|0|0|0|0|0|0|0|0|0|0|0|10|0|0|0|0|0|0|0|3|0|0|0|0|0|0|0|0|0|0|0|0|0|0|0|0|0|0|0|0|0|0|0|0|0|5|0|0|0|0|0|0|0|0|0|0|0|0|1|1|0|0|0|0|0|0|0|0|0|0|0|0|0|0|0|0|0|0|0|0|6|0|0|0|0|0|0|0|5|0|0|0|0|0|0|0|16|0|0|0|0|11|0|8|8|0|0|0|0|0|0|0|0|0|0|0|0|0|0|0|0|0|1|0|0|0|0|0|0|0|0|0|0|0|0|6|0|0|0|0|0|0|0|0|9|0|0|1|0|0|0|0|0|0|0|0|0|0|0|0|0|0|0|0|0|0|0|0|0|0|0|0|0|0|0|0|6|0|0|0|0|0|0|0|0|0|0|0|0|0|0|0|0|0|0|0|0|0|0|0|0|0|0|0|0|0|0|0|0|2|0|0|0|0|0|0|0|0|0|0|0|0|0|0|0|0|0|0|0|0|0|0|0|0|0|0|0|3|0|0|0|0|0|0|0|0|0|0|0|0|0|0|0|0|0|0|0|0|0|0|0|0|0|7|0|0|0|0|0|3|0|0|0|0|0|0|0|0|16|0|0|0|0|1|0|0|15|0|0|0|0|0|0|0|0|0|0|0|0|0|0|0|0|0|0|0|0|10|0|3|0|0|4|0|0|0|0|0|0|0|0|0|0|0|0|0|0|0|13|0|0|0|7|0|0|0|0|0|6|0|0|0|0|0|0|0|0|0|0|0|0|0|0|0|0|0|2|12|0|0|0|0|0|0|0|0|0|0|0|0|0|0|0|0|0|0|0|0|0|0|0|0|0|0|4|0|0|0|0|0|0|0|1|0|0|0|0|0|0|0|0|0|0|0|0|0|0|0|0|3|0|0|0|1|0|0|0|0|0|0|0|0|0|0|0|1|0|0|0|0|11|0|0|0|0|0|0|0|0|0|2|0|0|0|0|0|0|0|0|0|0|0|0|0|0|0|0|0|1|1|0|13|0|0|0|0|0|0|0|2|0|0|0|0|0|0|0|0|0|0|0|0|0|0|0|0|0|0|0|0|0|0|1|2|0|0|0|0|0|0|0|0|0|0|0|0|0|0|5|0|0|0|0|0|0|0|0|0|0|0|0|0|0|0|0|0|0|0|0|0|0|0|0|0|0|0|0|0|0|0|0|0|0|0|0|0|0|0|0|0|0|0|0|0|0|0|0|0|0|0|0|0|0|13|0|0|0|0|0|0|0|0|0|0|0|0|4|0|0|0|0|0|0|0|0|0|0|0|0|0|0|0|0|0|0|0|0|0|0|0|0|0|0|0|0|0|0|0|0|0|0|0|0|0|0|0|0|0|0|0|0|0|0|0|0|0|0|0|0|0|0|0|0|0|0|0|0|0|0|0|0|5|0|0|12|0|0|0|0|0|0|0|0|0|0|0|2|0|0|0|0|0|0|0|7|0|0|4|0|0|0|0|0|0|0|0|0|0|0|0|0|0|0|0|0|0|0|0|0|0|0|0|0|0|0|0|0|0|0|1|0|0|0|0|0|0|0|2|0|0|0|0|0|0|3|0|0|1|0|0|0|0|0|3|0|0|0|0|0|0|11|0|8|0|0|0|0|0|0|7|0|0|0|0|0|0|1|0|0|0|0|4|0|0|0|0|0|0|6|0|0|0|0|0|0|0|0|0|0|0|0|0|0|0|0|0|4|0|0|0|0|3|0|9|0|0|0|0|0|0|0|0|1|0|0|0|0|0|5|0|0|0|0|0|0|0|2|0|0|1|0|1|0|0|0|0|0|0|4|0|0|0|0|1|0|0|0|0|0|3|0|0|0|0|0|0|0|11|0|0|1|0|0|0|0|0|2|8|0|1|0|0|0|0|0|0|0|0|0|3|0|0|0|0|2|0|0|0|0|0|0|12|0|1|0|0|0|1|0|0|0|0|0|1|0|0|0|0|0|0|0|0|0|1|0|0|0|0|0|0|0|0|0|0|0|0|0|0|0|0|1|0|0|1|0|1|0|0|0|12|0|0|0|0|0|0|0|0|0|0|0|0|0|0|0|0|0|0|0|0|0|0|0|0|0|0|0|0|0|0|0|0|6|0|1|0|0|0|0|0|0|0|0|0|0|2|0|0|0|0|0|0|0|0|0|1|0|0|0|0|0|0|0|0|0|0|0|0|2|0|0|0|0|0|0|0|1|0|0|0|0|0|0|0|0|0|0|0|0|3|0|1|0|0|0|0|0|0|0|0|0|0|0|0|0|0|0|0|0|0|0|0|11|0|0|0|0|0|7|0|1|0|0|0|0|0|0|0|0|0|0|0|0|0|0|0|0|0|0|0|0|0|0|1|0|0|0|1|0|9|0|0|0|0|0|0|0|0|0|0|0|0|0|0|0|0|0|0|0|0|0|0|0|0|0|0|0|0|0|0|0|0|0|5|0|0|0|0|0|0|0|0|0|0|0|0|0|0|0|0|0|0|0|0|0|0|0|0|0|0|0|0|0|0|0|0|0|0|0|0|0|0|0|0|0|0|15|0|0|0|0|0|0|0|0|0|0|2|0|0|0|0|0|0|0|0|0|0|0|0|0|0|0|0|0|0|0|0|0|0|0|0|0|0|0|0|0|0|0|0|0|0|0|0|0|0|0|0|0|0|0|0|4|0|0|0|0|0|0|0|0|0|0|2|0|0|0|0|0|0|0|0|0|0|0|0|0|0|0|0|0|0|0|0|0|0|0|0|0|0|0|0|0|0|0|0|0|0|0|0|0|2|3|0|7|9|0|7|0|0|0|0|0|0|0|0|0|0|0|0|0|0|0|0|0|0|0|0|0|0|0|0|0|0|0|0|1|0|0|0|0|0|0|0|0|0|2|0|0|0|0|0|0|1|0|0|0|0|0|0|0|0|0|0|0|0|0|0|0|0|0|0|0|0|0|0|1|0|0|1|0|0|0|0|0|0|0|0|0|0|0|0|0|0|0|0|0|0|0|0|0|0|2|0|0|0|0|0|0|0|0|0|0|0|0|0|0|0|0|0|0|0|0|0|0|0|0|0|0|0|0|0|0|0|0|0|0|0|0|0|0|0|0|0|0|0|0|0|0|0|0|0|0|0|4|0|0|0|0|0|0|0|0|0|0|0|0|0|0|0|0|0|0|0|0|0|0|0|0|0|0|0|0|0|0|0|0|0|0|0|0|0|0|0|0|0|0|0|0|0|0|0|0|0|0|0|0|0|0|0|0|0|8|0|0|0|0|0|0|0|0|0|0|0|0|0|0|0|0|0|0|0|0|0|0|0|0|0|0|0|0|0|0|0|0|0|0|0|0|0|0|0|0|0|0|0|0|0|4|0|0|0|0|0|0|0|0|0|0|0|0|0|0|0|0|0|0|0|0|0|0|0|0|0|0|0|0|0|0|0|0|0|0|0|0|0|0|0|0|0|0|0|0|11|0|0|0|0|0|0|0|0|0|0|0|0|0|0|0|2|0|0|0|0|0|0|0|0|0|0|0|0|0|0|0|0|0|0|0|0|0|15|11|13|0|0|0|0|0|0|0|0|0|0|0|0|0|0|0|0|0|0|0|0|0|0|0|0|0|0|0|5|0|0|13|0|0|0|0|0|0|0|0|0|0|0|0|0|0|0|0|0|0|0|0|0|0|0|0|9|0|0|0|0|0|0|0|0|0|0|0|0|17|0|0|0|0|0|0|0|11|0|0|0|0|0|8|0|0|0|0|0|0|0|0|0|0|0|0|0|0|0|0|0|0|0|0|0|6|0|0|0|0|0|0|0|0|0|12|0|0|0|0|0|0|0|0|0|0|0|0|0|0|0|4|0|0|0|0|0|0|0|0|0|0|2|0|0|7|0|0|0|12|0|0|1|1|0|0|0|0|2|0|0|7|7|0|0|0|0|0|0|0|0|0|0|0|0|0|0|0|0|5|0|7|0|0|0|0|0|0|0|0|0|0|0|17|0|0|0|0|0|0|16|1|7|0|0|0|0|0|7|0|0|0|0|4|0|0|0|15|16|3|0|0|0|0|0|0|0|0|0|0|0|0|0|0|0|0|0|2|4|0|0|0|0|0|5|0|0|0|0|0|0|0|0|0|0|0|0|0|0|0|0|0|0|0|0|0|0|0|0|6|0|0|0|0|0|0|0|0|0|0|0|0|0|0|0|1|0|1|5|0|1|0|0|0|0|0|0|0|0|0|0|0|0|0|0|0|0|0|0|0|0|0|0|0|0|0|0|0|0|0|0|0|0|0|0|0|0|0|0|0|0|0|0|2|0|0|0|0|0|0|0|2|0|0|0|0|0|0|3|0|0|4|1|0|0|0|0|0|0|0|0|0|0|0|0|0|0|0|0|0|0|0|0|3|0|0|0|0|0|0|0|0|0|0|0|0|0|0|0|0|0|0|0|0|0|0|0|0|1|0|0|0|0|0|0|1|0|0|0|0|3|0|0|0|0|0|0|0|0|0|0|0|5|0|0|0|0|0|0|0|0|0|0|0|12|0|0|0|0|0|0|0|1|0|0|0|0|0|0|0|0|0|0|0|0|0|0|0|0|0|0|0|0|0|1|0|1|0|0|0|0|0|0|0|0|0|0|0|0|0|0|0|0|1|0|0|0|0|0|0|0|0|0|0|0|0|0|0|0|0|0|0|0|0|0|13|0|0|0|0|0|0|0|2|0|0|0|0|0|0|0|0|0|0|0|0|0|11|0|2|0|0|0|0|0|1|0|0|0|0|0|0|0|0|0|0|3|0|0|0|0|0|0|0|0|3|0|0|0|0|0|0|0|0|0|0|0|0|10|0|0|0|0|0|0|0|0|0|0|0|0|0|0|0|0|0|0|0|0|0|0|0|0|0|0|0|0|0|0|0|0|0|0|0|0|4|0|0|0|0|0|0|0|0|0|0|0|0|0|3|0|0|0|0|0|0|0|0|0|0|0|0|0|0|1|0|0|0|0|0|0|0|0|0|0|0|0|0|0|0|0|0|0|0|0|0|0|0|0|0|0|0|0|0|0|0|0|0|0|0|5|0|0|0|0|0|0|10|0|0|0|0|0|4|0|0|0|0|0|0|0|0|0|0|0|0|0|0|0|0|1|0|0|3|0|0|0|0|0|0|0|0|0|0|4|0|0|0|0|0|0|0|0|0|11|0|0|0|0|0|0|0|0|0|0|0|0|0|0|0|0|0|0|0|0|0|0|0|0|0|0|0|0|0|0|0|8|0|0|1|0|0|0|0|0|0|0|0|0|0|0|0|0|0|0|0|0|0|0|0|0|10|0|0|0|0|0|0|0|0|0|0|0|0|0|0|0|0|6|0|0|0|0|0|0|0|0|0|0|0|0|0|0|0|0|0|0|0|0|0|0|0|0|0|0|0|0|0|0|0|0|5|0|0|0|0|0|0|0|0|0|0|0|0|0|0|0|0|0|0|0|0|0|0|0|0|0|0|0|0|0|0|0|0|0|0|0|0|0|3|14|0|0|0|0|0|0|0|0|19|0|0|0|0|0|0|0|0|0|0|0|0|0|0|0|0|0|0|2|0|0|0|0|0|0|13|0|0|0|0|0|0|0|0|0|0|0|4|0|0|0|0|0|0|0|1|0|0|0|0|0|0|0|0|0|0|0|0|0|0|0|0|0|0|0|0|0|0|0|0|0|0|0|0|2|0|0|0|0|0|0|0|0|0|0|0|0|0|0|0|0|0|0|0|0|0|0|0|6|0|4|0|0|0|0|0|0|7|0|0|0|0|0|0|0|0|0|0|0|0|5|0|0|0|0|4|0|0|0|0|0|0|0|0|0|0|0|0|0|0|0|0|0|0|0|0|0|0|0|0|6|0|0|0|0|0|0|0|3|0|0|0|0|0|0|0|0|4|0|0|0|0|0|0|6|0|0|0|0|0|0|0|0|0|0|0|0|0|0|0|0|0|0|0|0|0|0|0|0|0|0|0|0|0|0|0|0|0|0|0|0|0|0|0|0|0|0|0|11|0|12|0|0|0|0|0|0|0|0|0|0|0|0|0|0|0|0|0|0|0|0|0|0|0|0|0|0|0|0|0|0|0|0|3|0|0|0|0|0|0|0|0|0|0|0|0|0|0|0|0|0|0|0|0|0|0|0|0|0|0|0|0|0|0|0|0|0|0|0|0|0|0|0|0|0|0|0|0|0|0|0|0|0|0|0|0|0|0|0|0|0|1|0|0|0|0|0|0|0|0|0|0|0|0|0|0|0|0|0|0|0|0|4|0|0|0|0|0|0|0|0|0|0|0|0|0|0|0|0|0|0|0|0|0|0|0|0|0|0|0|0|0|0|0|0|0|0|0|0|0|0|0|0|0|0|0|0|0|0|0|0|0|0|0|0|0|0|0|0|0|0|0|0|0|0|0|0|4|0|1|0|0|0|0|0|0|0|0|0|0|0|0|0|0|0|0|0|0|0|0|4|0|0|0|0|0|0|0|0|0|0|0|0|0|0|0|0|0|0|0|0|0|0|0|0|0|0|0|0|0|0|0|0|0|0|0|9|0|0|0|0|0|0|0|0|0|0|0|0|0|0|0|0|0|0|0|2|0|0|0|0|0|0|0|0|0|0|0|0|0|0|0|0|0|0|0|0|0|0|0|0|0|0|0|0|0|0|0|0|0|0|0|0|0|0|0|0|0|1|0|0|0|0|0|0|0|0|5|0|0|0|0|0|0|0|0|0|0|0|0|0|0|0|0|0|0|0|0|0|0|0|0|0|0|0|2|0|0|0|0|0|0|0|0|0|8|0|0|0|0|0|0|0|0|0|0|0|0|0|0|0|0|0|0|0|0|0|0|0|0|0|0|0|0|0|0|0|0|0|0|0|0|0|0|0|0|0|0|0|0|0|0|0|0|0|0|0|0|0|0|0|0|0|0|0|0|0|0|0|0|0|0|0|0|0|0|0|0|0|0|0|4|0|0|0|0|0|0|0|0|0|0|0|0|0|0|0|0|0|0|2|0|0|0|0|0|0|0|0|0|0|0|0|0|0|0|0|0|0|0|0|0|0|0|0|0|0|0|2|1|0|0|0|0|0|0|0|0|8|0|0|0|4|0|0|0|0|0|0|0|0|0|0|0|0|0|0|0|0|0|0|0|0|0|0|0|0|0|0|0|0|0|0|0|0|0|0|0|0|0|0|0|4|0|0|0|0|0|0|0|0|0|0|0|0|0|0|0|0|0|0|0|0|0|0|0|0|0|0|0|3|0|0|0|0|0|0|0|0|0|0|0|0|0|0|0|0|0|0|0|0|0|0|0|0|0|0|0|0|0|0|0|0|4|0|0|0|0|0|8|0|0|0|0|0|0|0|0|0|0|0|0|0|0|0|0|0|0|0|0|0|0|0|0|0|0|0|0|0|0|0|0|0|0|0|0|0|0|0|11|0|0|0|0|0|0|0|0|0|0|0|0|0|0|0|0|0|0|0|0|0|0|0|0|0|0|0|0|0|0|0|0|0|0|0|0|0|0|15|0|0|0|0|0|0|0|0|0|0|0|0|0|0|8|0|0|0|0|0|0|0|0|0|0|0|0|0|0|0|0|0|0|0|0|0|0|0|0|0|0|0|0|0|0|0|0|0|0|0|0|0|0|0|0|0|0|0|0|0|0|0|0|0|0|0|0|0|0|0|0|0|0|0|0|0|0|0|0|0|0|0|0|0|13|0|0|0|0|0|0|0|0|0|0|0|0|0|0|0|0|0|0|0|0|0|0|0|0|0|0|0|0|0|0|0|0|0|0|0|7|0|0|0|0|0|0|0|0|0|0|0|0|0|0|0|0|0|0|0|0|0|0|0|0|0|0|0|0|0|0|0|0|0|0|0|0|0|0|0|0|0|0|0|0|12|0|0|0|0|0|0|0|0|0|0|0|0|0|0|0|0|0|0|0|0|0|0|0|0|0|0|0|0|0|0|0|0|0|0|0|0|0|0|0|0|0|0|0|0|0|5|0|0|0|0|0|0|0|0|0|14|0|0|0|0|0|0|0|0|0|0|3|0|0|0|0|0|0|0|0|0|0|0|0|0|0|0|0|0|0|0|0|0|0|0|0|0|0|0|0|0|0|0|0|0|0|0|0|0|0|0|0|0|0|0|0|0|0|0|0|0|0|0|0|0|0|0|0|0|0|0|0|0|0|0|0|0|0|0|0|0|0|0|0|0|0|0|0|0|0|0|0|0|0|0|0|0|0|0|0|0|0|0|0|0|0|0|0|0|0|0|8|0|0|1|0|0|0|0|0|0|0|0|0|0|0|0|0|0|0|0|0|0|0|0|0|0|0|0|0|0|0|0|0|1|0|0|0|0|3|0|0|0|0|0|0|0|0|0|0|0|0|0|0|0|0|0|0|0|0|6|0|0|0|0|0|0|0|0|0|0|0|0|0|0|0|0|0|0|0|0|0|0|0|0|0|2|0|0|0|0|0|0|0|0|4|0|0|0|0|0|0|0|0|0|0|0|0|0|0|0|6|0|0|0|0|0|3|0|0|0|0|0|0|0|0|0|0|0|0|0|0|0|0|0|0|0|0|0|0|0|0|0|0|0|0|0|0|0|0|0|0|0|0|0|0|0|0|0|0|0|0|0|0|5|0|0|0|0|0|0|0|0|0|0|0|0|0|0|0|0|0|0|0|0|0|0|0|0|2|0|0|0|0|0|0|0|0|0|0|0|0|0|0|0|0|0|0|0|0|0|0|2|0|0|0|0|0|0|0|0|0|0|0|0|0|0|0|0|0|0|0|0|0|0|0|0|0|0|0|0|0|0|0|0|0|0|0|0|0|0|0|0|0|0|0|0|0|0|0|0|2|0|0|0|0|0|0|0|0|0|0|0|0|0|0|0|0|0|0|0|0|0|0|0|0|0|0|0|0|0|0|0|0|0|0|0|0|0|0|0|0|0|0|0|0|0|0|0|0|0|0|0|0|0|0|0|0|0|0|0|0|0|0|0|0|0|0|0|1|0|0|0|0|0|0|0|0|0|0|0|0|0|0|0|0|0|0|0|0|0|0|0|0|0|0|0|0|0|0|0|0|0|0|0|0|0|0|0|0|0|0|8|0|0|0|0|0|5|0|0|0|0|0|0|0|0|0|0|0|0|0|0|0|0|0|0|0|0|0|0|0|0|0|0|0|0|0|0|0|0|0|0|0|0|0|0|0|0|0|0|0|0|0|0|0|0|0|0|0|0|0|0|0|0|0|0|0|0|0|0|0|0|0|0|0|0|0|1|0|12|0|0|0|0|0|0|0|0|0|0|0|0|0|0|0|0|0|0|0|0|0|0|0|0|0|0|0|0|0|0|0|0|0|0|0|0|0|0|0|0|0|0|0|0|0|0|0|0|0|0|0|0|0|0|0|0|0|1|0|0|0|0|0|0|0|0|7|0|0|0|0|0|0|0|0|0|0|0|0|0|0|0|0|0|0|0|0|0|0|0|0|0|0|0|0|0|0|0|0|0|0|0|0|0|0|0|0|0|0|0|0|0|0|0|0|0|0|0|0|0|0|0|0|0|0|0|0|0|0|0|0|0|0|0|0|0|0|0|0|0|0|0|0|0|0|0|0|0|0|0|0|0|0|0|0|0|0|0|0|0|0|0|0|0|0|0|0|0|0|0|0|0|0|0|0|0|0|0|0|0|0|0|0|0|0|0|0|12|0|0|0|0|0|0|0|0|0|0|0|0|0|0|0|0|0|0|0|0|0|0|0|0|0|0|0|0|0|0|0|0|0|0|0|0|0|0|0|0|0|0|0|0|0|0|0|8|0|0|0|0|0|0|0|0|0|0|0|0|0|0|0|0|0|0|0|0|0|0|0|0|0|0|0|0|0|0|0|0|0|0|0|0|0|0|0|0|0|0|0|0|0|0|0|0|0|0|0|0|0|0|0|0|0|0|0|0|0|0|0|0|0|0|0|0|0|0|0|0|0|0|0|0|0|0|0|0|0|0|0|0|0|0|0|0|0|0|0|0|0|0|0|0|0|0|0|0|0|0|0|0|0|0|0|0|0|0|0|0|0|0|0|0|0|0|0|0|0|0|0|0|0|0|0|9|0|0|5|0|0|0|0|0|0|0|0|14|0|0|0|0|0|0|0|0|0|0|0|0|0|0|0|0|0|0|0|0|0|0|0|0|0|0|0|0|0|0|0|0|0|0|0|0|0|4|0|0|0|0|0|0|0|0|0|0|0|0|0|0|0|0|0|0|0|0|0|0|0|0|0|0|0|0|0|0|0|0|0|0|1|0|0|0|0|0|0|0|0|0|0|0|0|0|13|0|0|0|0|0|0|0|0|0|0|0|0|0|0|1|0|0|0|0|0|0|0|0|0|0|0|0|0|0|0|0|0|0|0|0|0|0|0|0|0|0|0|0|0|0|0|0|0|0|0|0|0|0|0|0|0|0|0|0|0|0|0|0|0|0|0|0|0|0|0|0|0|0|0|0|0|0|0|0|0|7|0|0|0|0|0|0|0|0|0|0|0|0|0|0|0|0|0|0|0|0|0|0|0|0|0|0|0|1|0|0|0|0|0|0|0|0|0|0|0|0|0|0|0|0|0|0|0|0|0|0|0|0|0|0|0|2|0|0|0|0|0|0|0|0|0|0|0|0|0|0|0|0|0|0|0|0|0|0|0|0|0|0|0|0|0|1|0|0|0|0|0|0|0|0|0|0|0|0|0|0|0|0|0|0|0|0|0|1|0|0|0|6|0|0|0|0|0|0|0|0|0|0|0|0|0|0|0|0|0|0|0|0|0|0|0|0|0|0|0|0|0|0|0|0|0|0|0|0|3|0|0|0|0|0|0|0|0|0|0|0|0|0|0|0|0|0|0|0|0|0|0|0|0|0|0|0|0|0|0|0|0|0|0|0|0|0|0|0|0|0|0|0|0|0|0|0|0|0|0|0|0|0|0|0|0|0|0|0|0|0|0|0|0|0|0|0|0|0|0|0|0|0|1|0|0|0|0|0|0|0|0|0|0|0|0|0|0|0|0|0|0|0|0|0|0|0|0|0|0|0|0|0|0|0|0|0|0|0|0|0|0|0|0|0|0|0|0|0|0|0|0|3|0|1|0|0|0|0|0|0|0|0|0|0|0|0|0|0|0|0|0|0|0|0|0|0|0|0|0|0|0|0|0|0|0|0|0|3|0|0|0|0|0|0|0|0|0|0|0|0|0|0|0|0|0|0|0|0|0|0|0|0|0|0|0|0|0|0|0|0|0|0|0|0|0|0|0|0|0|0|0|0|0|0|0|0|0|0|0|0|0|0|0|0|0|0|0|0|0|0|0|0|0|0|0|0|0|0|0|0|0|0|0|0|0|0|0|0|0|0|0|0|0|0|0|0|0|0|0|0|0|0|0|0|0|0|0|0|0|0|9|0|0|0|0|0|0|0|0|0|0|0|0|0|0|0|0|0|0|0|0|0|0|0|0|0|0|0|0|0|0|0|0|0|0|0|0|0|0|0|0|0|0|0|0|0|0|0|0|0|0|0|0|0|0|0|0|0|0|0|0|0|0|0|0|0|0|0|0|0|12|0|0|0|0|0|0|0|0|1|0|0|0|0|0|0|0|0|0|0|0|0|0|0|0|0|0|0|0|0|0|0|0|0|0|0|0|0|0|0|0|1|0|0|0|0|0|0|0|0|0|0|0|0|0|0|0|0|0|0|0|0|0|0|0|0|0|0|0|0|0|0|0|0|0|0|0|0|0|0|0|0|0|0|0|0|0|0|0|2|0|0|0|2|0|0|0|0|0|0|0|0|0|0|0|0|0|0|0|0|0|0|0|0|0|0|0|0|0|0|0|0|0|0|0|0|0|0|0|0|0|0|0|0|0|0|0|0|0|0|0|0|0|0|0|0|0|0|0|0|0|0|0|0|0|0|0|0|0|0|0|0|0|0|0|0|0|0|0|0|0|0|0|0|0|0|0|0|0|0|0|0|0|0|0|0|0|0|0|0|0|0|0|0|0|0|0|0|0|0|0|0|0|0|0|0|0|0|0|0|0|0|0|0|0|0|0|0|0|0|0|0|0|0|0|0|0|0|0|0|0|0|0|0|0|0|0|0|1|0|0|0|0|0|0|0|0|0|0|0|0|0|0|0|0|0|0|0|0|0|0|0|0|0|0|0|0|0|0|0|0|0|0|0|0|0|0|0|0|0|0|0|0|0|0|0|0|7|0|0|0|0|0|0|0|0|0|0|0|0|0|0|0|0|0|0|0|0|0|0|0|0|0|0|0|4|0|0|0|0|0|0|0|0|0|0|0|0|0|0|0|0|0|0|0|0|1|0|0|0|0|0|0|0|0|0|0|0|0|0|0|0|0|0|0|0|0|0|0|0|0|0|0|0|0|0|0|0|0|0|0|0|0|0|0|0|0|0|0|0|0|0|0|0|0|0|0|0|0|0|0|0|16|0|0|0|0|0|0|0|0|0|0|0|0|0|3|0|0|0|0|0|0|0|1|0|0|0|0|0|0|0|0|0|0|0|0|0|0|0|0|0|0|0|0|0|0|0|0|0|0|0|0|0|0|0|0|0|0|0|0|0|0|0|0|0|0|0|0|0|0|0|0|0|0|0|0|0|0|0|0|0|0|0|0|0|0|3|0|0|0|0|0|0|0|0|0|0|0|0|0|0|9|0|0|0|0|0|0|0|0|0|0|0|0|0|0|0|0|0|0|0|0|0|0|0|0|0|0|0|0|0|0|0|0|0|0|0|0|0|0|0|0|0|0|0|0|0|0|0|0|0|0|0|0|0|0|0|0|0|0|0|0|0|0|2|0|0|0|0|0|0|0|0|0|0|0|0|0|0|0|0|0|0|0|2|0|0|0|0|0|0|0|0|0|0|0|0|0|0|0|0|0|0|0|0|0|0|0|0|0|0|0|0|0|11|0|0|0|0|0|0|0|0|0|0|0|0|0|0|0|0|0|0|0|0|0|0|0|0|0|0|0|0|0|0|0|0|0|0|0|0|0|0|0|0|11|0|0|0|0|0|0|0|0|0|0|0|0|0|0|0|0|0|0|0|0|0|0|0|0|0|0|0|0|0|0|1|0|0|0|0|0|0|0|0|0|0|0|0|0|0|0|0|0|0|0|0|0|0|0|0|0|0|0|0|0|0|0|0|0|0|0|0|0|0|0|0|0|0|0|0|0|0|0|0|0|0|0|0|0|0|0|0|0|0|0|0|0|0|0|0|0|0|0|0|0|0|0|0|0|0|0|0|0|0|0|0|0|0|0|0|0|8|0|2|0|0|0|0|0|0|0|0|0|0|0|0|0|0|0|0|0|0|0|0|0|0|0|0|0|0|0|0|0|0|0|0|0|0|0|0|0|0|0|0|0|0|0|0|0|0|0|0|0|0|0|0|0|0|0|0|0|0|0|0|0|0|0|0|0|8|0|0|0|0|0|0|0|0|0|0|0|0|0|0|0|0|0|0|0|0|0|0|0|0|0|0|0|0|0|0|0|0|0|0|0|0|0|0|0|0|0|0|0|0|0|0|0|0|0|0|0|0|0|0|0|0|0|0|0|0|0|0|0|0|0|0|0|0|0|0|0|0|0|1|0|0|0|0|0|0|0|0|0|0|0|0|0|0|0|0|0|0|0|0|0|0|0|0|0|0|0|0|0|0|0|0|0|0|0|0|0|0|0|0|0|0|0|0|0|0|0|0|0|0|0|0|0|0|0|0|0|0|0|0|0|0|0|0|0|0|0|0|0|0|0|0|0|0|0|0|0|0|0|0|0|0|0|0|0|0|0|0|0|0|0|0|0|0|0|0|0|0|0|0|0|0|0|0|0|0|0|0|0|0|0|0|0|0|0|0|0|0|0|0|0|0|0|0|0|0|0|0|0|0|0|0|0|0|0|0|0|0|0|0|0|0|0|0|0|0|0|0|0|0|0|0|0|0|0|0|0|0|0|0|0|0|0|0|0|0|0|0|0|0|0|0|0|0|0|0|0|0|0|0|0|0|0|2|0|0|0|0|0|0|0|0|0|0|0|0|0|0|0|0|0|0|0|0|0|0|0|0|0|0|0|0|0|0|0|0|0|0|0|1|0|0|0|0|0|0|0|0|0|0|0|0|0|0|0|0|0|0|2|0|0|0|0|0|0|0|0|0|0|0|0|0|0|0|0|0|0|0|0|0|0|0|0|0|0|0|0|0|0|0|0|0|0|0|0|0|0|0|0|0|0|0|0|0|0|0|0|0|0|0|0|0|0|0|0|0|0|0|0|0|0|0|0|0|0|0|0|0|0|0|0|0|0|0|0|0|0|0|0|0|0|0|0|0|0|0|0|0|0|0|0|0|0|0|0|0|0|0|0|0|0|0|0|0|0|0|0|0|0|0|0|0|0|0|0|0|0|0|0|0|0|0|0|0|0|0|0|0|0|0|0|0|0|0|0|0|0|0|0|0|0|0|0|0|0|0|0|0|0|0|0|0|0|0|0|0|0|0|0|0|0|0|0|0|0|0|0|0|4|0|0|0|15|0|0|0|0|0|0|0|0|0|0|0|0|0|0|0|0|0|0|0|17|0|2|0|0|0|0|0|0|0|0|0|0|0|0|0|0|0|0|0|0|0|0|0|0|0|0|0|0|3|0|0|0|0|0|0|0|0|0|0|0|0|0|0|0|0|0|0|0|0|0|0|0|0|0|0|0|0|0|0|0|0|0|0|0|0|0|0|0|0|0|0|0|0|0|0|0|0|0|0|0|0|0|0|0|0|0|0|0|0|0|0|0|0|0|0|0|0|0|0|0|0|0|0|0|0|0|0|0|0|0|0|0|2|0|0|0|0|0|0|0|0|0|0|1|0|0|0|0|0|0|0|0|0|0|0|0|0|0|0|0|0|0|0|0|0|0|0|0|0|0|0|0|0|0|0|0|0|0|0|0|0|0|0|0|0|0|0|0|0|0|0|0|0|0|0|0|0|0|0|0|0|0|0|0|0|0|0|0|0|0|0|0|0|0|0|0|0|0|0|0|0|0|0|0|0|0|0|0|0|0|0|0|0|0|0|0|0|0|0|0|0|0|0|0|0|0|0|0|0|0|0|0|0|0|0|0|0|0|0|0|0|0|0|0|0|0|0|0|0|0|0|0|0|0|0|0|0|0|0|0|0|0|0|0|0|0|0|0|0|0|0|0|0|0|0|0|0|0|0|0|0|0|0|0|0|0|0|0|0|0|0|0|0|0|0|0|0|0|0|0|0|0|0|0|0|0|0|0|0|0|0|0|7|0|0|0|0|0|0|0|0|0|0|0|0|0|0|0|0|0|0|0|0|0|0|0|0|0|0|0|0|0|0|0|0|0|0|0|0|0|0|0|0|0|0|0|0|0|0|0|2|0|0|0|0|0|0|0|0|0|0|0|0|0|0|0|0|0|0|0|0|0|0|3|0|0|0|0|0|0|0|0|0|0|0|0|0|0|0|0|0|0|0|0|0|0|0|0|0|0|0|0|0|0|0|0|0|0|0|0|0|0|0|0|0|0|0|0|0|0|0|0|0|0|0|0|0|0|0|0|0|0|0|0|0|0|0|0|0|0|0|0|0|0|0|0|0|0|0|0|0|0|0|0|0|0|0|0|0|0|0|0|0|0|0|0|0|0|0|0|0|0|0|0|0|0|0|0|0|0|0|0|0|0|0|0|0|0|0|0|0|0|0|0|0|0|0|0|0|0|0|0|0|0|0|0|0|0|0|0|0|0|0|0|0|0|0|0|0|0|0|0|0|0|0|0|0|0|0|0|0|0|0|0|0|0|0|0|0|0|0|0|0|0|0|0|0|0|0|0|0|0|0|0|0|0|0|0|0|0|0|0|0|0|0|0|0|0|0|0|0|0|0|0|0|0|0|0|0|0|0|0|0|0|0|0|0|0|0|0|0|0|0|0|0|0|0|0|0|2|0|0|0|0|0|0|0|0|0|0|0|0|0|0|0|0|0|0|0|0|0|0|0|0|0|0|0|4|0|0|0|0|0|0|0|0|0|0|0|0|0|0|0|0|0|0|0|0|0|0|0|0|0|0|0|0|0|0|0|0|0|0|0|0|0|0|0|0|0|0|0|0|0|0|0|0|0|0|0|0|0|0|0|0|0|0|0|0|0|0|0|0|0|0|0|0|0|0|0|0|0|0|0|0|0|0|0|0|0|0|0|6|0|0|0|0|7|1|0|0|0|0|0|0|0|0|0|0|3|0|0|0|0|0|0|0|0|0|0|0|0|0|0|0|0|0|0|0|0|0|0|0|0|0|0|0|0|0|0|0|0|0|0|0|0|0|0|0|0|0|0|0|0|0|0|2|0|0|0|0|0|0|0|0|0|0|0|0|0|0|0|0|2|0|0|0|0|0|0|0|0|0|0|0|0|0|0|0|0|0|0|0|0|0|0|0|0|0|0|0|0|0|0|0|0|0|0|0|0|0|0|0|0|0|0|0|0|0|0|0|0|0|0|0|0|0|0|0|0|0|0|0|0|0|0|0|0|0|0|0|0|0|0|0|11|0|0|0|0|0|0|0|0|0|0|0|0|0|0|0|0|0|0|0|0|0|0|0|0|0|2|0|0|0|0|0|0|0|0|0|0|0|0|0|0|0|0|0|0|0|0|0|1|0|0|3|0|0|0|0|0|0|0|0|0|0|0|0|0|0|0|0|0|0|0|0|0|0|0|0|0|0|0|0|0|0|0|0|0|13|0|0|0|0|0|0|7|0|0|0|0|0|0|0|0|0|0|0|0|0|0|0|0|0|0|0|0|0|0|0|0|0|0|0|0|0|0|0|0|0|0|0|0|0|0|0|0|0|0|0|0|0|0|0|0|0|0|0|0|0|0|0|0|0|0|0|0|0|0|0|0|0|0|0|0|0|0|0|0|0|0|0|0|0|0|0|0|0|0|0|0|0|0|0|0|0|0|0|0|0|0|3|0|0|0|0|0|0|0|0|0|0|0|0|0|0|0|0|0|0|0|0|0|0|0|0|0|0|0|0|0|0|0|0|0|0|0|0|0|0|0|0|0|0|0|0|0|0|0|0|0|0|0|0|0|0|0|0|0|0|0|0|0|0|0|0|0|0|0|0|0|0|0|0|0|0|0|0|0|0|0|0|0|0|0|0|0|0|0|0|0|0|0|0|0|3|0|0|0|0|0|0|8|0|0|0|0|0|0|0|0|0|0|0|0|0|0|0|0|0|0|0|0|0|0|0|0|0|0|0|0|0|0|0|0|0|0|0|0|0|0|0|0|0|0|0|0|0|0|0|0|0|0|0|0|0|0|0|0|0|0|0|0|0|0|0|0|0|0|0|0|0|0|0|0|0|0|0|0|0|0|0|0|2|0|0|0|0|0|0|0|0|0|0|0|0|0|0|0|0|0|0|0|0|0|0|0|0|0|0|0|0|0|0|0|0|0|10|0|0|0|0|0|0|0|0|0|0|0|0|0|0|0|0|0|0|0|0|0|0|0|0|0|0|0|0|0|0|0|0|0|0|0|0|0|0|0|0|0|0|0|0|0|0|0|0|0|0|0|0|0|0|0|0|0|0|0|0|0|0|0|0|0|0|0|0|0|0|0|0|0|0|0|4|0|0|0|0|0|0|0|0|0|0|0|0|0|1|0|0|0|0|0|0|0|0|0|0|0|0|0|0|0|0|0|0|0|0|0|0|0|0|0|0|0|0|0|0|0|0|0|0|0|0|0|0|0|0|0|0|0|0|0|0|0|0|0|0|0|0|0|0|0|0|0|0|11|0|0|0|0|0|0|0|0|0|0|0|0|0|0|0|0|0|0|0|0|0|0|0|0|0|0|0|0|0|0|0|0|0|0|0|0|0|0|0|0|0|0|0|0|0|0|0|0|0|0|0|0|0|0|0|0|0|0|0|0|0|0|0|0|0|0|0|0|0|0|0|0|0|0|0|0|0|0|0|0|0|0|0|0|0|0|0|0|0|0|0|0|0|0|0|0|0|0|0|0|0|0|0|0|0|0|0|0|0|0|0|0|0|0|0|0|0|0|0|0|0|0|0|0|0|0|0|0|0|0|0|0|0|0|0|0|0|0|0|0|0|0|0|0|0|0|0|0|0|0|0|0|0|0|0|0|0|0|0|0|0|0|0|0|0|0|0|0|0|0|0|0|0|0|0|0|0|0|0|0|0|0|0|0|0|0|0|0|0|0|0|0|0|0|0|0|0|0|0|0|0|0|0|0|0|0|0|0|0|0|0|0|0|0|0|0|0|0|0|0|0|0|0|0|0|0|0|0|0|0|0|0|0|0|0|0|0|0|0|0|0|0|0|0|0|0|0|0|0|0|0|0|0|0|0|0|0|0|0|0|0|0|0|0|0|0|0|0|0|0|0|0|0|0|0|0|0|0|0|0|0|0|0|0|0|0|0|0|0|0|0|0|0|0|0|0|0|0|0|0|0|0|0|0|0|0|0|0|0|0|0|0|0|0|0|0|0|0|0|0|0|0|0|0|0|0|0|0|0|0|0|0|0|0|0|0|0|0|0|0|0|0|0|0|0|0|0|0|0|0|0|0|0|0|0|0|0|0|0|0|0|0|0|0|0|0|0|0|0|0|0|0|0|0|0|0|0|0|0|0|0|0|0|0|0|0|0|0|0|0|0|0|0|0|0|0|0|0|0|0|0|0|0|0|0|0|0|0|0|0|0|0|0|0|0|0|0|0|0|0|0|0|0|0|0|0|0|0|0|0|0|0|0|0|0|0|0|0|0|0|0|0|0|0|0|0|0|0|0|0|0|0|0|0|0|0|0|0|0|0|0|0|0|0|0|0|0|0|0|0|0|0|0|0|0|0|0|0|0|0|0|3|0|0|0|0|0|0|0|0|0|0|0|0|0|0|0|0|0|0|0|0|0|0|0|0|0|0|0|0|0|0|0|0|0|0|0|0|0|0|0|0|0|0|0|0|0|0|0|0|0|0|0|0|0|0|0|0|0|0|0|0|0|0|0|0|0|0|0|0|0|0|0|0|0|0|0|0|0|0|0|0|0|0|0|0|0|0|0|0|0|0|0|0|0|0|0|0|0|0|0|0|0|0|0|0|0|0|0|0|0|0|0|0|0|0|0|0|0|0|0|0|0|0|0|0|0|0|2|0|0|0|0|0|0|0|0|0|0|0|0|0|0|0|0|0|0|0|0|0|0|0|0|0|0|0|0|0|0|0|0|0|0|0|0|0|0|0|0|0|19|0|0|0|0|0|0|0|0|0|0|0|0|0|0|0|0|0|0|0|0|8|0|0|0|0|0|0|0|0|0|0|0|0|0|0|0|0|0|0|0|0|0|0|0|0|0|0|0|0|0|0|0|0|0|0|0|0|0|0|0|0|0|0|0|0|0|0|0|0|0|0|0|0|1|0|0|0|0|0|0|0|0|0|0|0|0|0|0|0|0|0|0|0|0|0|0|0|0|0|0|0|0|0|0|0|0|0|0|0|0|0|0|0|0|0|0|0|0|0|0|0|0|0|0|0|0|0|0|0|0|0|0|0|0|0|0|0|0|0|0|0|0|0|0|0|0|0|0|0|0|0|0|0|0|0|0|0|0|0|0|0|0|0|0|0|0|0|0|0|0|0|0|0|0|0|0|0|0|0|0|0|0|0|0|0|0|0|0|0|0|0|0|0|0|0|0|0|0|0|0|0|0|0|0|0|0|0|0|0|0|0|0|0|9|0|0|0|0|0|0|0|0|0|0|0|0|0|0|0|0|0|0|0|0|0|0|0|0|0|0|0|0|0|0|0|0|0|0|3|0|0|0|0|0|0|0|0|0|0|0|0|0|0|0|0|0|0|0|0|0|0|0|0|0|0|0|0|0|0|0|0|0|0|0|0|0|0|0|0|0|0|0|0|0|0|0|0|0|0|0|0|0|0|0|0|0|0|0|0|0|0|0|0|0|0|0|0|0|0|0|0|0|0|0|0|0|0|0|0|0|0|0|0|0|0|0|0|0|0|0|0|0|0|0|0|0|0|0|0|0|0|0|0|0|0|0|0|0|0|0|0|0|0|0|0|0|0|0|0|0|0|0|0|0|0|0|0|0|0|0|0|0|0|0|0|0|0|0|0|0|0|0|0|0|0|0|0|0|0|0|0|0|0|0|0|0|0|0|0|0|0|0|0|0|0|0|0|0|0|0|0|0|0|0|0|0|0|0|0|0|0|0|0|0|0|0|0|0|0|0|0|0|0|0|0|0|0|0|0|0|0|0|0|0|0|0|0|0|0|0|0|0|0|0|0|0|0|0|0|0|0|0|0|0|0|0|0|0|0|0|0|0|0|0|0|0|0|0|0|0|0|0|0|0|0|0|0|0|0|0|0|0|0|0|0|0|0|0|0|0|3|0|0|0|0|0|0|0|0|0|0|0|0|0|0|0|0|0|0|0|0|0|0|0|0|0|0|4|0|0|0|0|0|0|0|0|0|0|8|0|0|0|0|0|0|0|0|0|0|0|0|0|0|0|0|0|0|0|0|0|0|2|0|0|0|0|0|0|0|0|0|0|0|0|8|0|0|0|0|0|0|0|0|0|0|0|0|0|0|0|0|0|0|0|0|0|0|0|0|0|0|0|0|0|0|0|0|0|0|0|0|0|0|0|0|0|0|0|0|0|0|0|1|0|0|0|0|0|0|0|0|0|0|0|0|0|0|0|0|0|0|0|0|0|0|0|0|0|0|0|0|0|0|0|0|0|0|0|0|7|0|0|0|0|0|0|0|0|0|0|0|0|0|0|0|0|0|0|0|0|0|0|0|0|0|0|0|0|0|0|0|0|0|0|0|0|0|0|0|0|0|0|0|0|0|0|0|0|0|0|0|11|0|0|0|0|0|0|0|0|0|0|0|0|0|0|0|0|0|4|0|0|0|0|0|0|0|0|0|0|0|0|0|0|0|0|0|0|0|0|0|0|0|0|0|0|0|0|0|0|0|0|0|0|0|0|0|0|0|0|0|0|0|0|0|0|0|0|0|0|0|0|0|0|0|0|0|0|0|1|0|0|0|0|0|0|0|0|0|0|0|0|0|0|0|0|0|0|0|0|0|0|0|0|0|0|0|0|0|0|0|0|0|0|0|0|0|0|0|0|0|0|0|0|0|0|0|0|0|0|0|0|0|0|0|0|0|0|0|0|0|0|0|0|0|0|0|0|0|0|0|0|0|0|0|0|0|0|0|0|0|0|0|0|0|0|0|0|0|0|0|0|0|0|0|0|0|0|0|0|0|0|0|0|0|0|0|0|0|0|0|0|0|0|0|0|0|0|0|0|0|0|0|0|0|0|0|0|0|0|0|0|0|0|0|0|0|0|0|0|0|0|0|0|0|0|0|0|0|0|0|0|0|0|0|0|0|0|0|0|0|0|0|0|0|0|0|0|0|0|0|0|0|0|0|0|0|0|0|0|0|0|0|0|0|0|0|0|0|0|0|0|0|0|0|0|0|0|0|0|0|0|0|0|0|0|0|0|0|0|0|0|0|0|0|0|0|0|0|0|0|0|0|0|0|0|0|0|0|0|0|0|0|0|0|0|0|0|0|0|0|0|0|0|0|0|0|0|0|0|0|0|0|0|0|0|0|0|0|0|0|0|0|0|0|0|0|0|0|0|0|0|0|0|0|0|0|0|0|0|0|0|0|0|0|0|0|0|0|0|0|0|0|0|0|0|0|0|0|0|0|0|0|0|0|1|0|0|0|0|0|0|0|0|0|0|0|0|0|0|0|0|0|0|0|0|0|0|0|0|0|0|0|0|0|0|0|0|0|0|0|0|0|0|0|0|0|0|0|0|0|0|0|0|0|0|0|0|0|0|0|0|0|0|0|0|0|0|0|1|0|0|0|0|0|0|0|0|0|0|0|0|0|0|0|0|0|0|0|0|0|0|0|0|0|0|0|0|0|0|0|0|0|0|0|0|0|0|0|0|0|0|0|0|0|0|0|0|0|0|0|0|0|0|0|0|0|0|0|0|0|0|0|7|0|0|0|0|0|0|0|0|0|0|0|0|0|0|0|0|0|0|0|0|0|0|0|0|0|0|0|0|0|0|0|0|0|0|0|0|0|0|0|0|0|0|0|0|0|0|0|0|0|0|0|0|0|0|0|0|0|0|0|0|0|0|0|0|0|0|0|0|0|0|0|0|0|0|0|0|0|0|0|0|0|0|0|0|0|0|0|0|0|0|0|0|0|0|0|0|0|0|0|0|0|0|0|0|0|0|0|0|0|0|0|0|0|0|0|0|0|0|0|0|0|0|0|0|0|0|0|0|0|0|0|0|0|0|0|0|0|0|0|0|0|0|0|0|0|0|0|0|0|0|0|0|0|0|0|0|0|0|0|0|0|0|0|0|0|0|0|0|0|0|0|0|0|0|0|0|0|0|0|0|0|0|0|0|0|0|0|0|0|0|0|0|0|0|0|0|0|0|0|0|0|0|0|0|0|0|0|0|0|0|0|0|0|0|0|0|0|0|0|0|0|0|0|0|0|0|0|0|0|0|0|0|0|0|0|0|0|0|0|0|0|0|0|0|0|0|0|0|0|0|0|0|0|0|0|0|0|0|0|0|0|0|0|0|0|0|0|0|4|0|0|0|0|0|0|0|0|0|0|0|0|0|0|0|0|0|0|0|0|0|0|0|0|0|0|0|0|0|0|0|0|0|0|0|0|0|0|0|0|0|0|0|1|0|0|0|0|0|0|0|0|0|0|0|0|0|0|0|0|0|0|0|0|0|0|0|0|0|0|0|0|0|0|0|0|0|0|0|0|0|0|0|0|0|0|0|0|0|0|0|0|0|0|0|0|0|0|0|0|0|0|0|0|0|0|0|0|0|0|0|0|0|0|0|0|0|0|0|0|0|0|0|0|0|0|0|0|3|0|0|0|0|0|0|0|0|0|0|0|0|0|0|0|0|0|0|0|0|0|0|0|0|0|0|0|0|0|0|0|0|0|0|0|0|0|0|0|0|0|0|0|0|0|0|0|0|0|0|0|0|0|0|0|0|0|0|0|0|0|0|0|0|0|0|0|0|0|0|0|0|0|0|0|0|0|0|0|0|0|0|0|0|0|0|0|0|0|0|0|0|0|0|0|0|0|0|0|0|0|0|0|0|0|0|0|0|0|0|0|0|0|0|0|0|0|0|0|0|0|0|0|0|0|0|0|0|0|0|0|0|0|0|0|0|0|0|0|0|0|0|0|0|0|0|0|0|0|0|0|0|0|0|0|0|0|0|0|0|0|0|0|0|0|0|0|0|0|0|0|0|0|0|0|1|0|0|0|0|0|0|0|0|0|0|0|0|0|0|0|0|0|0|0|0|0|0|0|0|0|0|0|0|0|0|0|0|0|0|0|0|0|0|0|0|0|0|0|0|0|0|0|0|0|0|0|0|0|0|0|0|0|0|0|0|0|0|0|0|0|0|0|0|0|0|0|0|0|0|0|0|0|0|0|0|0|0|0|0|0|0|0|0|0|0|0|0|0|0|0|0|0|0|0|0|0|0|0|0|0|0|0|0|0|0|0|0|0|0|0|7|0|0|0|0|0|0|0|0|0|0|0|0|0|0|0|0|0|0|0|0|0|0|0|0|0|0|0|0|0|0|0|1|0|0|0|0|0|0|0|0|0|0|0|0|0|0|0|0|0|0|0|0|0|0|0|0|0|0|0|0|0|0|0|0|0|0|0|0|0|0|0|0|0|0|0|0|0|0|0|0|0|0|0|0|0|0|0|0|11|0|0|0|0|0|0|0|0|0|0|0|0|0|0|0|0|0|0|0|0|0|0|0|0|0|0|0|0|0|0|0|0|0|0|0|0|0|0|0|0|0|0|0|0|0|0|0|0|0|0|0|0|0|0|0|0|0|0|0|0|0|0|0|0|0|0|0|0|0|0|0|0|0|0|0|0|3|0|9|0|0|0|0|0|0|0|0|0|0|0|0|0|0|0|0|0|0|0|0|0|0|0|0|0|0|0|0|0|0|0|0|0|0|0|0|0|0|0|0|1|0|0|0|0|0|0|0|0|0|0|0|0|0|0|0|0|0|0|0|0|0|0|0|0|0|0|0|0|0|0|0|0|0|0|0|0|0|0|0|0|0|0|0|0|0|0|0|0|0|0|0|0|0|0|0|0|0|0|0|0|0|0|0|0|0|0|0|0|0|0|0|0|0|0|0|0|0|3|0|0|0|0|0|0|0|0|0|0|0|0|0|0|3|0|0|0|0|0|0|0|0|0|0|0|0|0|0|0|0|0|0|0|0|0|0|0|0|0|0|0|0|0|0|0|0|0|0|0|0|0|0|0|0|0|0|0|0|0|0|0|0|0|0|0|0|0|0|0|0|0|0|0|0|0|0|0|0|0|0|0|0|0|0|0|0|0|0|0|0|0|0|0|0|0|0|0|0|0|0|0|0|0|0|0|0|0|0|0|0|0|0|0|0|0|0|0|0|0|0|0|0|0|0|0|0|0|0|0|0|0|0|0|0|0|0|0|0|0|0|0|0|0|0|0|0|0|0|0|0|0|0|0|0|0|0|0|0|0|0|0|0|0|0|0|0|0|0|0|0|0|0|0|0|0|0|0|0|0|0|0|0|0|0|0|0|0|0|0|0|0|0|0|0|0|0|0|0|0|0|0|0|0|0|0|0|0|0|0|0|0|0|0|0|0|0|0|0|0|0|0|0|0|0|0|0|0|0|0|0|0|0|0|0|0|0|0|0|0|0|0|0|0|0|0|0|0|0|0|0|0|0|0|0|0|0|0|0|0|0|0|0|0|0|0|0|0|0|0|0|0|0|0|0|0|0|0|0|0|0|0|0|0|0|0|0|0|0|0|0|0|4|0|0|0|0|0|0|0|0|0|0|0|0|0|0|0|0|0|0|0|0|0|0|0|0|0|0|0|0|0|0|0|0|0|0|0|0|0|0|0|0|0|0|0|0|0|0|0|0|0|0|0|0|0|0|0|0|0|0|0|0|0|0|0|0|0|0|0|0|0|0|0|0|0|0|0|0|0|0|0|0|0|0|0|0|0|0|0|0|0|0|0|0|0|0|0|0|0|0|0|0|0|0|0|0|0|0|0|0|0|0|0|0|0|0|0|0|0|0|0|0|0|0|0|0|0|0|0|0|0|0|0|0|0|0|0|0|0|0|0|0|0|0|0|0|0|0|0|0|0|0|0|0|0|0|0|0|0|0|0|0|0|0|0|0|0|0|0|0|0|0|0|0|0|0|0|0|0|0|0|0|0|0|0|0|0|0|0|0|0|0|0|0|0|0|0|0|0|0|0|0|0|0|0|0|0|0|0|0|0|0|0|0|0|2|0|0|0|0|0|0|0|0|0|0|0|0|0|0|0|0|0|0|0|0|0|0|0|0|0|0|0|0|0|0|0|0|0|0|0|0|0|0|0|0|0|0|0|0|0|0|0|0|0|0|0|0|0|0|0|0|0|0|0|0|0|0|0|0|0|0|0|0|0|0|0|0|0|0|0|0|0|0|0|0|0|0|0|0|0|0|0|0|10|0|0|0|0|0|0|0|0|0|0|0|0|0|0|0|0|0|0|0|0|0|0|0|0|0|0|0|0|0|0|0|0|0|0|0|0|0|0|0|0|0|0|0|0|0|0|0|0|0|0|0|0|0|0|0|0|0|0|0|0|0|0|0|0|3|0|0|0|0|3|0|0|0|0|0|0|0|0|0|0|0|0|0|0|0|0|0|0|0|0|0|0|0|0|0|0|0|0|0|0|0|0|0|0|0|0|0|0|0|0|0|0|0|0|0|0|0|0|0|0|8|0|0|0|0|0|0|0|0|0|0|0|0|0|0|0|0|0|0|0|0|0|0|0|0|0|0|0|0|0|0|0|0|0|0|0|0|0|0|0|0|0|0|0|0|0|0|0|0|0|0|0|0|0|0|0|0|0|0|0|0|0|0|0|0|0|0|0|0|0|0|0|0|0|0|0|0|0|0|0|0|0|0|0|0|0|0|0|0|0|0|0|0|0|0|0|0|0|0|0|0|0|0|0|0|0|0|0|0|0|0|0|0|0|0|0|0|0|0|0|0|0|0|0|0|0|0|0|0|0|0|0|0|0|0|0|0|0|0|0|0|0|0|0|0|0|0|0|0|0|0|0|0|0|0|0|0|0|0|0|0|0|0|0|0|0|0|0|0|0|0|0|0|0|0|0|0|0|0|0|0|0|0|0|0|0|0|0|0|0|0|0|0|0|0|0|0|0|0|0|0|0|0|0|0|0|0|0|0|0|0|0|0|0|0|0|0|0|0|0|0|0|2|0|0|0|0|0|0|0|0|0|0|0|0|0|0|0|0|0|0|0|0|0|0|0|0|0|0|0|0|0|0|0|0|0|0|0|0|0|0|0|0|0|0|0|0|0|0|0|0|0|0|0|0|0|0|0|0|0|0|0|0|0|0|0|0|0|0|0|0|0|0|0|0|0|0|0|0|0|0|0|0|0|0|0|0|0|0|0|0|0|0|0|0|0|0|0|0|0|0|0|0|0|0|0|0|0|0|0|0|0|0|0|0|0|0|0|0|0|0|0|0|0|0|0|0|0|0|0|0|0|0|0|0|0|0|0|0|0|0|0|0|0|0|0|0|0|0|0|0|0|0|0|0|0|0|0|0|0|0|0|0|0|0|0|0|0|0|0|0|0|0|0|0|0|0|0|0|0|0|0|0|0|0|0|0|0|0|0|0|0|0|0|0|0|0|0|0|0|0|0|0|0|0|0|0|0|0|0|0|0|0|0|0|0|0|0|0|0|0|0|0|0|0|0|0|0|0|0|0|0|0|0|0|0|0|0|0|0|0|0|0|0|0|0|0|0|0|0|0|0|0|0|0|0|0|0|0|0|0|0|0|0|0|0|0|0|0|0|0|0|0|0|0|0|0|0|0|0|0|0|0|0|0|0|0|0|0|0|0|0|0|6|0|0|0|0|0|0|0|0|0|0|0|0|0|0|0|0|0|0|0|0|0|0|0|0|0|0|0|0|0|0|0|0|0|0|0|0|0|0|0|0|0|0|0|0|0|0|0|0|0|0|0|0|0|0|0|0|0|12|0|0|0|0|0|0|0|0|0|0|0|0|0|0|0|0|0|0|0|0|0|0|0|0|0|0|0|0|0|0|0|0|0|0|0|0|0|0|0|0|0|0|0|0|0|0|0|0|0|0|0|0|0|0|0|0|0|0|0|0|0|0|0|0|0|0|0|0|0|0|0|0|4|0|0|0|0|0|0|0|0|0|0|0|0|0|0|0|0|0|0|0|0|0|0|0|0|0|0|0|0|0|0|0|0|0|0|0|0|0|0|0|0|0|0|0|0|0|0|0|0|0|0|0|0|0|0|0|0|0|0|0|0|0|0|0|0|0|0|0|0|0|0|0|0|0|0|0|0|0|0|0|0|0|0|0|0|0|0|0|0|0|0|0|0|0|0|0|0|0|0|0|0|0|0|0|0|0|0|0|0|0|0|0|0|0|0|0|0|0|0|0|0|0|0|0|0|0|0|0|0|0|0|0|0|0|0|0|0|0|0|0|0|0|0|0|0|0|0|0|0|0|0|0|0|0|0|0|0|0|0|0|0|0|0|0|0|0|0|0|0|0|0|0|0|0|0|0|0|0|1|0|0|0|0|0|0|0|0|0|0|2|0|0|0|0|0|0|0|0|0|0|0|0|0|0|0|0|0|0|0|0|0|0|0|0|0|0|0|0|0|0|0|0|0|0|0|0|0|0|0|0|0|0|0|0|0|0|0|0|0|0|0|0|0|0|0|0|0|0|0|0|0|0|0|0|0|0|0|0|0|0|0|0|0|0|0|0|0|0|0|0|0|0|0|0|0|0|0|0|0|0|0|0|0|0|0|0|0|0|0|0|0|0|0|0|0|0|0|0|0|0|0|0|0|0|0|0|0|0|0|0|0|0|0|0|0|0|0|0|0|0|0|0|0|0|0|0|0|0|0|0|0|0|0|0|0|0|0|0|0|0|0|0|0|0|0|0|0|0|0|0|0|0|0|0|0|0|0|0|0|0|0|0|0|0|1|0|0|0|0|0|0|0|0|0|0|0|0|0|0|0|0|0|0|0|0|0|0|0|0|0|0|0|0|0|0|0|0|0|0|0|0|0|3|0|0|0|0|0|0|0|0|0|0|0|0|0|0|0|0|0|0|0|0|0|0|0|0|0|0|0|2|0|0|0|0|0|0|0|0|0|0|0|0|0|0|0|0|0|0|2|0|0|0|0|0|0|0|0|0|0|0|0|0|0|0|0|0|0|0|0|0|0|0|0|0|0|0|0|0|0|0|0|0|0|0|0|0|0|0|5|0|0|0|0|0|0|0|0|0|0|0|0|0|0|0|0|0|0|0|0|0|0|0|0|0|0|0|0|0|0|0|0|0|0|0|0|0|0|0|0|0|0|0|0|0|0|0|0|0|0|0|0|0|0|0|0|0|0|0|0|0|0|0|0|0|0|0|0|0|0|0|0|0|0|0|0|0|0|0|0|0|0|0|0|0|0|0|0|0|0|0|0|0|0|0|0|0|0|0|0|0|0|0|0|0|0|0|0|0|0|0|0|0|0|0|0|0|0|0|0|0|0|0|0|0|0|0|0|0|0|0|0|0|0|0|0|2|0|0|0|0|0|0|0|0|0|0|0|0|0|0|0|0|0|0|0|0|0|0|0|0|0|0|0|0|0|0|0|0|0|0|0|0|0|0|0|0|0|0|0|0|0|0|0|0|0|0|0|0|0|0|0|0|0|0|0|0|0|0|0|0|0|0|0|0|0|0|0|0|0|0|0|0|0|0|0|0|0|0|0|0|0|0|0|0|0|0|0|0|0|0|0|0|0|0|0|0|0|0|0|0|0|0|0|0|0|0|0|0|0|0|0|0|0|0|0|0|0|0|0|0|0|0|0|0|0|0|0|0|0|0|0|0|0|0|0|0|0|0|0|0|0|0|0|0|0|0|0|0|0|0|0|0|0|0|0|0|0|0|0|0|0|0|0|0|0|0|0|0|0|0|0|0|0|0|0|0|0|0|0|0|0|0|0|0|0|0|0|0|0|0|0|0|0|0|0|0|0|0|0|0|0|0|0|0|0|0|0|0|0|0|0|0|0|0|0|0|0|0|0|0|0|0|0|0|0|0|0|0|0|0|0|0|0|0|0|0|0|0|0|0|0|0|0|0|0|0|0|0|0|0|0|0|0|0|0|0|0|0|0|0|0|0|0|0|0|0|0|0|0|0|0|0|0|0|0|0|0|0|0|0|0|0|0|0|0|0|0|0|0|0|0|0|0|0|0|0|0|2|0|0|0|0|0|0|0|0|0|0|0|0|0|0|0|0|0|0|0|0|0|0|0|0|0|0|0|0|0|0|0|0|0|0|0|0|0|0|0|0|0|0|0|0|0|0|0|0|0|0|0|0|0|0|0|0|0|0|0|0|0|0|0|0|0|0|0|0|0|0|0|0|0|0|0|0|0|0|0|0|0|0|0|0|0|0|0|0|0|0|0|0|0|0|0|0|0|0|0|0|0|0|0|0|0|0|0|0|0|0|0|0|0|0|0|0|0|0|0|0|0|0|0|0|0|0|0|0|0|0|0|0|0|0|0|0|0|0|0|0|0|0|0|0|0|0|0|0|0|0|0|0|0|1|0|0|0|0|0|0|0|0|0|0|0|0|0|0|0|0|0|0|0|0|0|0|0|0|0|0|0|0|0|0|0|0|0|0|0|0|0|0|0|0|0|0|0|0|0|0|0|0|0|0|0|0|0|0|0|0|0|0|0|0|0|0|0|0|0|0|0|0|0|0|0|0|0|0|0|0|0|0|0|0|0|0|0|0|0|0|0|0|0|0|0|0|0|0|0|0|0|0|0|0|0|0|0|0|0|0|0|0|0|0|0|0|0|0|0|0|0|0|0|0|0|0|0|0|0|0|0|0|0|0|0|0|0|0|0|0|0|0|0|0|0|0|0|0|0|0|0|0|0|0|0|0|0|0|0|0|0|0|0|0|0|0|0|0|0|0|0|0|0|0|0|0|0|0|0|0|0|0|0|0|0|0|0|0|0|0|0|0|0|0|0|0|0|0|0|0|0|0|0|0|0|0|0|0|0|0|0|0|0|0|0|0|0|0|0|0|0|0|0|0|0|0|0|0|0|0|0|0|0|0|0|0|0|0|0|0|0|0|0|0|0|0|0|0|0|0|0|0|0|0|0|0|0|0|0|0|0|0|0|0|0|0|0|0|0|0|0|0|0|0|0|0|0|0|0|0|0|0|0|0|0|0|0|0|0|0|0|0|0|0|0|0|0|0|0|0|0|0|0|0|0|0|0|0|0|0|0|0|0|0|0|0|0|0|0|0|0|0|0|0|0|0|0|0|0|1|0|0|0|0|0|0|0|0|0|0|0|0|0|0|0|0|0|0|0|0|0|0|0|0|0|0|0|0|0|0|0|0|0|0|0|0|0|0|0|0|0|0|0|0|0|0|0|0|0|0|0|0|0|4|0|0|0|0|0|0|0|0|0|0|0|0|0|0|0|0|0|0|0|0|0|0|0|0|0|0|0|0|0|0|0|0|0|0|0|0|0|0|0|0|0|0|0|0|0|0|0|0|0|0|0|0|0|0|0|0|0|0|0|0|0|0|0|0|0|0|0|0|0|0|0|0|0|0|0|0|0|0|0|0|0|0|0|0|0|0|0|0|0|0|0|0|0|0|0|0|0|0|0|0|0|0|0|0|0|0|0|0|0|0|0|0|0|0|0|0|0|0|0|0|0|0|0|0|0|0|0|0|0|0|0|0|0|0|0|0|0|0|0|0|0|0|0|0|0|0|0|0|0|0|0|0|0|0|0|0|0|0|0|0|0|0|0|0|0|0|0|0|0|0|0|0|0|0|0|0|0|0|0|0|0|0|0|0|0|0|0|0|0|0|0|0|0|0|0|0|0|0|0|0|0|0|0|0|0|0|0|0|0|0|0|0|0|0|0|0|0|0|0|0|0|0|0|0|0|0|0|0|0|0|0|0|0|0|0|0|0|0|0|0|0|0|0|0|0|0|0|0|0|0|0|0|0|0|0|0|0|0|0|0|0|0|0|0|0|0|0|0|0|0|0|0|0|0|0|0|0|0|0|0|0|0|0|0|0|0|0|0|0|0|0|0|0|0|0|0|0|0|0|0|0|0|0|0|0|0|0|0|0|0|0|0|0|0|0|0|0|0|0|0|0|0|0|0|0|0|0|0|0|0|0|0|0|0|0|0|0|0|0|0|0|0|0|0|0|0|0|0|0|0|0|0|0|0|0|0|0|0|0|0|0|0|0|0|0|0|0|0|0|0|0|0|0|0|0|0|0|0|0|0|0|0|0|0|0|0|0|0|0|0|0|0|0|0|0|0|0|0|0|0|0|0|0|0|0|0|0|0|0|0|0|0|0|0|0|0|0|0|0|0|0|0|0|0|0|0|0|0|0|0|0|0|0|0|0|0|0|0|0|0|0|0|0|0|0|0|0|0|0|0|0|0|0|0|0|0|0|0|0|0|0|0|0|0|0|0|0|0|0|0|0|0|0|0|0|0|0|0|0|0|0|0|0|0|0|0|0|0|0|0|0|0|0|0|0|0|0|0|0|0|0|0|0|0|0|0|0|0|0|0|0|0|0|0|0|0|0|0|0|0|0|0|0|0|0|0|0|0|0|0|0|0|0|0|0|0|0|0|0|0|0|0|0|0|0|0|0|0|0|0|0|0|0|0|0|0|1|0|0|0|0|0|0|0|0|0|0|0|0|0|0|0|0|0|0|0|0|0|0|0|0|0|0|0|0|0|0|0|0|0|0|0|0|0|0|0|0|0|0|0|0|0|0|0|0|0|0|0|0|0|0|0|0|0|0|0|0|0|0|0|0|0|0|0|0|0|0|0|0|0|0|0|0|0|0|0|0|0|0|0|0|0|0|0|10|0|0|0|0|0|0|0|0|0|0|0|0|0|0|0|0|0|0|0|0|0|0|0|0|0|0|0|0|0|0|0|0|0|0|0|0|0|0|0|0|0|0|0|0|0|0|0|0|0|0|0|0|0|0|0|0|3|0|0|0|0|0|0|0|0|0|0|0|0|0|0|0|0|0|0|0|0|0|0|0|0|0|0|0|0|0|0|0|0|0|0|0|0|0|0|0|0|0|0|0|0|0|0|0|0|0|0|0|0|0|0|0|0|0|0|0|0|0|0|0|3|0|0|0|0|0|0|0|0|0|0|0|0|0|0|0|0|0|0|0|0|0|0|0|0|0|0|0|5|0|0|0|0|0|0|0|0|0|0|0|0|0|0|0|0|0|0|0|0|0|0|0|0|0|0|0|0|0|0|0|0|0|0|0|0|0|0|0|0|0|0|0|0|0|0|0|0|0|0|0|0|0|0|0|0|0|0|0|0|0|0|0|0|0|0|0|0|0|0|0|0|0|0|0|0|0|0|0|0|0|0|0|0|0|0|0|0|0|0|0|0|1|0|0|0|0|0|0|0|0|0|0|0|0|0|0|0|0|0|0|0|0|0|0|0|0|0|0|0|0|0|0|0|0|0|0|0|0|0|0|0|0|0|0|0|0|0|0|0|0|0|0|0|0|0|0|0|0|0|0|0|0|0|0|0|0|0|0|0|0|0|0|0|0|0|0|0|0|0|0|0|0|0|0|0|0|0|0|0|0|0|0|0|0|0|0|0|0|0|0|0|0|0|0|0|0|0|0|0|0|0|0|0|0|0|0|0|0|0|0|0|0|0|0|0|0|0|0|0|0|0|0|0|0|0|0|0|0|0|0|0|0|0|0|0|0|0|0|0|0|0|0|0|0|0|0|0|0|0|0|0|0|0|0|0|0|0|0|0|0|0|0|0|0|0|0|0|0|0|0|0|0|0|0|0|0|0|10|0|0|0|0|0|0|0|0|0|0|0|0|0|0|0|0|0|0|0|0|0|0|0|0|0|0|0|0|0|0|0|0|0|0|0|0|0|0|0|0|0|0|0|0|0|0|0|0|0|0|0|0|0|0|0|0|0|0|0|0|0|0|0|0|0|0|0|0|0|0|0|0|0|0|0|0|0|0|0|0|0|0|0|0|0|0|0|0|0|0|0|0|0|0|0|0|0|0|0|0|0|0|0|0|0|0|0|0|0|0|0|0|0|0|0|0|0|0|0|0|0|0|0|0|0|0|0|0|0|0|0|0|0|0|0|0|0|0|0|0|0|0|1|0|0|0|0|0|0|0|0|0|0|0|0|0|0|0|0|0|0|0|0|0|0|0|0|0|0|0|0|0|0|0|0|0|0|0|0|0|0|0|0|0|0|0|0|0|0|0|0|0|0|0|0|0|0|0|0|0|0|0|0|0|0|0|0|0|0|0|0|0|0|0|0|0|0|0|0|0|0|0|0|0|0|0|0|0|0|0|0|0|0|0|0|0|0|0|0|0|0|0|0|0|0|0|0|0|0|0|0|0|0|0|0|0|0|0|0|0|0|0|0|0|0|0|0|0|0|0|0|0|0|0|0|0|0|0|0|0|0|0|0|0|0|0|0|0|0|0|0|0|0|0|0|0|0|0|0|0|0|0|0|0|0|0|0|0|0|0|0|0|0|0|0|0|0|0|0|0|0|0|0|0|0|0|0|0|0|0|0|0|0|0|0|0|0|0|0|0|0|0|0|0|0|0|0|0|0|0|0|0|0|0|0|0|0|0|0|0|0|0|0|0|0|0|0|0|0|0|0|0|0|0|0|0|0|0|0|0|0|0|0|0|0|0|0|0|0|0|0|0|0|0|0|0|0|0|0|0|0|0|0|0|0|0|0|0|0|0|0|0|0|0|0|0|0|0|0|0|0|0|0|0|0|0|0|0|0|0|0|0|0|0|0|0|0|0|0|0|0|0|0|0|0|0|0|0|0|0|0|0|0|0|0|0|0|0|0|0|0|0|0|0|0|0|0|0|0|0|0|0|0|0|0|0|0|0|0|0|0|0|0|0|0|0|0|0|0|0|0|0|0|0|0|0|0|0|0|0|0|0|0|0|0|0|0|0|0|0|0|0|0|0|0|0|0|0|0|0|0|0|0|0|0|0|0|0|0|0|0|0|0|0|0|0|0|0|0|0|0|0|0|0|0|0|0|0|0|0|0|0|0|0|0|0|8|0|0|0|0|0|0|0|0|0|0|0|0|0|0|0|0|0|0|0|0|0|0|0|0|0|0|0|0|0|0|0|0|0|0|0|0|0|0|0|0|0|0|0|0|0|0|0|0|0|0|0|0|0|0|0|0|0|2|0|0|0|0|0|0|0|0|0|0|0|0|0|0|0|0|0|0|0|0|0|0|0|0|0|0|0|0|0|0|0|0|0|0|0|0|0|0|0|0|0|0|0|0|0|0|0|0|0|0|0|0|0|0|0|0|0|0|0|0|0|0|0|0|0|0|0|0|0|0|0|0|0|0|0|0|0|0|0|0|0|0|0|0|0|0|0|0|0|0|0|0|0|0|0|0|0|0|0|0|0|0|0|0|0|0|0|0|0|0|0|0|0|0|0|0|0|0|0|0|0|0|0|0|0|0|0|0|0|0|0|0|0|0|0|0|0|0|0|0|0|0|0|0|0|0|0|0|0|0|0|0|0|0|0|0|0|0|0|0|0|0|0|0|0|0|0|0|0|0|0|1|0|0|0|0|0|0|0|0|0|0|0|0|0|0|0|0|0|0|0|0|0|0|0|0|0|0|0|0|0|0|0|0|0|0|0|0|0|0|0|0|0|0|0|0|0|0|0|0|0|0|0|0|0|0|0|0|0|0|0|0|0|0|0|0|0|0|0|0|0|0|0|0|0|0|0|0|0|0|0|0|0|0|0|0|0|0|0|0|0|0|0|0|0|0|0|0|0|0|0|0|0|0|0|0|0|0|0|0|0|0|0|0|0|0|0|0|0|0|0|0|0|0|0|0|0|0|0|0|0|0|0|0|0|0|0|0|0|0|0|0|0|0|0|0|0|0|0|0|0|0|0|0|0|0|0|0|0|0|0|0|0|0|0|0|0|0|0|0|0|0|0|0|0|0|0|0|0|0|0|0|0|0|0|0|0|0|0|0|0|0|0|0|0|0|0|0|0|0|0|0|0|0|0|0|0|0|0|0|0|0|0|0|0|0|0|0|0|0|0|0|0|0|0|0|0|0|0|0|0|0|0|0|0|0|0|0|0|0|0|0|0|0|0|0|0|0|0|0|0|0|0|0|0|0|0|0|0|0|0|0|0|0|0|0|0|0|0|0|0|0|0|0|0|0|0|0|0|0|0|0|0|0|0|0|0|0|0|0|0|0|0|0|0|0|0|0|0|0|0|0|0|0|0|0|0|0|0|0|0|0|0|0|0|0|0|0|0|0|0|0|0|0|0|0|0|0|0|0|0|0|0|0|0|0|0|0|0|0|0|0|0|0|0|0|0|0|0|0|0|0|0|0|0|0|0|0|0|0|0|0|0|0|0|0|0|0|0|0|0|0|0|0|0|0|0|0|0|0|0|0|0|0|0|0|0|0|0|0|0|0|0|0|0|0|0|0|0|0|0|0|0|0|0|0|0|0|0|0|0|0|0|0|0|0|0|0|0|0|0|0|0|0|0|0|0|0|0|0|0|0|0|0|0|0|0|0|0|0|0|0|0|0|0|0|0|0|0|0|0|0|0|0|0|0|0|0|0|0|0|0|0|0|0|0|0|0|0|0|0|0|0|0|0|0|0|0|0|0|0|0|0|0|0|0|0|0|0|0|0|0|0|0|0|0|0|0|0|0|0|0|0|0|0|0|0|0|0|0|0|0|0|0|0|0|0|0|0|0|0|0|0|0|0|0|0|0|0|0|0|0|0|0|0|0|0|0|0|0|0|0|0|0|0|0|0|0|0|0|0|0|0|0|0|0|0|0|0|0|0|0|0|0|0|0|0|0|0|0|0|0|0|0|0|0|0|0|0|0|0|0|0|0|0|0|0|0|0|0|0|0|0|0|0|0|0|0|0|0|0|0|0|0|0|0|0|0|0|0|0|0|0|0|0|0|0|0|0|0|0|0|0|0|0|0|0|0|0|0|0|0|0|7|0|0|0|0|0|0|0|0|0|0|0|0|0|0|0|0|0|0|0|0|0|0|0|0|0|0|0|0|0|0|0|0|0|0|0|0|0|0|0|0|0|0|0|0|0|0|0|0|0|0|0|0|0|0|0|0|0|0|0|0|0|0|0|0|0|0|0|0|0|0|0|0|0|0|0|0|0|0|0|0|0|0|0|0|0|0|0|0|0|0|0|0|0|0|0|0|0|0|0|0|0|0|0|0|0|0|0|0|0|0|0|0|0|0|0|0|0|0|0|0|0|0|0|0|0|0|0|0|0|0|0|0|0|0|0|0|0|0|0|0|0|0|0|0|0|0|0|0|0|0|0|0|0|0|0|0|0|0|0|0|0|1|0|0|0|0|0|0|0|0|0|0|0|0|0|0|0|0|0|0|0|0|0|0|0|0|0|0|0|0|0|0|0|0|0|0|0|0|0|0|0|0|0|0|0|0|0|0|0|0|0|0|0|0|0|0|0|0|0|0|0|0|0|0|0|0|0|0|0|0|0|0|0|0|0|0|0|0|0|0|0|0|0|0|0|0|0|0|0|0|0|0|0|0|0|0|0|0|0|0|0|0|0|0|0|0|0|0|0|0|0|0|0|0|0|0|0|0|0|0|0|0|0|0|0|0|0|0|0|0|0|0|0|0|0|0|0|0|0|0|0|0|0|0|0|0|0|0|0|0|0|0|0|0|0|0|0|0|0|0|0|0|0|0|0|0|0|0|0|0|0|0|0|2|0|0|0|0|0|0|0|0|0|0|0|0|0|0|0|0|0|0|0|0|0|0|0|0|0|0|0|0|0|0|0|0|0|0|0|0|0|0|0|0|0|0|0|0|0|0|0|0|0|0|0|0|0|0|0|0|0|0|0|0|0|0|2|0|0|0|0|0|0|0|0|0|0|0|0|0|0|0|0|0|0|0|0|0|0|0|0|0|0|0|0|0|0|0|0|0|0|0|0|0|0|0|0|0|0|0|0|0|0|0|0|0|0|0|0|0|0|0|0|0|0|0|0|0|0|0|0|0|0|0|0|0|0|0|0|0|6|0|0|0|0|0|0|0|0|0|0|0|0|0|0|0|0|0|0|0|0|0|0|0|0|0|0|0|0|0|0|0|0|0|0|0|0|0|0|0|0|0|0|0|0|0|0|0|0|0|0|0|0|0|0|0|0|0|0|0|0|0|0|0|0|0|0|0|0|0|0|0|0|0|0|0|0|0|0|0|0|0|0|0|0|0|0|0|0|0|0|0|0|0|0|0|0|0|0|0|0|0|2|0|0|0|0|0|0|0|0|0|0|0|0|0|0|0|0|0|0|0|0|0|0|0|0|0|0|0|0|0|0|5|0|0|0|0|0|0|0|0|0|0|0|0|0|0|0|0|0|0|0|0|0|0|0|0|0|0|0|0|0|0|0|0|0|0|0|0|0|0|0|0|0|0|0|0|0|0|0|0|0|0|0|0|0|0|0|0|0|0|0|0|0|0|0|0|0|0|0|0|0|0|0|0|0|0|0|0|0|0|0|0|0|0|0|0|0|0|0|0|0|0|0|0|0|0|0|0|0|0|0|0|0|0|0|0|0|0|0|0|0|0|0|0|0|0|0|0|0|0|0|0|0|0|0|0|0|0|0|0|0|0|0|0|0|0|0|0|0|0|0|0|0|0|0|0|0|0|0|0|0|0|0|0|0|0|0|0|0|0|0|0|0|0|0|0|0|0|0|0|0|0|0|0|0|0|0|0|0|0|0|0|0|0|0|0|0|0|0|0|0|0|0|0|0|0|0|0|0|0|0|0|0|0|0|0|0|0|0|0|0|0|0|0|0|0|0|0|0|0|0|0|0|0|0|0|0|0|0|0|0|0|0|0|0|0|0|0|0|0|0|0|0|0|0|0|0|0|0|0|0|0|0|0|0|0|0|0|0|0|0|0|0|0|0|0|0|0|0|0|0|0|0|0|0|0|0|0|0|0|0|0|0|0|0|0|0|0|0|0|0|0|0|0|0|0|0|0|0|0|0|0|0|0|0|0|0|0|0|0|0|0|0|0|0|0|0|0|0|0|0|0|0|0|0|0|0|0|0|0|0|0|0|0|0|0|0|0|0|0|0|0|0|0|0|0|0|0|0|0|0|0|0|0|0|0|0|0|0|0|0|0|0|0|0|0|0|0|0|0|0|0|0|0|0|0|0|0|0|0|0|0|0|0|0|0|0|0|0|0|0|0|0|0|0|0|0|0|0|0|0|0|0|0|0|0|0|0|0|0|0|0|0|0|0|0|0|0|0|0|0|0|0|0|0|0|0|0|0|0|0|0|0|0|0|0|0|0|0|0|0|0|0|0|0|0|0|0|0|0|0|0|0|0|0|0|0|0|0|0|0|0|0|0|0|0|0|0|0|0|0|0|0|0|0|0|0|0|0|0|0|0|0|0|0|0|0|0|0|0|0|0|0|0|0|0|0|0|0|0|0|0|0|0|0|0|0|0|0|0|0|0|0|0|0|0|0|0|0|0|0|0|0|0|0|0|0|0|0|0|0|0|0|0|0|0|0|0|0|0|0|0|0|0|0|0|0|0|0|0|0|0|0|0|0|0|0|0|0|0|0|1|0|0|0|0|0|0|0|0|0|0|0|0|0|0|0|0|0|0|0|0|0|0|0|0|0|0|0|0|0|0|0|0|0|0|0|0|0|0|0|0|0|0|0|0|0|0|0|0|0|0|0|0|0|0|0|0|0|0|0|0|0|0|0|0|0|0|0|0|0|0|0|0|0|0|0|0|0|0|0|0|0|0|0|0|2|0|0|0|0|0|0|0|0|0|0|0|0|0|0|0|0|0|0|0|0|0|0|0|0|0|0|0|0|0|0|0|0|0|0|0|0|0|0|0|0|0|0|0|0|0|0|0|0|0|0|0|0|0|0|0|0|0|0|0|0|0|0|0|0|0|0|0|0|0|0|0|0|0|0|0|0|0|0|0|0|0|0|0|0|0|0|0|0|0|0|0|0|0|0|0|0|0|0|0|0|0|0|0|0|0|0|0|0|0|0|0|0|0|0|0|0|0|0|0|0|0|0|0|0|0|0|0|0|0|0|0|0|0|0|0|0|0|0|0|0|0|0|0|0|0|0|0|0|0|0|0|0|0|0|0|0|0|0|0|0|0|0|0|0|0|0|0|0|0|0|0|0|0|0|2|2|0|0|0|0|0|0|0|0|0|0|0|0|0|0|0|0|0|0|0|0|0|0|0|0|0|0|0|0|0|0|0|0|0|0|0|0|0|0|0|0|0|0|0|0|0|0|0|0|0|0|0|0|0|0|0|0|0|0|0|0|1|0|0|0|0|0|0|0|0|0|0|0|0|0|0|0|0|0|0|0|0|0|0|0|0|0|0|0|0|0|0|0|0|0|0|0|0|0|0|0|0|0|0|0|0|0|0|0|0|0|0|0|0|0|0|0|0|0|0|0|0|0|0|0|0|0|0|0|0|0|0|0|0|0|0|0|0|0|0|0|0|0|0|0|0|0|0|0|0|0|0|0|0|0|0|0|0|0|0|0|0|0|0|0|0|0|0|0|0|0|0|0|0|0|0|0|0|0|0|0|0|0|0|0|0|0|0|0|0|0|0|0|0|0|0|0|0|0|0|0|0|0|0|0|0|0|0|0|0|0|0|0|0|0|0|0|0|0|0|0|0|0|0|0|0|0|0|0|0|0|0|0|0|0|0|0|0|0|0|0|0|0|0|0|0|0|0|0|0|0|0|0|0|0|0|0|0|0|0|0|0|0|0|0|0|0|0|0|0|0|0|0|0|0|0|0|0|0|0|0|0|0|0|0|0|0|0|0|0|0|0|0|0|0|0|0|0|0|0|0|0|0|0|0|0|0|0|0|0|0|0|0|0|0|0|0|0|0|0|0|0|5|0|0|0|0|0|0|0|0|0|0|0|0|0|0|0|0|0|0|0|0|0|0|0|0|0|0|0|0|0|0|0|0|0|0|0|0|0|0|0|0|0|0|0|0|0|0|0|0|0|0|0|0|0|0|0|0|0|0|0|0|0|0|0|0|0|0|0|0|0|0|0|0|0|0|0|0|0|0|0|0|0|0|0|0|0|0|0|0|0|0|0|0|0|0|0|0|0|0|0|0|0|0|0|0|0|0|0|0|0|0|0|0|0|0|0|0|0|0|0|0|0|0|0|0|0|0|0|0|0|0|0|0|0|0|0|0|0|0|0|0|0|0|0|0|0|0|0|0|0|0|0|0|0|0|0|0|0|0|0|0|0|0|0|0|0|0|0|0|0|0|0|0|0|0|0|0|0|0|0|0|0|0|0|0|0|0|0|0|0|0|0|0|0|0|0|0|0|0|0|0|0|0|1|0|0|0|0|0|0|0|0|0|0|0|0|0|0|0|0|0|0|0|0|0|0|0|0|0|0|0|0|0|0|0|0|0|0|0|0|1|0|0|0|0|0|0|0|0|0|0|0|0|0|0|0|0|0|0|0|0|0|0|0|0|0|0|0|0|0|0|0|0|0|0|0|0|0|0|0|0|0|0|0|0|0|0|0|0|0|0|0|0|0|0|0|0|0|0|0|0|0|0|0|0|0|0|0|0|0|0|0|0|0|0|0|0|0|0|0|0|0|0|0|0|0|0|0|0|0|0|0|0|0|0|0|0|0|0|0|0|0|0|0|0|0|0|0|0|0|0|0|0|0|0|0|0|0|0|0|0|0|0|0|0|0|0|0|0|0|0|0|0|0|0|0|0|0|0|0|0|0|0|0|0|0|0|0|0|0|0|0|0|0|0|0|0|0|0|0|0|0|0|0|0|0|0|0|0|0|0|0|0|0|0|0|0|0|0|0|0|0|0|0|0|0|0|0|0|0|0|0|0|0|0|0|0|0|0|0|0|0|0|0|0|0|0|0|0|0|0|0|0|0|0|0|0|0|0|0|0|0|0|0|0|0|0|0|0|0|0|0|0|0|0|0|0|0|0|0|0|0|0|0|0|0|0|0|0|0|0|0|0|0|0|0|0|0|0|0|0|0|0|0|0|0|0|0|0|0|0|0|0|0|0|0|0|0|0|0|0|0|0|0|0|0|0|0|0|0|0|0|0|0|0|0|0|0|0|0|0|0|0|0|0|0|0|0|0|0|0|0|0|0|0|0|0|0|0|0|0|0|0|0|0|0|0|0|0|0|0|0|0|0|0|0|0|0|0|0|0|0|0|0|0|0|0|0|0|0|0|0|0|0|0|0|0|0|0|0|0|0|0|0|0|0|0|0|0|0|0|0|0|0|0|0|0|0|0|0|0|0|0|0|0|0|0|0|0|0|0|0|0|0|0|0|0|0|0|0|0|0|0|0|0|0|0|0|0|0|0|0|0|0|0|0|0|0|0|0|0|0|0|0|0|0|0|0|0|0|0|0|0|0|0|0|0|0|0|0|0|0|0|0|0|0|0|0|0|0|0|0|0|0|0|0|0|0|0|0|0|0|0|0|0|0|0|0|0|0|0|0|0|0|0|0|0|0|0|0|0|0|0|0|0|0|0|0|0|0|0|0|0|0|0|0|0|0|0|0|0|0|0|0|0|0|0|0|0|0|0|0|0|0|0|0|0|0|0|0|0|0|0|0|0|0|0|0|0|0|0|0|0|0|0|0|0|0|0|0|0|6|0|0|0|0|0|0|0|0|0|0|0|0|0|0|0|0|0|0|0|0|0|0|0|0|0|0|0|0|0|0|0|0|0|0|0|0|0|0|0|0|0|0|0|0|0|0|0|0|0|0|0|0|0|0|0|0|0|0|0|0|0|0|0|0|0|0|0|0|0|0|0|0|0|0|0|0|0|0|0|0|0|0|0|0|0|0|0|0|0|0|0|0|0|0|0|0|0|0|0|0|0|0|0|0|0|0|0|0|0|0|0|0|0|0|0|0|0|0|0|0|0|0|0|0|0|0|0|0|0|0|0|0|0|0|0|0|0|0|0|0|0|0|0|0|0|0|0|0|0|0|0|0|0|0|0|0|0|0|0|0|0|0|4|8|0|0|0|0|0|0|0|0|0|0|0|0|0|0|0|0|0|0|0|0|0|0|0|0|0|0|0|0|0|0|0|0|0|0|0|0|0|0|0|0|0|0|0|0|3|0|0|0|0|0|0|0|0|0|0|0|0|0|0|0|0|0|0|0|0|0|0|0|0|0|0|0|0|0|0|0|0|0|0|0|0|0|0|0|0|0|0|0|0|0|0|0|0|0|0|0|0|0|0|0|0|0|0|0|0|0|0|0|0|0|0|0|0|0|0|0|0|0|0|0|0|0|0|0|0|0|0|0|0|0|0|0|0|0|0|0|0|0|0|0|0|0|0|0|0|0|0|0|0|0|0|0|0|0|0|0|0|0|0|0|0|0|0|0|0|0|0|0|0|0|0|0|0|0|0|0|0|0|0|0|0|0|0|0|0|0|0|0|0|0|0|0|0|0|0|0|0|0|0|0|0|0|0|0|0|0|0|0|0|0|0|0|0|0|0|0|0|0|0|0|0|0|0|0|0|0|0|0|0|0|0|0|0|0|0|0|0|0|0|0|0|0|0|0|0|0|0|0|0|0|0|0|0|0|0|0|0|0|0|0|0|0|0|0|0|0|0|0|0|0|0|0|0|0|0|0|0|0|0|0|0|0|0|0|0|0|0|0|0|0|0|0|0|0|0|0|0|0|0|0|0|0|0|0|0|0|0|0|0|0|0|0|0|0|0|0|0|0|0|0|0|0|0|0|0|0|0|0|0|0|0|0|0|0|3|0|0|0|0|0|0|0|0|0|0|0|0|0|0|0|0|0|0|0|0|0|0|0|0|0|0|0|0|0|0|0|0|0|0|0|0|0|0|0|0|0|0|0|0|0|0|0|0|0|0|0|0|0|0|0|0|0|0|0|0|0|0|0|0|0|0|0|0|0|0|0|0|0|0|0|0|0|0|0|0|0|0|0|0|0|0|0|4|0|0|0|0|0|0|0|0|0|0|0|0|0|0|0|0|0|0|0|0|0|0|0|0|0|0|0|0|0|0|0|0|0|0|0|0|0|0|0|0|0|0|0|0|0|0|0|0|0|0|0|0|0|0|0|0|0|0|0|0|0|0|0|0|0|0|0|0|0|0|0|0|0|0|0|0|0|0|0|0|0|0|0|4|0|0|0|0|0|0|0|0|0|0|0|0|0|0|0|0|0|0|0|0|0|0|0|0|0|0|0|0|0|0|0|0|0|0|0|0|0|0|0|0|0|0|0|0|0|0|0|0|0|0|0|0|0|0|0|0|0|0|0|0|0|0|0|0|0|0|0|0|0|0|0|0|0|0|0|0|0|0|0|0|0|0|0|0|0|0|0|0|0|0|0|0|0|0|0|0|0|0|0|0|0|0|0|0|0|0|0|0|0|0|0|0|0|0|0|0|0|0|0|0|0|0|0|0|0|0|0|0|0|0|0|0|0|0|0|0|0|0|0|0|0|0|0|0|0|0|0|0|0|0|0|0|0|0|0|0|0|0|0|0|0|0|0|0|0|0|0|0|0|0|0|0|0|0|0|0|0|0|0|0|0|0|0|0|0|0|0|0|0|0|0|0|0|0|0|0|0|0|0|0|0|0|0|0|0|0|0|0|0|0|0|0|0|0|0|0|0|0|0|0|0|0|0|0|0|0|0|0|0|0|0|0|0|0|0|1|0|0|0|0|0|0|0|0|0|0|0|0|0|0|0|0|0|0|0|0|0|0|0|0|0|0|0|0|0|0|0|0|0|0|0|0|0|0|0|0|0|0|0|0|0|0|0|0|0|0|0|0|0|0|0|0|0|0|0|0|0|0|0|0|0|4|0|0|0|0|0|0|0|0|0|0|0|0|0|0|0|0|0|0|0|0|0|0|0|0|0|0|0|0|0|0|0|0|0|0|0|0|0|0|0|0|0|0|0|0|0|0|0|0|0|0|0|0|0|0|0|0|0|0|0|0|0|0|0|0|0|0|0|0|0|0|0|0|0|0|0|0|0|0|0|0|0|0|0|0|0|0|0|0|0|0|0|0|0|0|0|0|0|0|0|0|0|0|0|0|0|0|0|0|0|0|0|0|0|0|0|0|0|0|0|0|0|0|0|0|0|0|0|0|0|0|0|0|0|0|0|0|0|0|0|0|0|0|0|0|0|0|0|0|0|0|0|0|0|0|0|0|0|0|0|0|0|0|0|0|0|0|0|0|0|0|0|0|0|0|0|0|0|0|0|0|2|0|0|0|0|0|0|0|0|0|0|0|0|0|0|0|0|0|0|0|0|0|0|4|0|0|0|0|0|0|0|0|0|0|0|0|0|0|0|0|0|0|0|0|0|0|0|0|0|0|0|0|0|0|0|0|0|0|0|0|0|0|0|0|0|0|0|0|0|0|0|0|0|0|0|0|0|0|0|0|0|0|0|0|0|0|0|0|0|0|0|0|0|0|0|0|0|0|0|0|0|0|0|0|0|0|0|0|0|0|0|0|0|0|0|0|0|0|0|0|0|0|0|0|0|0|0|0|0|0|0|0|0|0|0|0|0|0|0|0|0|0|0|0|0|0|0|0|0|0|0|0|0|0|0|0|0|0|0|0|0|0|0|0|0|0|0|0|1|0|0|0|0|0|0|0|0|0|0|0|0|0|0|0|0|0|0|0|0|0|0|0|0|0|0|0|0|0|0|0|0|0|0|0|0|0|0|0|0|0|0|0|0|0|0|0|0|0|0|0|0|0|0|0|0|0|0|0|0|0|0|0|0|0|0|0|0|0|0|0|0|0|0|0|0|0|0|0|0|0|0|0|0|0|0|0|0|0|0|0|0|0|0|0|0|0|0|0|0|0|0|0|0|0|0|0|0|0|0|0|0|0|0|0|0|0|0|0|0|0|0|0|0|0|0|0|0|0|0|0|0|0|0|0|0|0|0|0|0|0|0|0|0|0|0|0|0|0|0|0|0|0|0|0|0|0|0|0|0|0|0|0|0|0|0|0|0|0|0|0|0|0|0|0|0|0|0|0|0|0|0|0|0|0|0|0|0|0|0|0|0|0|0|0|0|0|0|0|0|0|0|0|0|0|0|0|0|0|0|0|0|0|0|0|0|0|0|0|0|0|0|0|0|0|0|0|0|0|0|0|0|0|0|0|0|0|0|0|0|0|0|0|0|0|0|0|0|0|0|0|0|0|0|0|0|0|0|0|0|0|0|0|0|0|0|0|0|0|0|0|0|0|0|0|0|0|0|0|0|0|0|0|0|0|0|0|0|0|0|0|0|0|0|0|0|0|0|0|0|0|0|0|0|0|0|0|0|0|0|0|0|0|0|0|0|0|0|0|0|0|0|0|0|0|0|0|0|0|0|0|0|0|0|0|0|0|0|3|0|0|0|0|0|0|0|0|0|0|0|0|0|0|0|0|0|0|0|0|0|0|0|0|0|0|0|0|0|0|0|0|0|0|0|0|0|0|0|0|0|0|0|0|0|0|0|0|0|0|0|0|0|0|0|0|0|0|0|0|0|0|0|0|0|0|0|0|0|0|0|0|0|0|0|0|0|0|0|0|0|0|0|0|0|0|0|0|1|0|0|0|0|0|0|0|0|0|0|0|0|0|0|0|0|0|0|0|0|0|0|0|0|0|0|0|0|0|0|0|0|0|0|0|0|0|0|0|0|0|0|0|0|0|0|0|0|0|0|0|0|0|0|0|0|0|0|0|0|0|0|0|0|0|0|0|0|0|0|0|0|0|0|0|0|0|0|0|0|0|0|0|0|0|0|0|0|0|0|0|0|0|0|0|0|0|0|0|0|0|0|0|0|0|0|0|0|0|0|0|0|0|0|0|0|0|0|0|0|0|0|0|0|0|0|0|0|0|0|0|0|0|0|0|0|0|0|0|0|0|0|0|0|0|0|0|0|0|0|0|0|0|0|0|0|0|0|0|0|0|0|0|0|0|0|0|0|0|0|0|0|0|0|0|0|0|0|0|0|0|0|0|0|0|0|0|0|0|0|0|0|0|0|0|0|0|0|0|0|0|0|0|0|0|0|0|0|0|0|0|0|0|0|0|0|0|0|0|0|0|0|0|0|0|0|0|0|0|0|0|0|0|0|0|0|0|0|0|0|0|0|0|0|0|0|0|0|0|0|0|0|0|0|0|0|0|0|0|0|0|0|0|0|0|0|0|0|0|0|0|0|0|0|0|0|0|0|0|0|0|0|0|0|0|0|0|0|0|0|0|0|0|0|0|0|0|0|0|0|0|0|0|0|0|0|0|0|0|0|0|0|0|0|0|0|0|0|0|0|0|0|0|0|0|0|0|0|0|0|0|0|0|0|0|0|0|0|0|0|0|0|0|0|0|0|0|0|0|0|0|0|0|0|0|0|0|0|0|0|0|0|0|0|0|0|0|0|0|0|0|0|0|0|0|0|0|0|0|0|0|0|0|0|0|0|0|0|0|0|0|0|0|0|0|0|0|0|0|0|0|0|0|0|0|0|0|0|0|0|0|0|0|0|0|0|0|0|0|0|0|0|0|0|0|0|0|0|0|0|0|0|0|0|0|0|0|0|0|0|0|0|0|0|0|0|0|0|0|0|0|0|0|0|0|0|0|0|0|0|0|0|0|0|0|0|0|0|0|0|0|0|0|0|0|0|0|0|0|0|0|0|0|0|0|0|0|0|0|0|0|0|0|0|0|0|0|0|0|0|0|0|0|0|0|0|0|0|0|0|0|0|0|0|0|0|0|0|0|0|0|0|0|0|0|0|0|0|0|0|0|0|0|0|0|0|0|0|0|0|0|0|0|0|0|0|0|0|0|0|0|8|0|0|0|0|0|0|0|3|0|0|0|0|0|0|0|0|0|0|0|0|0|0|0|0|0|0|0|0|0|0|0|0|0|0|0|0|0|0|0|0|0|0|0|0|0|0|0|0|0|0|0|0|0|0|0|0|0|0|0|0|0|0|0|0|0|0|0|0|0|0|0|0|0|0|0|0|0|0|0|0|0|0|0|0|0|0|0|0|0|0|0|0|0|0|0|0|0|0|0|0|0|0|0|0|0|0|0|0|2|0|0|0|0|0|0|0|0|0|0|0|0|0|0|0|0|0|0|0|0|0|0|0|0|0|0|0|0|0|0|0|0|0|0|0|0|0|0|0|0|0|0|0|5|0|0|0|0|0|0|0|0|0|0|0|0|0|0|0|0|0|0|0|0|0|0|0|0|0|0|0|0|0|0|0|0|0|0|0|0|0|0|0|0|0|0|0|0|0|0|0|0|0|0|0|0|0|0|0|0|0|0|0|0|0|0|0|0|0|0|0|0|0|0|0|0|0|0|0|0|0|0|0|0|0|0|0|0|0|0|0|0|0|0|0|0|0|0|0|0|0|0|0|0|0|0|0|0|0|0|0|0|0|0|0|0|0|0|0|0|0|0|0|0|0|0|0|0|0|0|0|0|0|0|0|0|0|0|0|0|0|0|0|0|0|0|0|0|0|0|0|0|0|0|0|0|0|0|0|0|0|0|0|0|0|0|0|0|0|0|0|0|0|0|0|0|0|0|0|0|0|0|0|0|0|0|0|0|0|0|0|0|0|0|0|0|0|0|0|0|0|0|0|0|0|0|0|0|0|0|0|0|0|0|0|0|0|0|0|0|0|0|0|0|0|0|0|0|0|0|0|0|0|0|0|0|0|0|0|0|0|0|0|0|0|0|0|0|0|0|0|0|0|0|0|0|0|0|0|0|0|0|0|0|0|0|0|0|0|0|0|0|0|0|0|0|0|0|0|0|0|0|0|0|0|0|0|0|1|0|0|0|0|0|0|0|0|0|0|0|0|0|0|0|0|0|0|0|0|0|0|0|0|0|0|0|0|0|0|0|0|0|0|0|0|0|0|0|0|0|0|0|0|0|0|0|0|0|0|0|0|0|0|0|0|0|0|0|0|0|0|0|0|0|0|0|0|0|0|0|0|0|0|0|0|0|0|0|0|0|0|0|0|0|0|0|0|0|0|0|0|0|0|0|0|0|0|0|0|0|0|0|0|0|0|0|0|0|0|0|0|0|0|0|0|0|0|0|0|0|0|0|0|0|0|0|0|0|0|0|0|0|0|0|0|0|0|0|0|0|0|0|0|0|0|0|0|0|0|0|0|0|0|0|0|0|0|0|0|0|0|0|0|0|0|0|0|0|0|0|0|0|0|0|0|0|0|0|0|0|0|0|0|0|0|0|0|0|0|0|0|0|0|0|0|0|0|0|0|0|0|0|0|0|0|0|0|0|0|0|0|0|0|0|0|0|0|0|0|0|0|0|0|0|0|0|0|0|0|0|0|0|0|0|0|0|0|0|0|0|0|0|0|0|0|0|0|0|0|0|0|0|0|0|0|0|0|0|0|0|0|0|0|0|0|0|0|0|0|0|0|0|0|0|0|0|0|0|0|0|0|0|0|0|0|0|0|0|0|0|0|0|0|0|0|0|0|0|0|0|0|0|0|0|0|0|0|0|0|0|0|0|0|0|0|0|0|0|0|0|0|0|0|0|0|0|0|0|0|0|0|0|0|0|0|0|0|0|0|0|0|0|0|0|0|0|0|0|0|0|0|0|0|0|0|0|0|0|0|0|0|0|0|0|0|0|0|0|0|0|0|0|0|0|0|0|0|0|0|0|0|0|0|0|0|0|0|0|0|0|0|0|0|0|0|0|0|0|0|0|0|0|0|0|0|0|0|0|0|0|0|0|0|0|0|0|0|0|0|0|0|0|0|0|0|0|0|0|0|0|0|0|0|0|0|0|0|0|0|0|0|0|0|0|0|0|0|0|0|0|0|0|0|0|0|0|0|0|0|0|0|0|0|0|0|0|0|0|0|0|0|0|0|0|0|0|0|0|0|0|0|0|0|0|0|0|0|0|0|0|0|0|0|0|0|0|0|0|0|0|0|0|0|0|0|0|0|0|0|0|0|0|0|0|0|0|0|0|0|0|0|0|0|0|0|0|0|0|2|0|0|0|0|0|0|0|0|0|0|0|0|0|0|0|0|0|0|0|0|0|0|0|0|0|0|0|0|0|0|0|0|0|0|0|0|0|0|0|0|0|0|0|0|0|0|0|0|0|0|0|0|0|0|0|0|0|0|0|0|0|0|0|0|0|0|0|0|0|0|0|0|0|0|0|0|0|0|0|0|0|0|0|0|0|0|0|0|0|0|0|0|0|0|0|0|0|0|0|0|0|0|0|0|0|0|0|0|0|0|0|0|0|0|0|0|0|0|0|0|0|0|0|0|0|0|0|0|0|0|0|0|0|0|0|0|0|0|0|0|0|0|0|0|0|0|0|0|0|0|0|0|0|0|0|0|0|0|0|0|0|0|0|0|0|0|0|0|0|0|0|0|0|0|0|0|0|0|0|0|0|0|0|0|0|0|0|0|0|0|0|0|0|0|0|0|0|0|0|0|0|0|0|0|0|0|0|0|0|0|0|0|0|0|0|0|0|0|0|0|0|0|0|0|0|0|0|0|0|0|0|0|0|0|0|0|0|0|0|0|0|0|0|0|0|0|0|0|0|0|0|0|0|0|0|0|0|0|0|0|0|0|0|0|0|0|0|0|0|0|0|0|0|0|0|0|0|0|0|0|0|0|0|0|0|0|0|0|0|0|0|0|0|0|0|0|0|0|0|0|0|0|0|0|0|0|0|0|0|0|0|0|0|0|0|0|0|0|0|0|0|0|0|0|0|1|0|0|0|0|0|0|0|0|0|0|0|0|0|0|0|0|0|0|0|0|0|0|0|0|0|0|0|0|0|0|0|0|0|0|0|0|0|0|0|0|0|0|0|0|0|0|0|0|0|0|0|0|0|0|0|0|0|0|0|0|0|0|0|0|0|0|0|0|0|0|0|0|0|0|0|0|0|0|0|0|0|0|0|0|0|0|0|0|0|0|0|0|0|0|0|0|0|0|0|0|0|0|0|0|0|0|0|0|0|0|0|0|0|0|0|0|0|0|0|0|0|0|0|0|0|0|0|0|0|0|0|0|0|0|0|0|0|0|0|0|0|0|0|0|0|0|0|0|0|0|0|0|0|0|0|0|0|0|0|0|0|0|0|0|0|0|0|0|0|0|0|0|0|0|0|0|0|0|0|0|2</HistCounts>
      </HistItem>
    </Histograms>
    <GDALRasterAttributeTable Row0Min="0" BinSize="0.008276315963976787">
      <FieldDefn index="0">
        <Name>Histogram</Name>
        <Type>1</Type>
        <Usage>0</Usage>
      </FieldDefn>
      <Row index="0">
        <F>302639</F>
      </Row>
      <Row index="1">
        <F>60</F>
      </Row>
      <Row index="2">
        <F>88</F>
      </Row>
      <Row index="3">
        <F>31</F>
      </Row>
      <Row index="4">
        <F>39</F>
      </Row>
      <Row index="5">
        <F>54</F>
      </Row>
      <Row index="6">
        <F>67</F>
      </Row>
      <Row index="7">
        <F>59</F>
      </Row>
      <Row index="8">
        <F>54</F>
      </Row>
      <Row index="9">
        <F>72</F>
      </Row>
      <Row index="10">
        <F>54</F>
      </Row>
      <Row index="11">
        <F>94</F>
      </Row>
      <Row index="12">
        <F>62</F>
      </Row>
      <Row index="13">
        <F>56</F>
      </Row>
      <Row index="14">
        <F>39</F>
      </Row>
      <Row index="15">
        <F>52</F>
      </Row>
      <Row index="16">
        <F>57</F>
      </Row>
      <Row index="17">
        <F>58</F>
      </Row>
      <Row index="18">
        <F>31</F>
      </Row>
      <Row index="19">
        <F>37</F>
      </Row>
      <Row index="20">
        <F>64</F>
      </Row>
      <Row index="21">
        <F>53</F>
      </Row>
      <Row index="22">
        <F>60</F>
      </Row>
      <Row index="23">
        <F>63</F>
      </Row>
      <Row index="24">
        <F>41</F>
      </Row>
      <Row index="25">
        <F>54</F>
      </Row>
      <Row index="26">
        <F>49</F>
      </Row>
      <Row index="27">
        <F>85</F>
      </Row>
      <Row index="28">
        <F>64</F>
      </Row>
      <Row index="29">
        <F>46</F>
      </Row>
      <Row index="30">
        <F>77</F>
      </Row>
      <Row index="31">
        <F>39</F>
      </Row>
      <Row index="32">
        <F>108</F>
      </Row>
      <Row index="33">
        <F>36</F>
      </Row>
      <Row index="34">
        <F>75</F>
      </Row>
      <Row index="35">
        <F>78</F>
      </Row>
      <Row index="36">
        <F>46</F>
      </Row>
      <Row index="37">
        <F>56</F>
      </Row>
      <Row index="38">
        <F>39</F>
      </Row>
      <Row index="39">
        <F>50</F>
      </Row>
      <Row index="40">
        <F>64</F>
      </Row>
      <Row index="41">
        <F>46</F>
      </Row>
      <Row index="42">
        <F>59</F>
      </Row>
      <Row index="43">
        <F>16</F>
      </Row>
      <Row index="44">
        <F>105</F>
      </Row>
      <Row index="45">
        <F>106</F>
      </Row>
      <Row index="46">
        <F>115</F>
      </Row>
      <Row index="47">
        <F>40</F>
      </Row>
      <Row index="48">
        <F>64</F>
      </Row>
      <Row index="49">
        <F>49</F>
      </Row>
      <Row index="50">
        <F>66</F>
      </Row>
      <Row index="51">
        <F>85</F>
      </Row>
      <Row index="52">
        <F>74</F>
      </Row>
      <Row index="53">
        <F>71</F>
      </Row>
      <Row index="54">
        <F>65</F>
      </Row>
      <Row index="55">
        <F>48</F>
      </Row>
      <Row index="56">
        <F>64</F>
      </Row>
      <Row index="57">
        <F>53</F>
      </Row>
      <Row index="58">
        <F>73</F>
      </Row>
      <Row index="59">
        <F>71</F>
      </Row>
      <Row index="60">
        <F>15</F>
      </Row>
      <Row index="61">
        <F>65</F>
      </Row>
      <Row index="62">
        <F>10</F>
      </Row>
      <Row index="63">
        <F>53</F>
      </Row>
      <Row index="64">
        <F>85</F>
      </Row>
      <Row index="65">
        <F>93</F>
      </Row>
      <Row index="66">
        <F>41</F>
      </Row>
      <Row index="67">
        <F>28</F>
      </Row>
      <Row index="68">
        <F>38</F>
      </Row>
      <Row index="69">
        <F>57</F>
      </Row>
      <Row index="70">
        <F>91</F>
      </Row>
      <Row index="71">
        <F>55</F>
      </Row>
      <Row index="72">
        <F>53</F>
      </Row>
      <Row index="73">
        <F>72</F>
      </Row>
      <Row index="74">
        <F>85</F>
      </Row>
      <Row index="75">
        <F>85</F>
      </Row>
      <Row index="76">
        <F>50</F>
      </Row>
      <Row index="77">
        <F>65</F>
      </Row>
      <Row index="78">
        <F>60</F>
      </Row>
      <Row index="79">
        <F>76</F>
      </Row>
      <Row index="80">
        <F>59</F>
      </Row>
      <Row index="81">
        <F>56</F>
      </Row>
      <Row index="82">
        <F>29</F>
      </Row>
      <Row index="83">
        <F>29</F>
      </Row>
      <Row index="84">
        <F>53</F>
      </Row>
      <Row index="85">
        <F>130</F>
      </Row>
      <Row index="86">
        <F>79</F>
      </Row>
      <Row index="87">
        <F>107</F>
      </Row>
      <Row index="88">
        <F>80</F>
      </Row>
      <Row index="89">
        <F>36</F>
      </Row>
      <Row index="90">
        <F>64</F>
      </Row>
      <Row index="91">
        <F>113</F>
      </Row>
      <Row index="92">
        <F>64</F>
      </Row>
      <Row index="93">
        <F>47</F>
      </Row>
      <Row index="94">
        <F>117</F>
      </Row>
      <Row index="95">
        <F>60</F>
      </Row>
      <Row index="96">
        <F>59</F>
      </Row>
      <Row index="97">
        <F>53</F>
      </Row>
      <Row index="98">
        <F>67</F>
      </Row>
      <Row index="99">
        <F>58</F>
      </Row>
      <Row index="100">
        <F>39</F>
      </Row>
      <Row index="101">
        <F>23</F>
      </Row>
      <Row index="102">
        <F>59</F>
      </Row>
      <Row index="103">
        <F>50</F>
      </Row>
      <Row index="104">
        <F>52</F>
      </Row>
      <Row index="105">
        <F>52</F>
      </Row>
      <Row index="106">
        <F>95</F>
      </Row>
      <Row index="107">
        <F>93</F>
      </Row>
      <Row index="108">
        <F>74</F>
      </Row>
      <Row index="109">
        <F>90</F>
      </Row>
      <Row index="110">
        <F>90</F>
      </Row>
      <Row index="111">
        <F>103</F>
      </Row>
      <Row index="112">
        <F>32</F>
      </Row>
      <Row index="113">
        <F>40</F>
      </Row>
      <Row index="114">
        <F>36</F>
      </Row>
      <Row index="115">
        <F>102</F>
      </Row>
      <Row index="116">
        <F>58</F>
      </Row>
      <Row index="117">
        <F>15</F>
      </Row>
      <Row index="118">
        <F>44</F>
      </Row>
      <Row index="119">
        <F>77</F>
      </Row>
      <Row index="120">
        <F>58</F>
      </Row>
      <Row index="121">
        <F>19</F>
      </Row>
      <Row index="122">
        <F>31</F>
      </Row>
      <Row index="123">
        <F>56</F>
      </Row>
      <Row index="124">
        <F>95</F>
      </Row>
      <Row index="125">
        <F>97</F>
      </Row>
      <Row index="126">
        <F>34</F>
      </Row>
      <Row index="127">
        <F>51</F>
      </Row>
      <Row index="128">
        <F>48</F>
      </Row>
      <Row index="129">
        <F>64</F>
      </Row>
      <Row index="130">
        <F>22</F>
      </Row>
      <Row index="131">
        <F>68</F>
      </Row>
      <Row index="132">
        <F>33</F>
      </Row>
      <Row index="133">
        <F>35</F>
      </Row>
      <Row index="134">
        <F>54</F>
      </Row>
      <Row index="135">
        <F>43</F>
      </Row>
      <Row index="136">
        <F>45</F>
      </Row>
      <Row index="137">
        <F>47</F>
      </Row>
      <Row index="138">
        <F>73</F>
      </Row>
      <Row index="139">
        <F>69</F>
      </Row>
      <Row index="140">
        <F>56</F>
      </Row>
      <Row index="141">
        <F>51</F>
      </Row>
      <Row index="142">
        <F>65</F>
      </Row>
      <Row index="143">
        <F>38</F>
      </Row>
      <Row index="144">
        <F>61</F>
      </Row>
      <Row index="145">
        <F>70</F>
      </Row>
      <Row index="146">
        <F>49</F>
      </Row>
      <Row index="147">
        <F>69</F>
      </Row>
      <Row index="148">
        <F>38</F>
      </Row>
      <Row index="149">
        <F>61</F>
      </Row>
      <Row index="150">
        <F>35</F>
      </Row>
      <Row index="151">
        <F>74</F>
      </Row>
      <Row index="152">
        <F>78</F>
      </Row>
      <Row index="153">
        <F>48</F>
      </Row>
      <Row index="154">
        <F>107</F>
      </Row>
      <Row index="155">
        <F>31</F>
      </Row>
      <Row index="156">
        <F>50</F>
      </Row>
      <Row index="157">
        <F>52</F>
      </Row>
      <Row index="158">
        <F>65</F>
      </Row>
      <Row index="159">
        <F>63</F>
      </Row>
      <Row index="160">
        <F>87</F>
      </Row>
      <Row index="161">
        <F>75</F>
      </Row>
      <Row index="162">
        <F>57</F>
      </Row>
      <Row index="163">
        <F>50</F>
      </Row>
      <Row index="164">
        <F>70</F>
      </Row>
      <Row index="165">
        <F>42</F>
      </Row>
      <Row index="166">
        <F>68</F>
      </Row>
      <Row index="167">
        <F>45</F>
      </Row>
      <Row index="168">
        <F>66</F>
      </Row>
      <Row index="169">
        <F>56</F>
      </Row>
      <Row index="170">
        <F>44</F>
      </Row>
      <Row index="171">
        <F>80</F>
      </Row>
      <Row index="172">
        <F>116</F>
      </Row>
      <Row index="173">
        <F>40</F>
      </Row>
      <Row index="174">
        <F>53</F>
      </Row>
      <Row index="175">
        <F>21</F>
      </Row>
      <Row index="176">
        <F>67</F>
      </Row>
      <Row index="177">
        <F>151</F>
      </Row>
      <Row index="178">
        <F>42</F>
      </Row>
      <Row index="179">
        <F>47</F>
      </Row>
      <Row index="180">
        <F>23</F>
      </Row>
      <Row index="181">
        <F>61</F>
      </Row>
      <Row index="182">
        <F>68</F>
      </Row>
      <Row index="183">
        <F>80</F>
      </Row>
      <Row index="184">
        <F>49</F>
      </Row>
      <Row index="185">
        <F>20</F>
      </Row>
      <Row index="186">
        <F>28</F>
      </Row>
      <Row index="187">
        <F>59</F>
      </Row>
      <Row index="188">
        <F>58</F>
      </Row>
      <Row index="189">
        <F>88</F>
      </Row>
      <Row index="190">
        <F>77</F>
      </Row>
      <Row index="191">
        <F>46</F>
      </Row>
      <Row index="192">
        <F>101</F>
      </Row>
      <Row index="193">
        <F>67</F>
      </Row>
      <Row index="194">
        <F>58</F>
      </Row>
      <Row index="195">
        <F>80</F>
      </Row>
      <Row index="196">
        <F>41</F>
      </Row>
      <Row index="197">
        <F>50</F>
      </Row>
      <Row index="198">
        <F>101</F>
      </Row>
      <Row index="199">
        <F>64</F>
      </Row>
      <Row index="200">
        <F>19</F>
      </Row>
      <Row index="201">
        <F>42</F>
      </Row>
      <Row index="202">
        <F>51</F>
      </Row>
      <Row index="203">
        <F>83</F>
      </Row>
      <Row index="204">
        <F>44</F>
      </Row>
      <Row index="205">
        <F>35</F>
      </Row>
      <Row index="206">
        <F>77</F>
      </Row>
      <Row index="207">
        <F>47</F>
      </Row>
      <Row index="208">
        <F>70</F>
      </Row>
      <Row index="209">
        <F>71</F>
      </Row>
      <Row index="210">
        <F>56</F>
      </Row>
      <Row index="211">
        <F>41</F>
      </Row>
      <Row index="212">
        <F>32</F>
      </Row>
      <Row index="213">
        <F>63</F>
      </Row>
      <Row index="214">
        <F>86</F>
      </Row>
      <Row index="215">
        <F>53</F>
      </Row>
      <Row index="216">
        <F>37</F>
      </Row>
      <Row index="217">
        <F>25</F>
      </Row>
      <Row index="218">
        <F>46</F>
      </Row>
      <Row index="219">
        <F>25</F>
      </Row>
      <Row index="220">
        <F>77</F>
      </Row>
      <Row index="221">
        <F>34</F>
      </Row>
      <Row index="222">
        <F>28</F>
      </Row>
      <Row index="223">
        <F>71</F>
      </Row>
      <Row index="224">
        <F>67</F>
      </Row>
      <Row index="225">
        <F>35</F>
      </Row>
      <Row index="226">
        <F>61</F>
      </Row>
      <Row index="227">
        <F>54</F>
      </Row>
      <Row index="228">
        <F>47</F>
      </Row>
      <Row index="229">
        <F>69</F>
      </Row>
      <Row index="230">
        <F>59</F>
      </Row>
      <Row index="231">
        <F>38</F>
      </Row>
      <Row index="232">
        <F>76</F>
      </Row>
      <Row index="233">
        <F>94</F>
      </Row>
      <Row index="234">
        <F>21</F>
      </Row>
      <Row index="235">
        <F>105</F>
      </Row>
      <Row index="236">
        <F>51</F>
      </Row>
      <Row index="237">
        <F>78</F>
      </Row>
      <Row index="238">
        <F>56</F>
      </Row>
      <Row index="239">
        <F>68</F>
      </Row>
      <Row index="240">
        <F>57</F>
      </Row>
      <Row index="241">
        <F>54</F>
      </Row>
      <Row index="242">
        <F>70</F>
      </Row>
      <Row index="243">
        <F>78</F>
      </Row>
      <Row index="244">
        <F>62</F>
      </Row>
      <Row index="245">
        <F>32</F>
      </Row>
      <Row index="246">
        <F>58</F>
      </Row>
      <Row index="247">
        <F>63</F>
      </Row>
      <Row index="248">
        <F>37</F>
      </Row>
      <Row index="249">
        <F>92</F>
      </Row>
      <Row index="250">
        <F>26</F>
      </Row>
      <Row index="251">
        <F>77</F>
      </Row>
      <Row index="252">
        <F>61</F>
      </Row>
      <Row index="253">
        <F>64</F>
      </Row>
      <Row index="254">
        <F>77</F>
      </Row>
      <Row index="255">
        <F>96</F>
      </Row>
      <Row index="256">
        <F>43</F>
      </Row>
      <Row index="257">
        <F>76</F>
      </Row>
      <Row index="258">
        <F>60</F>
      </Row>
      <Row index="259">
        <F>45</F>
      </Row>
      <Row index="260">
        <F>87</F>
      </Row>
      <Row index="261">
        <F>89</F>
      </Row>
      <Row index="262">
        <F>62</F>
      </Row>
      <Row index="263">
        <F>65</F>
      </Row>
      <Row index="264">
        <F>121</F>
      </Row>
      <Row index="265">
        <F>98</F>
      </Row>
      <Row index="266">
        <F>53</F>
      </Row>
      <Row index="267">
        <F>85</F>
      </Row>
      <Row index="268">
        <F>65</F>
      </Row>
      <Row index="269">
        <F>42</F>
      </Row>
      <Row index="270">
        <F>23</F>
      </Row>
      <Row index="271">
        <F>39</F>
      </Row>
      <Row index="272">
        <F>48</F>
      </Row>
      <Row index="273">
        <F>57</F>
      </Row>
      <Row index="274">
        <F>72</F>
      </Row>
      <Row index="275">
        <F>75</F>
      </Row>
      <Row index="276">
        <F>60</F>
      </Row>
      <Row index="277">
        <F>42</F>
      </Row>
      <Row index="278">
        <F>65</F>
      </Row>
      <Row index="279">
        <F>57</F>
      </Row>
      <Row index="280">
        <F>113</F>
      </Row>
      <Row index="281">
        <F>58</F>
      </Row>
      <Row index="282">
        <F>79</F>
      </Row>
      <Row index="283">
        <F>63</F>
      </Row>
      <Row index="284">
        <F>59</F>
      </Row>
      <Row index="285">
        <F>67</F>
      </Row>
      <Row index="286">
        <F>112</F>
      </Row>
      <Row index="287">
        <F>59</F>
      </Row>
      <Row index="288">
        <F>33</F>
      </Row>
      <Row index="289">
        <F>69</F>
      </Row>
      <Row index="290">
        <F>126</F>
      </Row>
      <Row index="291">
        <F>101</F>
      </Row>
      <Row index="292">
        <F>62</F>
      </Row>
      <Row index="293">
        <F>33</F>
      </Row>
      <Row index="294">
        <F>58</F>
      </Row>
      <Row index="295">
        <F>52</F>
      </Row>
      <Row index="296">
        <F>100</F>
      </Row>
      <Row index="297">
        <F>42</F>
      </Row>
      <Row index="298">
        <F>75</F>
      </Row>
      <Row index="299">
        <F>71</F>
      </Row>
      <Row index="300">
        <F>30</F>
      </Row>
      <Row index="301">
        <F>53</F>
      </Row>
      <Row index="302">
        <F>37</F>
      </Row>
      <Row index="303">
        <F>76</F>
      </Row>
      <Row index="304">
        <F>28</F>
      </Row>
      <Row index="305">
        <F>45</F>
      </Row>
      <Row index="306">
        <F>44</F>
      </Row>
      <Row index="307">
        <F>37</F>
      </Row>
      <Row index="308">
        <F>65</F>
      </Row>
      <Row index="309">
        <F>39</F>
      </Row>
      <Row index="310">
        <F>41</F>
      </Row>
      <Row index="311">
        <F>97</F>
      </Row>
      <Row index="312">
        <F>68</F>
      </Row>
      <Row index="313">
        <F>44</F>
      </Row>
      <Row index="314">
        <F>28</F>
      </Row>
      <Row index="315">
        <F>50</F>
      </Row>
      <Row index="316">
        <F>62</F>
      </Row>
      <Row index="317">
        <F>23</F>
      </Row>
      <Row index="318">
        <F>32</F>
      </Row>
      <Row index="319">
        <F>41</F>
      </Row>
      <Row index="320">
        <F>29</F>
      </Row>
      <Row index="321">
        <F>63</F>
      </Row>
      <Row index="322">
        <F>55</F>
      </Row>
      <Row index="323">
        <F>79</F>
      </Row>
      <Row index="324">
        <F>106</F>
      </Row>
      <Row index="325">
        <F>46</F>
      </Row>
      <Row index="326">
        <F>63</F>
      </Row>
      <Row index="327">
        <F>46</F>
      </Row>
      <Row index="328">
        <F>77</F>
      </Row>
      <Row index="329">
        <F>54</F>
      </Row>
      <Row index="330">
        <F>72</F>
      </Row>
      <Row index="331">
        <F>78</F>
      </Row>
      <Row index="332">
        <F>53</F>
      </Row>
      <Row index="333">
        <F>99</F>
      </Row>
      <Row index="334">
        <F>19</F>
      </Row>
      <Row index="335">
        <F>46</F>
      </Row>
      <Row index="336">
        <F>26</F>
      </Row>
      <Row index="337">
        <F>81</F>
      </Row>
      <Row index="338">
        <F>56</F>
      </Row>
      <Row index="339">
        <F>82</F>
      </Row>
      <Row index="340">
        <F>61</F>
      </Row>
      <Row index="341">
        <F>29</F>
      </Row>
      <Row index="342">
        <F>68</F>
      </Row>
      <Row index="343">
        <F>41</F>
      </Row>
      <Row index="344">
        <F>16</F>
      </Row>
      <Row index="345">
        <F>65</F>
      </Row>
      <Row index="346">
        <F>74</F>
      </Row>
      <Row index="347">
        <F>31</F>
      </Row>
      <Row index="348">
        <F>98</F>
      </Row>
      <Row index="349">
        <F>38</F>
      </Row>
      <Row index="350">
        <F>28</F>
      </Row>
      <Row index="351">
        <F>62</F>
      </Row>
      <Row index="352">
        <F>99</F>
      </Row>
      <Row index="353">
        <F>33</F>
      </Row>
      <Row index="354">
        <F>67</F>
      </Row>
      <Row index="355">
        <F>39</F>
      </Row>
      <Row index="356">
        <F>36</F>
      </Row>
      <Row index="357">
        <F>100</F>
      </Row>
      <Row index="358">
        <F>41</F>
      </Row>
      <Row index="359">
        <F>66</F>
      </Row>
      <Row index="360">
        <F>63</F>
      </Row>
      <Row index="361">
        <F>37</F>
      </Row>
      <Row index="362">
        <F>45</F>
      </Row>
      <Row index="363">
        <F>53</F>
      </Row>
      <Row index="364">
        <F>23</F>
      </Row>
      <Row index="365">
        <F>68</F>
      </Row>
      <Row index="366">
        <F>51</F>
      </Row>
      <Row index="367">
        <F>83</F>
      </Row>
      <Row index="368">
        <F>71</F>
      </Row>
      <Row index="369">
        <F>61</F>
      </Row>
      <Row index="370">
        <F>94</F>
      </Row>
      <Row index="371">
        <F>64</F>
      </Row>
      <Row index="372">
        <F>78</F>
      </Row>
      <Row index="373">
        <F>61</F>
      </Row>
      <Row index="374">
        <F>74</F>
      </Row>
      <Row index="375">
        <F>45</F>
      </Row>
      <Row index="376">
        <F>64</F>
      </Row>
      <Row index="377">
        <F>48</F>
      </Row>
      <Row index="378">
        <F>101</F>
      </Row>
      <Row index="379">
        <F>118</F>
      </Row>
      <Row index="380">
        <F>96</F>
      </Row>
      <Row index="381">
        <F>46</F>
      </Row>
      <Row index="382">
        <F>49</F>
      </Row>
      <Row index="383">
        <F>90</F>
      </Row>
      <Row index="384">
        <F>44</F>
      </Row>
      <Row index="385">
        <F>34</F>
      </Row>
      <Row index="386">
        <F>49</F>
      </Row>
      <Row index="387">
        <F>105</F>
      </Row>
      <Row index="388">
        <F>91</F>
      </Row>
      <Row index="389">
        <F>35</F>
      </Row>
      <Row index="390">
        <F>70</F>
      </Row>
      <Row index="391">
        <F>53</F>
      </Row>
      <Row index="392">
        <F>64</F>
      </Row>
      <Row index="393">
        <F>61</F>
      </Row>
      <Row index="394">
        <F>47</F>
      </Row>
      <Row index="395">
        <F>57</F>
      </Row>
      <Row index="396">
        <F>87</F>
      </Row>
      <Row index="397">
        <F>26</F>
      </Row>
      <Row index="398">
        <F>67</F>
      </Row>
      <Row index="399">
        <F>46</F>
      </Row>
      <Row index="400">
        <F>122</F>
      </Row>
      <Row index="401">
        <F>85</F>
      </Row>
      <Row index="402">
        <F>51</F>
      </Row>
      <Row index="403">
        <F>63</F>
      </Row>
      <Row index="404">
        <F>42</F>
      </Row>
      <Row index="405">
        <F>23</F>
      </Row>
      <Row index="406">
        <F>77</F>
      </Row>
      <Row index="407">
        <F>55</F>
      </Row>
      <Row index="408">
        <F>66</F>
      </Row>
      <Row index="409">
        <F>82</F>
      </Row>
      <Row index="410">
        <F>69</F>
      </Row>
      <Row index="411">
        <F>46</F>
      </Row>
      <Row index="412">
        <F>61</F>
      </Row>
      <Row index="413">
        <F>74</F>
      </Row>
      <Row index="414">
        <F>60</F>
      </Row>
      <Row index="415">
        <F>82</F>
      </Row>
      <Row index="416">
        <F>55</F>
      </Row>
      <Row index="417">
        <F>96</F>
      </Row>
      <Row index="418">
        <F>86</F>
      </Row>
      <Row index="419">
        <F>83</F>
      </Row>
      <Row index="420">
        <F>96</F>
      </Row>
      <Row index="421">
        <F>70</F>
      </Row>
      <Row index="422">
        <F>86</F>
      </Row>
      <Row index="423">
        <F>54</F>
      </Row>
      <Row index="424">
        <F>95</F>
      </Row>
      <Row index="425">
        <F>157</F>
      </Row>
      <Row index="426">
        <F>39</F>
      </Row>
      <Row index="427">
        <F>78</F>
      </Row>
      <Row index="428">
        <F>77</F>
      </Row>
      <Row index="429">
        <F>64</F>
      </Row>
      <Row index="430">
        <F>12</F>
      </Row>
      <Row index="431">
        <F>58</F>
      </Row>
      <Row index="432">
        <F>56</F>
      </Row>
      <Row index="433">
        <F>93</F>
      </Row>
      <Row index="434">
        <F>113</F>
      </Row>
      <Row index="435">
        <F>112</F>
      </Row>
      <Row index="436">
        <F>42</F>
      </Row>
      <Row index="437">
        <F>56</F>
      </Row>
      <Row index="438">
        <F>47</F>
      </Row>
      <Row index="439">
        <F>64</F>
      </Row>
      <Row index="440">
        <F>59</F>
      </Row>
      <Row index="441">
        <F>45</F>
      </Row>
      <Row index="442">
        <F>51</F>
      </Row>
      <Row index="443">
        <F>40</F>
      </Row>
      <Row index="444">
        <F>19</F>
      </Row>
      <Row index="445">
        <F>67</F>
      </Row>
      <Row index="446">
        <F>150</F>
      </Row>
      <Row index="447">
        <F>49</F>
      </Row>
      <Row index="448">
        <F>41</F>
      </Row>
      <Row index="449">
        <F>86</F>
      </Row>
      <Row index="450">
        <F>40</F>
      </Row>
      <Row index="451">
        <F>90</F>
      </Row>
      <Row index="452">
        <F>66</F>
      </Row>
      <Row index="453">
        <F>56</F>
      </Row>
      <Row index="454">
        <F>37</F>
      </Row>
      <Row index="455">
        <F>54</F>
      </Row>
      <Row index="456">
        <F>80</F>
      </Row>
      <Row index="457">
        <F>67</F>
      </Row>
      <Row index="458">
        <F>52</F>
      </Row>
      <Row index="459">
        <F>37</F>
      </Row>
      <Row index="460">
        <F>88</F>
      </Row>
      <Row index="461">
        <F>33</F>
      </Row>
      <Row index="462">
        <F>162</F>
      </Row>
      <Row index="463">
        <F>90</F>
      </Row>
      <Row index="464">
        <F>85</F>
      </Row>
      <Row index="465">
        <F>95</F>
      </Row>
      <Row index="466">
        <F>51</F>
      </Row>
      <Row index="467">
        <F>68</F>
      </Row>
      <Row index="468">
        <F>49</F>
      </Row>
      <Row index="469">
        <F>68</F>
      </Row>
      <Row index="470">
        <F>48</F>
      </Row>
      <Row index="471">
        <F>74</F>
      </Row>
      <Row index="472">
        <F>15</F>
      </Row>
      <Row index="473">
        <F>89</F>
      </Row>
      <Row index="474">
        <F>34</F>
      </Row>
      <Row index="475">
        <F>43</F>
      </Row>
      <Row index="476">
        <F>47</F>
      </Row>
      <Row index="477">
        <F>95</F>
      </Row>
      <Row index="478">
        <F>91</F>
      </Row>
      <Row index="479">
        <F>94</F>
      </Row>
      <Row index="480">
        <F>59</F>
      </Row>
      <Row index="481">
        <F>33</F>
      </Row>
      <Row index="482">
        <F>76</F>
      </Row>
      <Row index="483">
        <F>55</F>
      </Row>
      <Row index="484">
        <F>109</F>
      </Row>
      <Row index="485">
        <F>45</F>
      </Row>
      <Row index="486">
        <F>56</F>
      </Row>
      <Row index="487">
        <F>61</F>
      </Row>
      <Row index="488">
        <F>81</F>
      </Row>
      <Row index="489">
        <F>86</F>
      </Row>
      <Row index="490">
        <F>68</F>
      </Row>
      <Row index="491">
        <F>110</F>
      </Row>
      <Row index="492">
        <F>94</F>
      </Row>
      <Row index="493">
        <F>53</F>
      </Row>
      <Row index="494">
        <F>38</F>
      </Row>
      <Row index="495">
        <F>58</F>
      </Row>
      <Row index="496">
        <F>63</F>
      </Row>
      <Row index="497">
        <F>72</F>
      </Row>
      <Row index="498">
        <F>61</F>
      </Row>
      <Row index="499">
        <F>70</F>
      </Row>
      <Row index="500">
        <F>73</F>
      </Row>
      <Row index="501">
        <F>27</F>
      </Row>
      <Row index="502">
        <F>55</F>
      </Row>
      <Row index="503">
        <F>24</F>
      </Row>
      <Row index="504">
        <F>32</F>
      </Row>
      <Row index="505">
        <F>73</F>
      </Row>
      <Row index="506">
        <F>76</F>
      </Row>
      <Row index="507">
        <F>50</F>
      </Row>
      <Row index="508">
        <F>48</F>
      </Row>
      <Row index="509">
        <F>122</F>
      </Row>
      <Row index="510">
        <F>50</F>
      </Row>
      <Row index="511">
        <F>129</F>
      </Row>
      <Row index="512">
        <F>100</F>
      </Row>
      <Row index="513">
        <F>45</F>
      </Row>
      <Row index="514">
        <F>31</F>
      </Row>
      <Row index="515">
        <F>73</F>
      </Row>
      <Row index="516">
        <F>45</F>
      </Row>
      <Row index="517">
        <F>77</F>
      </Row>
      <Row index="518">
        <F>66</F>
      </Row>
      <Row index="519">
        <F>52</F>
      </Row>
      <Row index="520">
        <F>49</F>
      </Row>
      <Row index="521">
        <F>68</F>
      </Row>
      <Row index="522">
        <F>54</F>
      </Row>
      <Row index="523">
        <F>93</F>
      </Row>
      <Row index="524">
        <F>34</F>
      </Row>
      <Row index="525">
        <F>47</F>
      </Row>
      <Row index="526">
        <F>70</F>
      </Row>
      <Row index="527">
        <F>68</F>
      </Row>
      <Row index="528">
        <F>66</F>
      </Row>
      <Row index="529">
        <F>60</F>
      </Row>
      <Row index="530">
        <F>85</F>
      </Row>
      <Row index="531">
        <F>70</F>
      </Row>
      <Row index="532">
        <F>60</F>
      </Row>
      <Row index="533">
        <F>73</F>
      </Row>
      <Row index="534">
        <F>51</F>
      </Row>
      <Row index="535">
        <F>46</F>
      </Row>
      <Row index="536">
        <F>76</F>
      </Row>
      <Row index="537">
        <F>60</F>
      </Row>
      <Row index="538">
        <F>72</F>
      </Row>
      <Row index="539">
        <F>51</F>
      </Row>
      <Row index="540">
        <F>55</F>
      </Row>
      <Row index="541">
        <F>72</F>
      </Row>
      <Row index="542">
        <F>63</F>
      </Row>
      <Row index="543">
        <F>44</F>
      </Row>
      <Row index="544">
        <F>72</F>
      </Row>
      <Row index="545">
        <F>91</F>
      </Row>
      <Row index="546">
        <F>82</F>
      </Row>
      <Row index="547">
        <F>58</F>
      </Row>
      <Row index="548">
        <F>70</F>
      </Row>
      <Row index="549">
        <F>40</F>
      </Row>
      <Row index="550">
        <F>95</F>
      </Row>
      <Row index="551">
        <F>99</F>
      </Row>
      <Row index="552">
        <F>62</F>
      </Row>
      <Row index="553">
        <F>130</F>
      </Row>
      <Row index="554">
        <F>60</F>
      </Row>
      <Row index="555">
        <F>72</F>
      </Row>
      <Row index="556">
        <F>107</F>
      </Row>
      <Row index="557">
        <F>77</F>
      </Row>
      <Row index="558">
        <F>111</F>
      </Row>
      <Row index="559">
        <F>74</F>
      </Row>
      <Row index="560">
        <F>67</F>
      </Row>
      <Row index="561">
        <F>21</F>
      </Row>
      <Row index="562">
        <F>44</F>
      </Row>
      <Row index="563">
        <F>59</F>
      </Row>
      <Row index="564">
        <F>62</F>
      </Row>
      <Row index="565">
        <F>92</F>
      </Row>
      <Row index="566">
        <F>31</F>
      </Row>
      <Row index="567">
        <F>88</F>
      </Row>
      <Row index="568">
        <F>67</F>
      </Row>
      <Row index="569">
        <F>101</F>
      </Row>
      <Row index="570">
        <F>92</F>
      </Row>
      <Row index="571">
        <F>58</F>
      </Row>
      <Row index="572">
        <F>74</F>
      </Row>
      <Row index="573">
        <F>89</F>
      </Row>
      <Row index="574">
        <F>56</F>
      </Row>
      <Row index="575">
        <F>57</F>
      </Row>
      <Row index="576">
        <F>59</F>
      </Row>
      <Row index="577">
        <F>91</F>
      </Row>
      <Row index="578">
        <F>53</F>
      </Row>
      <Row index="579">
        <F>73</F>
      </Row>
      <Row index="580">
        <F>21</F>
      </Row>
      <Row index="581">
        <F>55</F>
      </Row>
      <Row index="582">
        <F>77</F>
      </Row>
      <Row index="583">
        <F>66</F>
      </Row>
      <Row index="584">
        <F>47</F>
      </Row>
      <Row index="585">
        <F>63</F>
      </Row>
      <Row index="586">
        <F>75</F>
      </Row>
      <Row index="587">
        <F>50</F>
      </Row>
      <Row index="588">
        <F>55</F>
      </Row>
      <Row index="589">
        <F>86</F>
      </Row>
      <Row index="590">
        <F>67</F>
      </Row>
      <Row index="591">
        <F>77</F>
      </Row>
      <Row index="592">
        <F>84</F>
      </Row>
      <Row index="593">
        <F>92</F>
      </Row>
      <Row index="594">
        <F>125</F>
      </Row>
      <Row index="595">
        <F>65</F>
      </Row>
      <Row index="596">
        <F>72</F>
      </Row>
      <Row index="597">
        <F>102</F>
      </Row>
      <Row index="598">
        <F>97</F>
      </Row>
      <Row index="599">
        <F>43</F>
      </Row>
      <Row index="600">
        <F>89</F>
      </Row>
      <Row index="601">
        <F>109</F>
      </Row>
      <Row index="602">
        <F>55</F>
      </Row>
      <Row index="603">
        <F>74</F>
      </Row>
      <Row index="604">
        <F>99</F>
      </Row>
      <Row index="605">
        <F>70</F>
      </Row>
      <Row index="606">
        <F>47</F>
      </Row>
      <Row index="607">
        <F>130</F>
      </Row>
      <Row index="608">
        <F>30</F>
      </Row>
      <Row index="609">
        <F>51</F>
      </Row>
      <Row index="610">
        <F>40</F>
      </Row>
      <Row index="611">
        <F>62</F>
      </Row>
      <Row index="612">
        <F>36</F>
      </Row>
      <Row index="613">
        <F>75</F>
      </Row>
      <Row index="614">
        <F>77</F>
      </Row>
      <Row index="615">
        <F>51</F>
      </Row>
      <Row index="616">
        <F>73</F>
      </Row>
      <Row index="617">
        <F>52</F>
      </Row>
      <Row index="618">
        <F>87</F>
      </Row>
      <Row index="619">
        <F>88</F>
      </Row>
      <Row index="620">
        <F>47</F>
      </Row>
      <Row index="621">
        <F>66</F>
      </Row>
      <Row index="622">
        <F>88</F>
      </Row>
      <Row index="623">
        <F>31</F>
      </Row>
      <Row index="624">
        <F>64</F>
      </Row>
      <Row index="625">
        <F>32</F>
      </Row>
      <Row index="626">
        <F>105</F>
      </Row>
      <Row index="627">
        <F>78</F>
      </Row>
      <Row index="628">
        <F>96</F>
      </Row>
      <Row index="629">
        <F>24</F>
      </Row>
      <Row index="630">
        <F>78</F>
      </Row>
      <Row index="631">
        <F>94</F>
      </Row>
      <Row index="632">
        <F>79</F>
      </Row>
      <Row index="633">
        <F>60</F>
      </Row>
      <Row index="634">
        <F>95</F>
      </Row>
      <Row index="635">
        <F>11</F>
      </Row>
      <Row index="636">
        <F>59</F>
      </Row>
      <Row index="637">
        <F>61</F>
      </Row>
      <Row index="638">
        <F>57</F>
      </Row>
      <Row index="639">
        <F>31</F>
      </Row>
      <Row index="640">
        <F>35</F>
      </Row>
      <Row index="641">
        <F>52</F>
      </Row>
      <Row index="642">
        <F>49</F>
      </Row>
      <Row index="643">
        <F>32</F>
      </Row>
      <Row index="644">
        <F>23</F>
      </Row>
      <Row index="645">
        <F>22</F>
      </Row>
      <Row index="646">
        <F>37</F>
      </Row>
      <Row index="647">
        <F>63</F>
      </Row>
      <Row index="648">
        <F>31</F>
      </Row>
      <Row index="649">
        <F>95</F>
      </Row>
      <Row index="650">
        <F>93</F>
      </Row>
      <Row index="651">
        <F>58</F>
      </Row>
      <Row index="652">
        <F>14</F>
      </Row>
      <Row index="653">
        <F>113</F>
      </Row>
      <Row index="654">
        <F>85</F>
      </Row>
      <Row index="655">
        <F>59</F>
      </Row>
      <Row index="656">
        <F>87</F>
      </Row>
      <Row index="657">
        <F>75</F>
      </Row>
      <Row index="658">
        <F>70</F>
      </Row>
      <Row index="659">
        <F>75</F>
      </Row>
      <Row index="660">
        <F>33</F>
      </Row>
      <Row index="661">
        <F>86</F>
      </Row>
      <Row index="662">
        <F>56</F>
      </Row>
      <Row index="663">
        <F>83</F>
      </Row>
      <Row index="664">
        <F>44</F>
      </Row>
      <Row index="665">
        <F>57</F>
      </Row>
      <Row index="666">
        <F>60</F>
      </Row>
      <Row index="667">
        <F>52</F>
      </Row>
      <Row index="668">
        <F>70</F>
      </Row>
      <Row index="669">
        <F>69</F>
      </Row>
      <Row index="670">
        <F>83</F>
      </Row>
      <Row index="671">
        <F>26</F>
      </Row>
      <Row index="672">
        <F>91</F>
      </Row>
      <Row index="673">
        <F>17</F>
      </Row>
      <Row index="674">
        <F>122</F>
      </Row>
      <Row index="675">
        <F>82</F>
      </Row>
      <Row index="676">
        <F>88</F>
      </Row>
      <Row index="677">
        <F>100</F>
      </Row>
      <Row index="678">
        <F>101</F>
      </Row>
      <Row index="679">
        <F>139</F>
      </Row>
      <Row index="680">
        <F>102</F>
      </Row>
      <Row index="681">
        <F>72</F>
      </Row>
      <Row index="682">
        <F>51</F>
      </Row>
      <Row index="683">
        <F>80</F>
      </Row>
      <Row index="684">
        <F>64</F>
      </Row>
      <Row index="685">
        <F>41</F>
      </Row>
      <Row index="686">
        <F>72</F>
      </Row>
      <Row index="687">
        <F>97</F>
      </Row>
      <Row index="688">
        <F>83</F>
      </Row>
      <Row index="689">
        <F>72</F>
      </Row>
      <Row index="690">
        <F>60</F>
      </Row>
      <Row index="691">
        <F>85</F>
      </Row>
      <Row index="692">
        <F>66</F>
      </Row>
      <Row index="693">
        <F>94</F>
      </Row>
      <Row index="694">
        <F>61</F>
      </Row>
      <Row index="695">
        <F>68</F>
      </Row>
      <Row index="696">
        <F>32</F>
      </Row>
      <Row index="697">
        <F>103</F>
      </Row>
      <Row index="698">
        <F>63</F>
      </Row>
      <Row index="699">
        <F>58</F>
      </Row>
      <Row index="700">
        <F>86</F>
      </Row>
      <Row index="701">
        <F>46</F>
      </Row>
      <Row index="702">
        <F>65</F>
      </Row>
      <Row index="703">
        <F>120</F>
      </Row>
      <Row index="704">
        <F>84</F>
      </Row>
      <Row index="705">
        <F>86</F>
      </Row>
      <Row index="706">
        <F>54</F>
      </Row>
      <Row index="707">
        <F>33</F>
      </Row>
      <Row index="708">
        <F>51</F>
      </Row>
      <Row index="709">
        <F>17</F>
      </Row>
      <Row index="710">
        <F>57</F>
      </Row>
      <Row index="711">
        <F>71</F>
      </Row>
      <Row index="712">
        <F>45</F>
      </Row>
      <Row index="713">
        <F>103</F>
      </Row>
      <Row index="714">
        <F>44</F>
      </Row>
      <Row index="715">
        <F>93</F>
      </Row>
      <Row index="716">
        <F>29</F>
      </Row>
      <Row index="717">
        <F>62</F>
      </Row>
      <Row index="718">
        <F>98</F>
      </Row>
      <Row index="719">
        <F>23</F>
      </Row>
      <Row index="720">
        <F>60</F>
      </Row>
      <Row index="721">
        <F>28</F>
      </Row>
      <Row index="722">
        <F>81</F>
      </Row>
      <Row index="723">
        <F>80</F>
      </Row>
      <Row index="724">
        <F>105</F>
      </Row>
      <Row index="725">
        <F>59</F>
      </Row>
      <Row index="726">
        <F>72</F>
      </Row>
      <Row index="727">
        <F>72</F>
      </Row>
      <Row index="728">
        <F>63</F>
      </Row>
      <Row index="729">
        <F>70</F>
      </Row>
      <Row index="730">
        <F>114</F>
      </Row>
      <Row index="731">
        <F>19</F>
      </Row>
      <Row index="732">
        <F>39</F>
      </Row>
      <Row index="733">
        <F>84</F>
      </Row>
      <Row index="734">
        <F>39</F>
      </Row>
      <Row index="735">
        <F>84</F>
      </Row>
      <Row index="736">
        <F>86</F>
      </Row>
      <Row index="737">
        <F>24</F>
      </Row>
      <Row index="738">
        <F>82</F>
      </Row>
      <Row index="739">
        <F>38</F>
      </Row>
      <Row index="740">
        <F>98</F>
      </Row>
      <Row index="741">
        <F>124</F>
      </Row>
      <Row index="742">
        <F>40</F>
      </Row>
      <Row index="743">
        <F>95</F>
      </Row>
      <Row index="744">
        <F>19</F>
      </Row>
      <Row index="745">
        <F>70</F>
      </Row>
      <Row index="746">
        <F>95</F>
      </Row>
      <Row index="747">
        <F>70</F>
      </Row>
      <Row index="748">
        <F>24</F>
      </Row>
      <Row index="749">
        <F>69</F>
      </Row>
      <Row index="750">
        <F>45</F>
      </Row>
      <Row index="751">
        <F>89</F>
      </Row>
      <Row index="752">
        <F>58</F>
      </Row>
      <Row index="753">
        <F>71</F>
      </Row>
      <Row index="754">
        <F>55</F>
      </Row>
      <Row index="755">
        <F>52</F>
      </Row>
      <Row index="756">
        <F>45</F>
      </Row>
      <Row index="757">
        <F>116</F>
      </Row>
      <Row index="758">
        <F>107</F>
      </Row>
      <Row index="759">
        <F>39</F>
      </Row>
      <Row index="760">
        <F>116</F>
      </Row>
      <Row index="761">
        <F>77</F>
      </Row>
      <Row index="762">
        <F>99</F>
      </Row>
      <Row index="763">
        <F>72</F>
      </Row>
      <Row index="764">
        <F>59</F>
      </Row>
      <Row index="765">
        <F>59</F>
      </Row>
      <Row index="766">
        <F>42</F>
      </Row>
      <Row index="767">
        <F>103</F>
      </Row>
      <Row index="768">
        <F>62</F>
      </Row>
      <Row index="769">
        <F>69</F>
      </Row>
      <Row index="770">
        <F>112</F>
      </Row>
      <Row index="771">
        <F>107</F>
      </Row>
      <Row index="772">
        <F>92</F>
      </Row>
      <Row index="773">
        <F>50</F>
      </Row>
      <Row index="774">
        <F>85</F>
      </Row>
      <Row index="775">
        <F>77</F>
      </Row>
      <Row index="776">
        <F>57</F>
      </Row>
      <Row index="777">
        <F>53</F>
      </Row>
      <Row index="778">
        <F>102</F>
      </Row>
      <Row index="779">
        <F>35</F>
      </Row>
      <Row index="780">
        <F>65</F>
      </Row>
      <Row index="781">
        <F>66</F>
      </Row>
      <Row index="782">
        <F>68</F>
      </Row>
      <Row index="783">
        <F>93</F>
      </Row>
      <Row index="784">
        <F>66</F>
      </Row>
      <Row index="785">
        <F>103</F>
      </Row>
      <Row index="786">
        <F>42</F>
      </Row>
      <Row index="787">
        <F>59</F>
      </Row>
      <Row index="788">
        <F>48</F>
      </Row>
      <Row index="789">
        <F>63</F>
      </Row>
      <Row index="790">
        <F>61</F>
      </Row>
      <Row index="791">
        <F>93</F>
      </Row>
      <Row index="792">
        <F>63</F>
      </Row>
      <Row index="793">
        <F>65</F>
      </Row>
      <Row index="794">
        <F>54</F>
      </Row>
      <Row index="795">
        <F>38</F>
      </Row>
      <Row index="796">
        <F>43</F>
      </Row>
      <Row index="797">
        <F>49</F>
      </Row>
      <Row index="798">
        <F>99</F>
      </Row>
      <Row index="799">
        <F>90</F>
      </Row>
      <Row index="800">
        <F>85</F>
      </Row>
      <Row index="801">
        <F>57</F>
      </Row>
      <Row index="802">
        <F>63</F>
      </Row>
      <Row index="803">
        <F>93</F>
      </Row>
      <Row index="804">
        <F>34</F>
      </Row>
      <Row index="805">
        <F>200</F>
      </Row>
      <Row index="806">
        <F>71</F>
      </Row>
      <Row index="807">
        <F>33</F>
      </Row>
      <Row index="808">
        <F>114</F>
      </Row>
      <Row index="809">
        <F>48</F>
      </Row>
      <Row index="810">
        <F>55</F>
      </Row>
      <Row index="811">
        <F>11</F>
      </Row>
      <Row index="812">
        <F>96</F>
      </Row>
      <Row index="813">
        <F>59</F>
      </Row>
      <Row index="814">
        <F>111</F>
      </Row>
      <Row index="815">
        <F>64</F>
      </Row>
      <Row index="816">
        <F>60</F>
      </Row>
      <Row index="817">
        <F>72</F>
      </Row>
      <Row index="818">
        <F>53</F>
      </Row>
      <Row index="819">
        <F>73</F>
      </Row>
      <Row index="820">
        <F>86</F>
      </Row>
      <Row index="821">
        <F>100</F>
      </Row>
      <Row index="822">
        <F>40</F>
      </Row>
      <Row index="823">
        <F>92</F>
      </Row>
      <Row index="824">
        <F>68</F>
      </Row>
      <Row index="825">
        <F>75</F>
      </Row>
      <Row index="826">
        <F>44</F>
      </Row>
      <Row index="827">
        <F>55</F>
      </Row>
      <Row index="828">
        <F>38</F>
      </Row>
      <Row index="829">
        <F>54</F>
      </Row>
      <Row index="830">
        <F>89</F>
      </Row>
      <Row index="831">
        <F>68</F>
      </Row>
      <Row index="832">
        <F>111</F>
      </Row>
      <Row index="833">
        <F>78</F>
      </Row>
      <Row index="834">
        <F>95</F>
      </Row>
      <Row index="835">
        <F>91</F>
      </Row>
      <Row index="836">
        <F>58</F>
      </Row>
      <Row index="837">
        <F>46</F>
      </Row>
      <Row index="838">
        <F>66</F>
      </Row>
      <Row index="839">
        <F>75</F>
      </Row>
      <Row index="840">
        <F>41</F>
      </Row>
      <Row index="841">
        <F>77</F>
      </Row>
      <Row index="842">
        <F>68</F>
      </Row>
      <Row index="843">
        <F>48</F>
      </Row>
      <Row index="844">
        <F>88</F>
      </Row>
      <Row index="845">
        <F>104</F>
      </Row>
      <Row index="846">
        <F>66</F>
      </Row>
      <Row index="847">
        <F>95</F>
      </Row>
      <Row index="848">
        <F>59</F>
      </Row>
      <Row index="849">
        <F>59</F>
      </Row>
      <Row index="850">
        <F>102</F>
      </Row>
      <Row index="851">
        <F>90</F>
      </Row>
      <Row index="852">
        <F>29</F>
      </Row>
      <Row index="853">
        <F>90</F>
      </Row>
      <Row index="854">
        <F>44</F>
      </Row>
      <Row index="855">
        <F>56</F>
      </Row>
      <Row index="856">
        <F>54</F>
      </Row>
      <Row index="857">
        <F>81</F>
      </Row>
      <Row index="858">
        <F>84</F>
      </Row>
      <Row index="859">
        <F>93</F>
      </Row>
      <Row index="860">
        <F>94</F>
      </Row>
      <Row index="861">
        <F>36</F>
      </Row>
      <Row index="862">
        <F>102</F>
      </Row>
      <Row index="863">
        <F>77</F>
      </Row>
      <Row index="864">
        <F>77</F>
      </Row>
      <Row index="865">
        <F>19</F>
      </Row>
      <Row index="866">
        <F>81</F>
      </Row>
      <Row index="867">
        <F>38</F>
      </Row>
      <Row index="868">
        <F>60</F>
      </Row>
      <Row index="869">
        <F>55</F>
      </Row>
      <Row index="870">
        <F>101</F>
      </Row>
      <Row index="871">
        <F>92</F>
      </Row>
      <Row index="872">
        <F>70</F>
      </Row>
      <Row index="873">
        <F>81</F>
      </Row>
      <Row index="874">
        <F>83</F>
      </Row>
      <Row index="875">
        <F>82</F>
      </Row>
      <Row index="876">
        <F>56</F>
      </Row>
      <Row index="877">
        <F>65</F>
      </Row>
      <Row index="878">
        <F>50</F>
      </Row>
      <Row index="879">
        <F>84</F>
      </Row>
      <Row index="880">
        <F>18</F>
      </Row>
      <Row index="881">
        <F>64</F>
      </Row>
      <Row index="882">
        <F>74</F>
      </Row>
      <Row index="883">
        <F>54</F>
      </Row>
      <Row index="884">
        <F>62</F>
      </Row>
      <Row index="885">
        <F>128</F>
      </Row>
      <Row index="886">
        <F>61</F>
      </Row>
      <Row index="887">
        <F>78</F>
      </Row>
      <Row index="888">
        <F>49</F>
      </Row>
      <Row index="889">
        <F>69</F>
      </Row>
      <Row index="890">
        <F>64</F>
      </Row>
      <Row index="891">
        <F>63</F>
      </Row>
      <Row index="892">
        <F>34</F>
      </Row>
      <Row index="893">
        <F>93</F>
      </Row>
      <Row index="894">
        <F>47</F>
      </Row>
      <Row index="895">
        <F>37</F>
      </Row>
      <Row index="896">
        <F>61</F>
      </Row>
      <Row index="897">
        <F>71</F>
      </Row>
      <Row index="898">
        <F>69</F>
      </Row>
      <Row index="899">
        <F>116</F>
      </Row>
      <Row index="900">
        <F>44</F>
      </Row>
      <Row index="901">
        <F>60</F>
      </Row>
      <Row index="902">
        <F>66</F>
      </Row>
      <Row index="903">
        <F>50</F>
      </Row>
      <Row index="904">
        <F>56</F>
      </Row>
      <Row index="905">
        <F>115</F>
      </Row>
      <Row index="906">
        <F>98</F>
      </Row>
      <Row index="907">
        <F>90</F>
      </Row>
      <Row index="908">
        <F>44</F>
      </Row>
      <Row index="909">
        <F>77</F>
      </Row>
      <Row index="910">
        <F>56</F>
      </Row>
      <Row index="911">
        <F>94</F>
      </Row>
      <Row index="912">
        <F>50</F>
      </Row>
      <Row index="913">
        <F>40</F>
      </Row>
      <Row index="914">
        <F>79</F>
      </Row>
      <Row index="915">
        <F>91</F>
      </Row>
      <Row index="916">
        <F>68</F>
      </Row>
      <Row index="917">
        <F>70</F>
      </Row>
      <Row index="918">
        <F>29</F>
      </Row>
      <Row index="919">
        <F>57</F>
      </Row>
      <Row index="920">
        <F>109</F>
      </Row>
      <Row index="921">
        <F>53</F>
      </Row>
      <Row index="922">
        <F>118</F>
      </Row>
      <Row index="923">
        <F>47</F>
      </Row>
      <Row index="924">
        <F>42</F>
      </Row>
      <Row index="925">
        <F>123</F>
      </Row>
      <Row index="926">
        <F>91</F>
      </Row>
      <Row index="927">
        <F>62</F>
      </Row>
      <Row index="928">
        <F>51</F>
      </Row>
      <Row index="929">
        <F>48</F>
      </Row>
      <Row index="930">
        <F>43</F>
      </Row>
      <Row index="931">
        <F>82</F>
      </Row>
      <Row index="932">
        <F>82</F>
      </Row>
      <Row index="933">
        <F>68</F>
      </Row>
      <Row index="934">
        <F>26</F>
      </Row>
      <Row index="935">
        <F>63</F>
      </Row>
      <Row index="936">
        <F>68</F>
      </Row>
      <Row index="937">
        <F>48</F>
      </Row>
      <Row index="938">
        <F>48</F>
      </Row>
      <Row index="939">
        <F>44</F>
      </Row>
      <Row index="940">
        <F>65</F>
      </Row>
      <Row index="941">
        <F>92</F>
      </Row>
      <Row index="942">
        <F>59</F>
      </Row>
      <Row index="943">
        <F>93</F>
      </Row>
      <Row index="944">
        <F>41</F>
      </Row>
      <Row index="945">
        <F>44</F>
      </Row>
      <Row index="946">
        <F>21</F>
      </Row>
      <Row index="947">
        <F>99</F>
      </Row>
      <Row index="948">
        <F>75</F>
      </Row>
      <Row index="949">
        <F>29</F>
      </Row>
      <Row index="950">
        <F>37</F>
      </Row>
      <Row index="951">
        <F>33</F>
      </Row>
      <Row index="952">
        <F>54</F>
      </Row>
      <Row index="953">
        <F>44</F>
      </Row>
      <Row index="954">
        <F>60</F>
      </Row>
      <Row index="955">
        <F>46</F>
      </Row>
      <Row index="956">
        <F>27</F>
      </Row>
      <Row index="957">
        <F>46</F>
      </Row>
      <Row index="958">
        <F>36</F>
      </Row>
      <Row index="959">
        <F>93</F>
      </Row>
      <Row index="960">
        <F>48</F>
      </Row>
      <Row index="961">
        <F>29</F>
      </Row>
      <Row index="962">
        <F>112</F>
      </Row>
      <Row index="963">
        <F>80</F>
      </Row>
      <Row index="964">
        <F>75</F>
      </Row>
      <Row index="965">
        <F>27</F>
      </Row>
      <Row index="966">
        <F>76</F>
      </Row>
      <Row index="967">
        <F>90</F>
      </Row>
      <Row index="968">
        <F>127</F>
      </Row>
      <Row index="969">
        <F>94</F>
      </Row>
      <Row index="970">
        <F>68</F>
      </Row>
      <Row index="971">
        <F>60</F>
      </Row>
      <Row index="972">
        <F>12</F>
      </Row>
      <Row index="973">
        <F>83</F>
      </Row>
      <Row index="974">
        <F>98</F>
      </Row>
      <Row index="975">
        <F>46</F>
      </Row>
      <Row index="976">
        <F>67</F>
      </Row>
      <Row index="977">
        <F>46</F>
      </Row>
      <Row index="978">
        <F>130</F>
      </Row>
      <Row index="979">
        <F>77</F>
      </Row>
      <Row index="980">
        <F>78</F>
      </Row>
      <Row index="981">
        <F>67</F>
      </Row>
      <Row index="982">
        <F>56</F>
      </Row>
      <Row index="983">
        <F>92</F>
      </Row>
      <Row index="984">
        <F>56</F>
      </Row>
      <Row index="985">
        <F>45</F>
      </Row>
      <Row index="986">
        <F>32</F>
      </Row>
      <Row index="987">
        <F>84</F>
      </Row>
      <Row index="988">
        <F>53</F>
      </Row>
      <Row index="989">
        <F>81</F>
      </Row>
      <Row index="990">
        <F>80</F>
      </Row>
      <Row index="991">
        <F>67</F>
      </Row>
      <Row index="992">
        <F>63</F>
      </Row>
      <Row index="993">
        <F>68</F>
      </Row>
      <Row index="994">
        <F>42</F>
      </Row>
      <Row index="995">
        <F>100</F>
      </Row>
      <Row index="996">
        <F>91</F>
      </Row>
      <Row index="997">
        <F>50</F>
      </Row>
      <Row index="998">
        <F>44</F>
      </Row>
      <Row index="999">
        <F>64</F>
      </Row>
      <Row index="1000">
        <F>90</F>
      </Row>
      <Row index="1001">
        <F>49</F>
      </Row>
      <Row index="1002">
        <F>127</F>
      </Row>
      <Row index="1003">
        <F>27</F>
      </Row>
      <Row index="1004">
        <F>52</F>
      </Row>
      <Row index="1005">
        <F>48</F>
      </Row>
      <Row index="1006">
        <F>76</F>
      </Row>
      <Row index="1007">
        <F>123</F>
      </Row>
      <Row index="1008">
        <F>73</F>
      </Row>
      <Row index="1009">
        <F>43</F>
      </Row>
      <Row index="1010">
        <F>43</F>
      </Row>
      <Row index="1011">
        <F>82</F>
      </Row>
      <Row index="1012">
        <F>65</F>
      </Row>
      <Row index="1013">
        <F>73</F>
      </Row>
      <Row index="1014">
        <F>54</F>
      </Row>
      <Row index="1015">
        <F>78</F>
      </Row>
      <Row index="1016">
        <F>65</F>
      </Row>
      <Row index="1017">
        <F>39</F>
      </Row>
      <Row index="1018">
        <F>33</F>
      </Row>
      <Row index="1019">
        <F>79</F>
      </Row>
      <Row index="1020">
        <F>88</F>
      </Row>
      <Row index="1021">
        <F>77</F>
      </Row>
      <Row index="1022">
        <F>70</F>
      </Row>
      <Row index="1023">
        <F>44</F>
      </Row>
      <Row index="1024">
        <F>43</F>
      </Row>
      <Row index="1025">
        <F>94</F>
      </Row>
      <Row index="1026">
        <F>108</F>
      </Row>
      <Row index="1027">
        <F>56</F>
      </Row>
      <Row index="1028">
        <F>106</F>
      </Row>
      <Row index="1029">
        <F>74</F>
      </Row>
      <Row index="1030">
        <F>98</F>
      </Row>
      <Row index="1031">
        <F>63</F>
      </Row>
      <Row index="1032">
        <F>63</F>
      </Row>
      <Row index="1033">
        <F>68</F>
      </Row>
      <Row index="1034">
        <F>116</F>
      </Row>
      <Row index="1035">
        <F>74</F>
      </Row>
      <Row index="1036">
        <F>46</F>
      </Row>
      <Row index="1037">
        <F>52</F>
      </Row>
      <Row index="1038">
        <F>87</F>
      </Row>
      <Row index="1039">
        <F>40</F>
      </Row>
      <Row index="1040">
        <F>70</F>
      </Row>
      <Row index="1041">
        <F>46</F>
      </Row>
      <Row index="1042">
        <F>109</F>
      </Row>
      <Row index="1043">
        <F>64</F>
      </Row>
      <Row index="1044">
        <F>53</F>
      </Row>
      <Row index="1045">
        <F>90</F>
      </Row>
      <Row index="1046">
        <F>26</F>
      </Row>
      <Row index="1047">
        <F>35</F>
      </Row>
      <Row index="1048">
        <F>123</F>
      </Row>
      <Row index="1049">
        <F>67</F>
      </Row>
      <Row index="1050">
        <F>58</F>
      </Row>
      <Row index="1051">
        <F>27</F>
      </Row>
      <Row index="1052">
        <F>92</F>
      </Row>
      <Row index="1053">
        <F>94</F>
      </Row>
      <Row index="1054">
        <F>52</F>
      </Row>
      <Row index="1055">
        <F>42</F>
      </Row>
      <Row index="1056">
        <F>105</F>
      </Row>
      <Row index="1057">
        <F>50</F>
      </Row>
      <Row index="1058">
        <F>93</F>
      </Row>
      <Row index="1059">
        <F>74</F>
      </Row>
      <Row index="1060">
        <F>61</F>
      </Row>
      <Row index="1061">
        <F>61</F>
      </Row>
      <Row index="1062">
        <F>36</F>
      </Row>
      <Row index="1063">
        <F>69</F>
      </Row>
      <Row index="1064">
        <F>96</F>
      </Row>
      <Row index="1065">
        <F>65</F>
      </Row>
      <Row index="1066">
        <F>72</F>
      </Row>
      <Row index="1067">
        <F>75</F>
      </Row>
      <Row index="1068">
        <F>34</F>
      </Row>
      <Row index="1069">
        <F>55</F>
      </Row>
      <Row index="1070">
        <F>50</F>
      </Row>
      <Row index="1071">
        <F>55</F>
      </Row>
      <Row index="1072">
        <F>72</F>
      </Row>
      <Row index="1073">
        <F>84</F>
      </Row>
      <Row index="1074">
        <F>118</F>
      </Row>
      <Row index="1075">
        <F>80</F>
      </Row>
      <Row index="1076">
        <F>32</F>
      </Row>
      <Row index="1077">
        <F>62</F>
      </Row>
      <Row index="1078">
        <F>21</F>
      </Row>
      <Row index="1079">
        <F>77</F>
      </Row>
      <Row index="1080">
        <F>85</F>
      </Row>
      <Row index="1081">
        <F>39</F>
      </Row>
      <Row index="1082">
        <F>74</F>
      </Row>
      <Row index="1083">
        <F>58</F>
      </Row>
      <Row index="1084">
        <F>45</F>
      </Row>
      <Row index="1085">
        <F>99</F>
      </Row>
      <Row index="1086">
        <F>42</F>
      </Row>
      <Row index="1087">
        <F>59</F>
      </Row>
      <Row index="1088">
        <F>45</F>
      </Row>
      <Row index="1089">
        <F>90</F>
      </Row>
      <Row index="1090">
        <F>83</F>
      </Row>
      <Row index="1091">
        <F>103</F>
      </Row>
      <Row index="1092">
        <F>58</F>
      </Row>
      <Row index="1093">
        <F>83</F>
      </Row>
      <Row index="1094">
        <F>82</F>
      </Row>
      <Row index="1095">
        <F>47</F>
      </Row>
      <Row index="1096">
        <F>81</F>
      </Row>
      <Row index="1097">
        <F>55</F>
      </Row>
      <Row index="1098">
        <F>109</F>
      </Row>
      <Row index="1099">
        <F>48</F>
      </Row>
      <Row index="1100">
        <F>103</F>
      </Row>
      <Row index="1101">
        <F>130</F>
      </Row>
      <Row index="1102">
        <F>58</F>
      </Row>
      <Row index="1103">
        <F>61</F>
      </Row>
      <Row index="1104">
        <F>101</F>
      </Row>
      <Row index="1105">
        <F>92</F>
      </Row>
      <Row index="1106">
        <F>84</F>
      </Row>
      <Row index="1107">
        <F>105</F>
      </Row>
      <Row index="1108">
        <F>73</F>
      </Row>
      <Row index="1109">
        <F>101</F>
      </Row>
      <Row index="1110">
        <F>47</F>
      </Row>
      <Row index="1111">
        <F>58</F>
      </Row>
      <Row index="1112">
        <F>63</F>
      </Row>
      <Row index="1113">
        <F>48</F>
      </Row>
      <Row index="1114">
        <F>41</F>
      </Row>
      <Row index="1115">
        <F>91</F>
      </Row>
      <Row index="1116">
        <F>57</F>
      </Row>
      <Row index="1117">
        <F>67</F>
      </Row>
      <Row index="1118">
        <F>22</F>
      </Row>
      <Row index="1119">
        <F>93</F>
      </Row>
      <Row index="1120">
        <F>36</F>
      </Row>
      <Row index="1121">
        <F>49</F>
      </Row>
      <Row index="1122">
        <F>76</F>
      </Row>
      <Row index="1123">
        <F>84</F>
      </Row>
      <Row index="1124">
        <F>99</F>
      </Row>
      <Row index="1125">
        <F>51</F>
      </Row>
      <Row index="1126">
        <F>132</F>
      </Row>
      <Row index="1127">
        <F>48</F>
      </Row>
      <Row index="1128">
        <F>56</F>
      </Row>
      <Row index="1129">
        <F>46</F>
      </Row>
      <Row index="1130">
        <F>36</F>
      </Row>
      <Row index="1131">
        <F>52</F>
      </Row>
      <Row index="1132">
        <F>130</F>
      </Row>
      <Row index="1133">
        <F>87</F>
      </Row>
      <Row index="1134">
        <F>25</F>
      </Row>
      <Row index="1135">
        <F>39</F>
      </Row>
      <Row index="1136">
        <F>96</F>
      </Row>
      <Row index="1137">
        <F>62</F>
      </Row>
      <Row index="1138">
        <F>142</F>
      </Row>
      <Row index="1139">
        <F>86</F>
      </Row>
      <Row index="1140">
        <F>73</F>
      </Row>
      <Row index="1141">
        <F>60</F>
      </Row>
      <Row index="1142">
        <F>61</F>
      </Row>
      <Row index="1143">
        <F>62</F>
      </Row>
      <Row index="1144">
        <F>68</F>
      </Row>
      <Row index="1145">
        <F>61</F>
      </Row>
      <Row index="1146">
        <F>65</F>
      </Row>
      <Row index="1147">
        <F>22</F>
      </Row>
      <Row index="1148">
        <F>45</F>
      </Row>
      <Row index="1149">
        <F>42</F>
      </Row>
      <Row index="1150">
        <F>88</F>
      </Row>
      <Row index="1151">
        <F>45</F>
      </Row>
      <Row index="1152">
        <F>98</F>
      </Row>
      <Row index="1153">
        <F>45</F>
      </Row>
      <Row index="1154">
        <F>81</F>
      </Row>
      <Row index="1155">
        <F>92</F>
      </Row>
      <Row index="1156">
        <F>116</F>
      </Row>
      <Row index="1157">
        <F>72</F>
      </Row>
      <Row index="1158">
        <F>63</F>
      </Row>
      <Row index="1159">
        <F>57</F>
      </Row>
      <Row index="1160">
        <F>64</F>
      </Row>
      <Row index="1161">
        <F>72</F>
      </Row>
      <Row index="1162">
        <F>87</F>
      </Row>
      <Row index="1163">
        <F>70</F>
      </Row>
      <Row index="1164">
        <F>118</F>
      </Row>
      <Row index="1165">
        <F>59</F>
      </Row>
      <Row index="1166">
        <F>64</F>
      </Row>
      <Row index="1167">
        <F>49</F>
      </Row>
      <Row index="1168">
        <F>63</F>
      </Row>
      <Row index="1169">
        <F>58</F>
      </Row>
      <Row index="1170">
        <F>58</F>
      </Row>
      <Row index="1171">
        <F>61</F>
      </Row>
      <Row index="1172">
        <F>47</F>
      </Row>
      <Row index="1173">
        <F>73</F>
      </Row>
      <Row index="1174">
        <F>49</F>
      </Row>
      <Row index="1175">
        <F>51</F>
      </Row>
      <Row index="1176">
        <F>74</F>
      </Row>
      <Row index="1177">
        <F>83</F>
      </Row>
      <Row index="1178">
        <F>36</F>
      </Row>
      <Row index="1179">
        <F>56</F>
      </Row>
      <Row index="1180">
        <F>36</F>
      </Row>
      <Row index="1181">
        <F>93</F>
      </Row>
      <Row index="1182">
        <F>115</F>
      </Row>
      <Row index="1183">
        <F>41</F>
      </Row>
      <Row index="1184">
        <F>43</F>
      </Row>
      <Row index="1185">
        <F>66</F>
      </Row>
      <Row index="1186">
        <F>68</F>
      </Row>
      <Row index="1187">
        <F>62</F>
      </Row>
      <Row index="1188">
        <F>84</F>
      </Row>
      <Row index="1189">
        <F>75</F>
      </Row>
      <Row index="1190">
        <F>37</F>
      </Row>
      <Row index="1191">
        <F>73</F>
      </Row>
      <Row index="1192">
        <F>69</F>
      </Row>
      <Row index="1193">
        <F>51</F>
      </Row>
      <Row index="1194">
        <F>63</F>
      </Row>
      <Row index="1195">
        <F>78</F>
      </Row>
      <Row index="1196">
        <F>80</F>
      </Row>
      <Row index="1197">
        <F>56</F>
      </Row>
      <Row index="1198">
        <F>45</F>
      </Row>
      <Row index="1199">
        <F>53</F>
      </Row>
      <Row index="1200">
        <F>87</F>
      </Row>
      <Row index="1201">
        <F>56</F>
      </Row>
      <Row index="1202">
        <F>54</F>
      </Row>
      <Row index="1203">
        <F>80</F>
      </Row>
      <Row index="1204">
        <F>69</F>
      </Row>
      <Row index="1205">
        <F>61</F>
      </Row>
      <Row index="1206">
        <F>65</F>
      </Row>
      <Row index="1207">
        <F>89</F>
      </Row>
      <Row index="1208">
        <F>92</F>
      </Row>
      <Row index="1209">
        <F>56</F>
      </Row>
      <Row index="1210">
        <F>94</F>
      </Row>
      <Row index="1211">
        <F>78</F>
      </Row>
      <Row index="1212">
        <F>81</F>
      </Row>
      <Row index="1213">
        <F>79</F>
      </Row>
      <Row index="1214">
        <F>68</F>
      </Row>
      <Row index="1215">
        <F>109</F>
      </Row>
      <Row index="1216">
        <F>40</F>
      </Row>
      <Row index="1217">
        <F>65</F>
      </Row>
      <Row index="1218">
        <F>97</F>
      </Row>
      <Row index="1219">
        <F>36</F>
      </Row>
      <Row index="1220">
        <F>94</F>
      </Row>
      <Row index="1221">
        <F>47</F>
      </Row>
      <Row index="1222">
        <F>120</F>
      </Row>
      <Row index="1223">
        <F>104</F>
      </Row>
      <Row index="1224">
        <F>33</F>
      </Row>
      <Row index="1225">
        <F>55</F>
      </Row>
      <Row index="1226">
        <F>61</F>
      </Row>
      <Row index="1227">
        <F>100</F>
      </Row>
      <Row index="1228">
        <F>78</F>
      </Row>
      <Row index="1229">
        <F>77</F>
      </Row>
      <Row index="1230">
        <F>74</F>
      </Row>
      <Row index="1231">
        <F>102</F>
      </Row>
      <Row index="1232">
        <F>64</F>
      </Row>
      <Row index="1233">
        <F>59</F>
      </Row>
      <Row index="1234">
        <F>78</F>
      </Row>
      <Row index="1235">
        <F>91</F>
      </Row>
      <Row index="1236">
        <F>78</F>
      </Row>
      <Row index="1237">
        <F>93</F>
      </Row>
      <Row index="1238">
        <F>57</F>
      </Row>
      <Row index="1239">
        <F>19</F>
      </Row>
      <Row index="1240">
        <F>85</F>
      </Row>
      <Row index="1241">
        <F>72</F>
      </Row>
      <Row index="1242">
        <F>77</F>
      </Row>
      <Row index="1243">
        <F>92</F>
      </Row>
      <Row index="1244">
        <F>68</F>
      </Row>
      <Row index="1245">
        <F>26</F>
      </Row>
      <Row index="1246">
        <F>75</F>
      </Row>
      <Row index="1247">
        <F>65</F>
      </Row>
      <Row index="1248">
        <F>56</F>
      </Row>
      <Row index="1249">
        <F>97</F>
      </Row>
      <Row index="1250">
        <F>77</F>
      </Row>
      <Row index="1251">
        <F>38</F>
      </Row>
      <Row index="1252">
        <F>88</F>
      </Row>
      <Row index="1253">
        <F>99</F>
      </Row>
      <Row index="1254">
        <F>95</F>
      </Row>
      <Row index="1255">
        <F>87</F>
      </Row>
      <Row index="1256">
        <F>53</F>
      </Row>
      <Row index="1257">
        <F>94</F>
      </Row>
      <Row index="1258">
        <F>92</F>
      </Row>
      <Row index="1259">
        <F>98</F>
      </Row>
      <Row index="1260">
        <F>69</F>
      </Row>
      <Row index="1261">
        <F>137</F>
      </Row>
      <Row index="1262">
        <F>77</F>
      </Row>
      <Row index="1263">
        <F>120</F>
      </Row>
      <Row index="1264">
        <F>66</F>
      </Row>
      <Row index="1265">
        <F>74</F>
      </Row>
      <Row index="1266">
        <F>55</F>
      </Row>
      <Row index="1267">
        <F>52</F>
      </Row>
      <Row index="1268">
        <F>64</F>
      </Row>
      <Row index="1269">
        <F>54</F>
      </Row>
      <Row index="1270">
        <F>81</F>
      </Row>
      <Row index="1271">
        <F>52</F>
      </Row>
      <Row index="1272">
        <F>73</F>
      </Row>
      <Row index="1273">
        <F>57</F>
      </Row>
      <Row index="1274">
        <F>49</F>
      </Row>
      <Row index="1275">
        <F>50</F>
      </Row>
      <Row index="1276">
        <F>91</F>
      </Row>
      <Row index="1277">
        <F>82</F>
      </Row>
      <Row index="1278">
        <F>91</F>
      </Row>
      <Row index="1279">
        <F>81</F>
      </Row>
      <Row index="1280">
        <F>30</F>
      </Row>
      <Row index="1281">
        <F>49</F>
      </Row>
      <Row index="1282">
        <F>31</F>
      </Row>
      <Row index="1283">
        <F>88</F>
      </Row>
      <Row index="1284">
        <F>35</F>
      </Row>
      <Row index="1285">
        <F>76</F>
      </Row>
      <Row index="1286">
        <F>76</F>
      </Row>
      <Row index="1287">
        <F>59</F>
      </Row>
      <Row index="1288">
        <F>35</F>
      </Row>
      <Row index="1289">
        <F>89</F>
      </Row>
      <Row index="1290">
        <F>93</F>
      </Row>
      <Row index="1291">
        <F>82</F>
      </Row>
      <Row index="1292">
        <F>71</F>
      </Row>
      <Row index="1293">
        <F>20</F>
      </Row>
      <Row index="1294">
        <F>71</F>
      </Row>
      <Row index="1295">
        <F>69</F>
      </Row>
      <Row index="1296">
        <F>51</F>
      </Row>
      <Row index="1297">
        <F>117</F>
      </Row>
      <Row index="1298">
        <F>83</F>
      </Row>
      <Row index="1299">
        <F>102</F>
      </Row>
      <Row index="1300">
        <F>85</F>
      </Row>
      <Row index="1301">
        <F>54</F>
      </Row>
      <Row index="1302">
        <F>89</F>
      </Row>
      <Row index="1303">
        <F>43</F>
      </Row>
      <Row index="1304">
        <F>90</F>
      </Row>
      <Row index="1305">
        <F>76</F>
      </Row>
      <Row index="1306">
        <F>59</F>
      </Row>
      <Row index="1307">
        <F>68</F>
      </Row>
      <Row index="1308">
        <F>46</F>
      </Row>
      <Row index="1309">
        <F>96</F>
      </Row>
      <Row index="1310">
        <F>33</F>
      </Row>
      <Row index="1311">
        <F>77</F>
      </Row>
      <Row index="1312">
        <F>58</F>
      </Row>
      <Row index="1313">
        <F>82</F>
      </Row>
      <Row index="1314">
        <F>60</F>
      </Row>
      <Row index="1315">
        <F>54</F>
      </Row>
      <Row index="1316">
        <F>90</F>
      </Row>
      <Row index="1317">
        <F>65</F>
      </Row>
      <Row index="1318">
        <F>23</F>
      </Row>
      <Row index="1319">
        <F>57</F>
      </Row>
      <Row index="1320">
        <F>50</F>
      </Row>
      <Row index="1321">
        <F>47</F>
      </Row>
      <Row index="1322">
        <F>55</F>
      </Row>
      <Row index="1323">
        <F>67</F>
      </Row>
      <Row index="1324">
        <F>49</F>
      </Row>
      <Row index="1325">
        <F>31</F>
      </Row>
      <Row index="1326">
        <F>51</F>
      </Row>
      <Row index="1327">
        <F>41</F>
      </Row>
      <Row index="1328">
        <F>60</F>
      </Row>
      <Row index="1329">
        <F>31</F>
      </Row>
      <Row index="1330">
        <F>109</F>
      </Row>
      <Row index="1331">
        <F>58</F>
      </Row>
      <Row index="1332">
        <F>113</F>
      </Row>
      <Row index="1333">
        <F>83</F>
      </Row>
      <Row index="1334">
        <F>61</F>
      </Row>
      <Row index="1335">
        <F>76</F>
      </Row>
      <Row index="1336">
        <F>43</F>
      </Row>
      <Row index="1337">
        <F>98</F>
      </Row>
      <Row index="1338">
        <F>57</F>
      </Row>
      <Row index="1339">
        <F>84</F>
      </Row>
      <Row index="1340">
        <F>40</F>
      </Row>
      <Row index="1341">
        <F>83</F>
      </Row>
      <Row index="1342">
        <F>75</F>
      </Row>
      <Row index="1343">
        <F>83</F>
      </Row>
      <Row index="1344">
        <F>34</F>
      </Row>
      <Row index="1345">
        <F>57</F>
      </Row>
      <Row index="1346">
        <F>70</F>
      </Row>
      <Row index="1347">
        <F>126</F>
      </Row>
      <Row index="1348">
        <F>92</F>
      </Row>
      <Row index="1349">
        <F>34</F>
      </Row>
      <Row index="1350">
        <F>103</F>
      </Row>
      <Row index="1351">
        <F>70</F>
      </Row>
      <Row index="1352">
        <F>68</F>
      </Row>
      <Row index="1353">
        <F>94</F>
      </Row>
      <Row index="1354">
        <F>111</F>
      </Row>
      <Row index="1355">
        <F>85</F>
      </Row>
      <Row index="1356">
        <F>96</F>
      </Row>
      <Row index="1357">
        <F>61</F>
      </Row>
      <Row index="1358">
        <F>99</F>
      </Row>
      <Row index="1359">
        <F>77</F>
      </Row>
      <Row index="1360">
        <F>58</F>
      </Row>
      <Row index="1361">
        <F>63</F>
      </Row>
      <Row index="1362">
        <F>79</F>
      </Row>
      <Row index="1363">
        <F>62</F>
      </Row>
      <Row index="1364">
        <F>70</F>
      </Row>
      <Row index="1365">
        <F>99</F>
      </Row>
      <Row index="1366">
        <F>128</F>
      </Row>
      <Row index="1367">
        <F>77</F>
      </Row>
      <Row index="1368">
        <F>63</F>
      </Row>
      <Row index="1369">
        <F>52</F>
      </Row>
      <Row index="1370">
        <F>93</F>
      </Row>
      <Row index="1371">
        <F>79</F>
      </Row>
      <Row index="1372">
        <F>72</F>
      </Row>
      <Row index="1373">
        <F>53</F>
      </Row>
      <Row index="1374">
        <F>53</F>
      </Row>
      <Row index="1375">
        <F>84</F>
      </Row>
      <Row index="1376">
        <F>56</F>
      </Row>
      <Row index="1377">
        <F>55</F>
      </Row>
      <Row index="1378">
        <F>63</F>
      </Row>
      <Row index="1379">
        <F>78</F>
      </Row>
      <Row index="1380">
        <F>24</F>
      </Row>
      <Row index="1381">
        <F>76</F>
      </Row>
      <Row index="1382">
        <F>72</F>
      </Row>
      <Row index="1383">
        <F>55</F>
      </Row>
      <Row index="1384">
        <F>97</F>
      </Row>
      <Row index="1385">
        <F>71</F>
      </Row>
      <Row index="1386">
        <F>76</F>
      </Row>
      <Row index="1387">
        <F>45</F>
      </Row>
      <Row index="1388">
        <F>76</F>
      </Row>
      <Row index="1389">
        <F>117</F>
      </Row>
      <Row index="1390">
        <F>54</F>
      </Row>
      <Row index="1391">
        <F>87</F>
      </Row>
      <Row index="1392">
        <F>45</F>
      </Row>
      <Row index="1393">
        <F>53</F>
      </Row>
      <Row index="1394">
        <F>59</F>
      </Row>
      <Row index="1395">
        <F>55</F>
      </Row>
      <Row index="1396">
        <F>49</F>
      </Row>
      <Row index="1397">
        <F>74</F>
      </Row>
      <Row index="1398">
        <F>69</F>
      </Row>
      <Row index="1399">
        <F>73</F>
      </Row>
      <Row index="1400">
        <F>107</F>
      </Row>
      <Row index="1401">
        <F>122</F>
      </Row>
      <Row index="1402">
        <F>81</F>
      </Row>
      <Row index="1403">
        <F>70</F>
      </Row>
      <Row index="1404">
        <F>152</F>
      </Row>
      <Row index="1405">
        <F>62</F>
      </Row>
      <Row index="1406">
        <F>58</F>
      </Row>
      <Row index="1407">
        <F>74</F>
      </Row>
      <Row index="1408">
        <F>129</F>
      </Row>
      <Row index="1409">
        <F>110</F>
      </Row>
      <Row index="1410">
        <F>103</F>
      </Row>
      <Row index="1411">
        <F>47</F>
      </Row>
      <Row index="1412">
        <F>44</F>
      </Row>
      <Row index="1413">
        <F>65</F>
      </Row>
      <Row index="1414">
        <F>66</F>
      </Row>
      <Row index="1415">
        <F>100</F>
      </Row>
      <Row index="1416">
        <F>83</F>
      </Row>
      <Row index="1417">
        <F>83</F>
      </Row>
      <Row index="1418">
        <F>33</F>
      </Row>
      <Row index="1419">
        <F>111</F>
      </Row>
      <Row index="1420">
        <F>71</F>
      </Row>
      <Row index="1421">
        <F>62</F>
      </Row>
      <Row index="1422">
        <F>70</F>
      </Row>
      <Row index="1423">
        <F>66</F>
      </Row>
      <Row index="1424">
        <F>62</F>
      </Row>
      <Row index="1425">
        <F>84</F>
      </Row>
      <Row index="1426">
        <F>60</F>
      </Row>
      <Row index="1427">
        <F>52</F>
      </Row>
      <Row index="1428">
        <F>84</F>
      </Row>
      <Row index="1429">
        <F>127</F>
      </Row>
      <Row index="1430">
        <F>68</F>
      </Row>
      <Row index="1431">
        <F>37</F>
      </Row>
      <Row index="1432">
        <F>123</F>
      </Row>
      <Row index="1433">
        <F>110</F>
      </Row>
      <Row index="1434">
        <F>63</F>
      </Row>
      <Row index="1435">
        <F>110</F>
      </Row>
      <Row index="1436">
        <F>25</F>
      </Row>
      <Row index="1437">
        <F>79</F>
      </Row>
      <Row index="1438">
        <F>81</F>
      </Row>
      <Row index="1439">
        <F>53</F>
      </Row>
      <Row index="1440">
        <F>110</F>
      </Row>
      <Row index="1441">
        <F>33</F>
      </Row>
      <Row index="1442">
        <F>89</F>
      </Row>
      <Row index="1443">
        <F>104</F>
      </Row>
      <Row index="1444">
        <F>53</F>
      </Row>
      <Row index="1445">
        <F>41</F>
      </Row>
      <Row index="1446">
        <F>117</F>
      </Row>
      <Row index="1447">
        <F>25</F>
      </Row>
      <Row index="1448">
        <F>147</F>
      </Row>
      <Row index="1449">
        <F>74</F>
      </Row>
      <Row index="1450">
        <F>32</F>
      </Row>
      <Row index="1451">
        <F>84</F>
      </Row>
      <Row index="1452">
        <F>99</F>
      </Row>
      <Row index="1453">
        <F>88</F>
      </Row>
      <Row index="1454">
        <F>92</F>
      </Row>
      <Row index="1455">
        <F>138</F>
      </Row>
      <Row index="1456">
        <F>93</F>
      </Row>
      <Row index="1457">
        <F>78</F>
      </Row>
      <Row index="1458">
        <F>54</F>
      </Row>
      <Row index="1459">
        <F>72</F>
      </Row>
      <Row index="1460">
        <F>88</F>
      </Row>
      <Row index="1461">
        <F>67</F>
      </Row>
      <Row index="1462">
        <F>113</F>
      </Row>
      <Row index="1463">
        <F>52</F>
      </Row>
      <Row index="1464">
        <F>115</F>
      </Row>
      <Row index="1465">
        <F>105</F>
      </Row>
      <Row index="1466">
        <F>59</F>
      </Row>
      <Row index="1467">
        <F>81</F>
      </Row>
      <Row index="1468">
        <F>84</F>
      </Row>
      <Row index="1469">
        <F>44</F>
      </Row>
      <Row index="1470">
        <F>49</F>
      </Row>
      <Row index="1471">
        <F>30</F>
      </Row>
      <Row index="1472">
        <F>72</F>
      </Row>
      <Row index="1473">
        <F>57</F>
      </Row>
      <Row index="1474">
        <F>72</F>
      </Row>
      <Row index="1475">
        <F>73</F>
      </Row>
      <Row index="1476">
        <F>29</F>
      </Row>
      <Row index="1477">
        <F>129</F>
      </Row>
      <Row index="1478">
        <F>99</F>
      </Row>
      <Row index="1479">
        <F>69</F>
      </Row>
      <Row index="1480">
        <F>28</F>
      </Row>
      <Row index="1481">
        <F>94</F>
      </Row>
      <Row index="1482">
        <F>89</F>
      </Row>
      <Row index="1483">
        <F>46</F>
      </Row>
      <Row index="1484">
        <F>64</F>
      </Row>
      <Row index="1485">
        <F>93</F>
      </Row>
      <Row index="1486">
        <F>61</F>
      </Row>
      <Row index="1487">
        <F>70</F>
      </Row>
      <Row index="1488">
        <F>106</F>
      </Row>
      <Row index="1489">
        <F>113</F>
      </Row>
      <Row index="1490">
        <F>93</F>
      </Row>
      <Row index="1491">
        <F>102</F>
      </Row>
      <Row index="1492">
        <F>101</F>
      </Row>
      <Row index="1493">
        <F>71</F>
      </Row>
      <Row index="1494">
        <F>68</F>
      </Row>
      <Row index="1495">
        <F>71</F>
      </Row>
      <Row index="1496">
        <F>100</F>
      </Row>
      <Row index="1497">
        <F>84</F>
      </Row>
      <Row index="1498">
        <F>82</F>
      </Row>
      <Row index="1499">
        <F>45</F>
      </Row>
      <Row index="1500">
        <F>56</F>
      </Row>
      <Row index="1501">
        <F>52</F>
      </Row>
      <Row index="1502">
        <F>95</F>
      </Row>
      <Row index="1503">
        <F>88</F>
      </Row>
      <Row index="1504">
        <F>72</F>
      </Row>
      <Row index="1505">
        <F>95</F>
      </Row>
      <Row index="1506">
        <F>43</F>
      </Row>
      <Row index="1507">
        <F>68</F>
      </Row>
      <Row index="1508">
        <F>107</F>
      </Row>
      <Row index="1509">
        <F>82</F>
      </Row>
      <Row index="1510">
        <F>115</F>
      </Row>
      <Row index="1511">
        <F>81</F>
      </Row>
      <Row index="1512">
        <F>58</F>
      </Row>
      <Row index="1513">
        <F>27</F>
      </Row>
      <Row index="1514">
        <F>86</F>
      </Row>
      <Row index="1515">
        <F>99</F>
      </Row>
      <Row index="1516">
        <F>86</F>
      </Row>
      <Row index="1517">
        <F>84</F>
      </Row>
      <Row index="1518">
        <F>46</F>
      </Row>
      <Row index="1519">
        <F>119</F>
      </Row>
      <Row index="1520">
        <F>75</F>
      </Row>
      <Row index="1521">
        <F>60</F>
      </Row>
      <Row index="1522">
        <F>137</F>
      </Row>
      <Row index="1523">
        <F>56</F>
      </Row>
      <Row index="1524">
        <F>65</F>
      </Row>
      <Row index="1525">
        <F>93</F>
      </Row>
      <Row index="1526">
        <F>56</F>
      </Row>
      <Row index="1527">
        <F>38</F>
      </Row>
      <Row index="1528">
        <F>62</F>
      </Row>
      <Row index="1529">
        <F>121</F>
      </Row>
      <Row index="1530">
        <F>166</F>
      </Row>
      <Row index="1531">
        <F>74</F>
      </Row>
      <Row index="1532">
        <F>49</F>
      </Row>
      <Row index="1533">
        <F>62</F>
      </Row>
      <Row index="1534">
        <F>148</F>
      </Row>
      <Row index="1535">
        <F>58</F>
      </Row>
      <Row index="1536">
        <F>91</F>
      </Row>
      <Row index="1537">
        <F>87</F>
      </Row>
      <Row index="1538">
        <F>89</F>
      </Row>
      <Row index="1539">
        <F>104</F>
      </Row>
      <Row index="1540">
        <F>57</F>
      </Row>
      <Row index="1541">
        <F>72</F>
      </Row>
      <Row index="1542">
        <F>104</F>
      </Row>
      <Row index="1543">
        <F>63</F>
      </Row>
      <Row index="1544">
        <F>69</F>
      </Row>
      <Row index="1545">
        <F>45</F>
      </Row>
      <Row index="1546">
        <F>38</F>
      </Row>
      <Row index="1547">
        <F>129</F>
      </Row>
      <Row index="1548">
        <F>47</F>
      </Row>
      <Row index="1549">
        <F>107</F>
      </Row>
      <Row index="1550">
        <F>111</F>
      </Row>
      <Row index="1551">
        <F>117</F>
      </Row>
      <Row index="1552">
        <F>76</F>
      </Row>
      <Row index="1553">
        <F>80</F>
      </Row>
      <Row index="1554">
        <F>124</F>
      </Row>
      <Row index="1555">
        <F>77</F>
      </Row>
      <Row index="1556">
        <F>64</F>
      </Row>
      <Row index="1557">
        <F>59</F>
      </Row>
      <Row index="1558">
        <F>56</F>
      </Row>
      <Row index="1559">
        <F>44</F>
      </Row>
      <Row index="1560">
        <F>94</F>
      </Row>
      <Row index="1561">
        <F>65</F>
      </Row>
      <Row index="1562">
        <F>69</F>
      </Row>
      <Row index="1563">
        <F>83</F>
      </Row>
      <Row index="1564">
        <F>57</F>
      </Row>
      <Row index="1565">
        <F>99</F>
      </Row>
      <Row index="1566">
        <F>72</F>
      </Row>
      <Row index="1567">
        <F>96</F>
      </Row>
      <Row index="1568">
        <F>106</F>
      </Row>
      <Row index="1569">
        <F>104</F>
      </Row>
      <Row index="1570">
        <F>34</F>
      </Row>
      <Row index="1571">
        <F>82</F>
      </Row>
      <Row index="1572">
        <F>138</F>
      </Row>
      <Row index="1573">
        <F>90</F>
      </Row>
      <Row index="1574">
        <F>77</F>
      </Row>
      <Row index="1575">
        <F>51</F>
      </Row>
      <Row index="1576">
        <F>123</F>
      </Row>
      <Row index="1577">
        <F>35</F>
      </Row>
      <Row index="1578">
        <F>70</F>
      </Row>
      <Row index="1579">
        <F>48</F>
      </Row>
      <Row index="1580">
        <F>81</F>
      </Row>
      <Row index="1581">
        <F>56</F>
      </Row>
      <Row index="1582">
        <F>86</F>
      </Row>
      <Row index="1583">
        <F>42</F>
      </Row>
      <Row index="1584">
        <F>32</F>
      </Row>
      <Row index="1585">
        <F>78</F>
      </Row>
      <Row index="1586">
        <F>30</F>
      </Row>
      <Row index="1587">
        <F>78</F>
      </Row>
      <Row index="1588">
        <F>83</F>
      </Row>
      <Row index="1589">
        <F>34</F>
      </Row>
      <Row index="1590">
        <F>112</F>
      </Row>
      <Row index="1591">
        <F>62</F>
      </Row>
      <Row index="1592">
        <F>106</F>
      </Row>
      <Row index="1593">
        <F>90</F>
      </Row>
      <Row index="1594">
        <F>60</F>
      </Row>
      <Row index="1595">
        <F>101</F>
      </Row>
      <Row index="1596">
        <F>64</F>
      </Row>
      <Row index="1597">
        <F>75</F>
      </Row>
      <Row index="1598">
        <F>79</F>
      </Row>
      <Row index="1599">
        <F>82</F>
      </Row>
      <Row index="1600">
        <F>37</F>
      </Row>
      <Row index="1601">
        <F>78</F>
      </Row>
      <Row index="1602">
        <F>50</F>
      </Row>
      <Row index="1603">
        <F>85</F>
      </Row>
      <Row index="1604">
        <F>119</F>
      </Row>
      <Row index="1605">
        <F>64</F>
      </Row>
      <Row index="1606">
        <F>93</F>
      </Row>
      <Row index="1607">
        <F>83</F>
      </Row>
      <Row index="1608">
        <F>7</F>
      </Row>
      <Row index="1609">
        <F>61</F>
      </Row>
      <Row index="1610">
        <F>43</F>
      </Row>
      <Row index="1611">
        <F>71</F>
      </Row>
      <Row index="1612">
        <F>61</F>
      </Row>
      <Row index="1613">
        <F>63</F>
      </Row>
      <Row index="1614">
        <F>86</F>
      </Row>
      <Row index="1615">
        <F>45</F>
      </Row>
      <Row index="1616">
        <F>101</F>
      </Row>
      <Row index="1617">
        <F>42</F>
      </Row>
      <Row index="1618">
        <F>65</F>
      </Row>
      <Row index="1619">
        <F>33</F>
      </Row>
      <Row index="1620">
        <F>62</F>
      </Row>
      <Row index="1621">
        <F>103</F>
      </Row>
      <Row index="1622">
        <F>61</F>
      </Row>
      <Row index="1623">
        <F>78</F>
      </Row>
      <Row index="1624">
        <F>77</F>
      </Row>
      <Row index="1625">
        <F>68</F>
      </Row>
      <Row index="1626">
        <F>87</F>
      </Row>
      <Row index="1627">
        <F>32</F>
      </Row>
      <Row index="1628">
        <F>98</F>
      </Row>
      <Row index="1629">
        <F>69</F>
      </Row>
      <Row index="1630">
        <F>21</F>
      </Row>
      <Row index="1631">
        <F>47</F>
      </Row>
      <Row index="1632">
        <F>20</F>
      </Row>
      <Row index="1633">
        <F>65</F>
      </Row>
      <Row index="1634">
        <F>89</F>
      </Row>
      <Row index="1635">
        <F>30</F>
      </Row>
      <Row index="1636">
        <F>25</F>
      </Row>
      <Row index="1637">
        <F>37</F>
      </Row>
      <Row index="1638">
        <F>77</F>
      </Row>
      <Row index="1639">
        <F>36</F>
      </Row>
      <Row index="1640">
        <F>57</F>
      </Row>
      <Row index="1641">
        <F>68</F>
      </Row>
      <Row index="1642">
        <F>84</F>
      </Row>
      <Row index="1643">
        <F>65</F>
      </Row>
      <Row index="1644">
        <F>42</F>
      </Row>
      <Row index="1645">
        <F>88</F>
      </Row>
      <Row index="1646">
        <F>103</F>
      </Row>
      <Row index="1647">
        <F>50</F>
      </Row>
      <Row index="1648">
        <F>71</F>
      </Row>
      <Row index="1649">
        <F>128</F>
      </Row>
      <Row index="1650">
        <F>143</F>
      </Row>
      <Row index="1651">
        <F>47</F>
      </Row>
      <Row index="1652">
        <F>104</F>
      </Row>
      <Row index="1653">
        <F>47</F>
      </Row>
      <Row index="1654">
        <F>91</F>
      </Row>
      <Row index="1655">
        <F>93</F>
      </Row>
      <Row index="1656">
        <F>129</F>
      </Row>
      <Row index="1657">
        <F>28</F>
      </Row>
      <Row index="1658">
        <F>72</F>
      </Row>
      <Row index="1659">
        <F>58</F>
      </Row>
      <Row index="1660">
        <F>77</F>
      </Row>
      <Row index="1661">
        <F>53</F>
      </Row>
      <Row index="1662">
        <F>126</F>
      </Row>
      <Row index="1663">
        <F>54</F>
      </Row>
      <Row index="1664">
        <F>92</F>
      </Row>
      <Row index="1665">
        <F>54</F>
      </Row>
      <Row index="1666">
        <F>61</F>
      </Row>
      <Row index="1667">
        <F>32</F>
      </Row>
      <Row index="1668">
        <F>115</F>
      </Row>
      <Row index="1669">
        <F>78</F>
      </Row>
      <Row index="1670">
        <F>43</F>
      </Row>
      <Row index="1671">
        <F>81</F>
      </Row>
      <Row index="1672">
        <F>37</F>
      </Row>
      <Row index="1673">
        <F>105</F>
      </Row>
      <Row index="1674">
        <F>118</F>
      </Row>
      <Row index="1675">
        <F>90</F>
      </Row>
      <Row index="1676">
        <F>88</F>
      </Row>
      <Row index="1677">
        <F>147</F>
      </Row>
      <Row index="1678">
        <F>134</F>
      </Row>
      <Row index="1679">
        <F>102</F>
      </Row>
      <Row index="1680">
        <F>64</F>
      </Row>
      <Row index="1681">
        <F>34</F>
      </Row>
      <Row index="1682">
        <F>68</F>
      </Row>
      <Row index="1683">
        <F>89</F>
      </Row>
      <Row index="1684">
        <F>60</F>
      </Row>
      <Row index="1685">
        <F>63</F>
      </Row>
      <Row index="1686">
        <F>65</F>
      </Row>
      <Row index="1687">
        <F>26</F>
      </Row>
      <Row index="1688">
        <F>73</F>
      </Row>
      <Row index="1689">
        <F>145</F>
      </Row>
      <Row index="1690">
        <F>84</F>
      </Row>
      <Row index="1691">
        <F>26</F>
      </Row>
      <Row index="1692">
        <F>66</F>
      </Row>
      <Row index="1693">
        <F>87</F>
      </Row>
      <Row index="1694">
        <F>29</F>
      </Row>
      <Row index="1695">
        <F>64</F>
      </Row>
      <Row index="1696">
        <F>40</F>
      </Row>
      <Row index="1697">
        <F>93</F>
      </Row>
      <Row index="1698">
        <F>80</F>
      </Row>
      <Row index="1699">
        <F>109</F>
      </Row>
      <Row index="1700">
        <F>62</F>
      </Row>
      <Row index="1701">
        <F>79</F>
      </Row>
      <Row index="1702">
        <F>39</F>
      </Row>
      <Row index="1703">
        <F>96</F>
      </Row>
      <Row index="1704">
        <F>86</F>
      </Row>
      <Row index="1705">
        <F>51</F>
      </Row>
      <Row index="1706">
        <F>88</F>
      </Row>
      <Row index="1707">
        <F>60</F>
      </Row>
      <Row index="1708">
        <F>99</F>
      </Row>
      <Row index="1709">
        <F>64</F>
      </Row>
      <Row index="1710">
        <F>34</F>
      </Row>
      <Row index="1711">
        <F>58</F>
      </Row>
      <Row index="1712">
        <F>59</F>
      </Row>
      <Row index="1713">
        <F>60</F>
      </Row>
      <Row index="1714">
        <F>70</F>
      </Row>
      <Row index="1715">
        <F>79</F>
      </Row>
      <Row index="1716">
        <F>69</F>
      </Row>
      <Row index="1717">
        <F>51</F>
      </Row>
      <Row index="1718">
        <F>163</F>
      </Row>
      <Row index="1719">
        <F>59</F>
      </Row>
      <Row index="1720">
        <F>93</F>
      </Row>
      <Row index="1721">
        <F>64</F>
      </Row>
      <Row index="1722">
        <F>78</F>
      </Row>
      <Row index="1723">
        <F>80</F>
      </Row>
      <Row index="1724">
        <F>66</F>
      </Row>
      <Row index="1725">
        <F>34</F>
      </Row>
      <Row index="1726">
        <F>40</F>
      </Row>
      <Row index="1727">
        <F>75</F>
      </Row>
      <Row index="1728">
        <F>100</F>
      </Row>
      <Row index="1729">
        <F>65</F>
      </Row>
      <Row index="1730">
        <F>77</F>
      </Row>
      <Row index="1731">
        <F>74</F>
      </Row>
      <Row index="1732">
        <F>59</F>
      </Row>
      <Row index="1733">
        <F>65</F>
      </Row>
      <Row index="1734">
        <F>85</F>
      </Row>
      <Row index="1735">
        <F>77</F>
      </Row>
      <Row index="1736">
        <F>68</F>
      </Row>
      <Row index="1737">
        <F>103</F>
      </Row>
      <Row index="1738">
        <F>48</F>
      </Row>
      <Row index="1739">
        <F>48</F>
      </Row>
      <Row index="1740">
        <F>99</F>
      </Row>
      <Row index="1741">
        <F>87</F>
      </Row>
      <Row index="1742">
        <F>83</F>
      </Row>
      <Row index="1743">
        <F>51</F>
      </Row>
      <Row index="1744">
        <F>82</F>
      </Row>
      <Row index="1745">
        <F>81</F>
      </Row>
      <Row index="1746">
        <F>91</F>
      </Row>
      <Row index="1747">
        <F>76</F>
      </Row>
      <Row index="1748">
        <F>71</F>
      </Row>
      <Row index="1749">
        <F>90</F>
      </Row>
      <Row index="1750">
        <F>55</F>
      </Row>
      <Row index="1751">
        <F>41</F>
      </Row>
      <Row index="1752">
        <F>98</F>
      </Row>
      <Row index="1753">
        <F>69</F>
      </Row>
      <Row index="1754">
        <F>45</F>
      </Row>
      <Row index="1755">
        <F>100</F>
      </Row>
      <Row index="1756">
        <F>58</F>
      </Row>
      <Row index="1757">
        <F>107</F>
      </Row>
      <Row index="1758">
        <F>55</F>
      </Row>
      <Row index="1759">
        <F>52</F>
      </Row>
      <Row index="1760">
        <F>41</F>
      </Row>
      <Row index="1761">
        <F>122</F>
      </Row>
      <Row index="1762">
        <F>84</F>
      </Row>
      <Row index="1763">
        <F>57</F>
      </Row>
      <Row index="1764">
        <F>123</F>
      </Row>
      <Row index="1765">
        <F>62</F>
      </Row>
      <Row index="1766">
        <F>96</F>
      </Row>
      <Row index="1767">
        <F>69</F>
      </Row>
      <Row index="1768">
        <F>74</F>
      </Row>
      <Row index="1769">
        <F>80</F>
      </Row>
      <Row index="1770">
        <F>68</F>
      </Row>
      <Row index="1771">
        <F>104</F>
      </Row>
      <Row index="1772">
        <F>78</F>
      </Row>
      <Row index="1773">
        <F>69</F>
      </Row>
      <Row index="1774">
        <F>70</F>
      </Row>
      <Row index="1775">
        <F>47</F>
      </Row>
      <Row index="1776">
        <F>65</F>
      </Row>
      <Row index="1777">
        <F>64</F>
      </Row>
      <Row index="1778">
        <F>42</F>
      </Row>
      <Row index="1779">
        <F>35</F>
      </Row>
      <Row index="1780">
        <F>77</F>
      </Row>
      <Row index="1781">
        <F>77</F>
      </Row>
      <Row index="1782">
        <F>72</F>
      </Row>
      <Row index="1783">
        <F>110</F>
      </Row>
      <Row index="1784">
        <F>89</F>
      </Row>
      <Row index="1785">
        <F>104</F>
      </Row>
      <Row index="1786">
        <F>46</F>
      </Row>
      <Row index="1787">
        <F>129</F>
      </Row>
      <Row index="1788">
        <F>114</F>
      </Row>
      <Row index="1789">
        <F>89</F>
      </Row>
      <Row index="1790">
        <F>99</F>
      </Row>
      <Row index="1791">
        <F>125</F>
      </Row>
      <Row index="1792">
        <F>84</F>
      </Row>
      <Row index="1793">
        <F>90</F>
      </Row>
      <Row index="1794">
        <F>119</F>
      </Row>
      <Row index="1795">
        <F>91</F>
      </Row>
      <Row index="1796">
        <F>61</F>
      </Row>
      <Row index="1797">
        <F>56</F>
      </Row>
      <Row index="1798">
        <F>85</F>
      </Row>
      <Row index="1799">
        <F>47</F>
      </Row>
      <Row index="1800">
        <F>131</F>
      </Row>
      <Row index="1801">
        <F>40</F>
      </Row>
      <Row index="1802">
        <F>79</F>
      </Row>
      <Row index="1803">
        <F>77</F>
      </Row>
      <Row index="1804">
        <F>101</F>
      </Row>
      <Row index="1805">
        <F>86</F>
      </Row>
      <Row index="1806">
        <F>96</F>
      </Row>
      <Row index="1807">
        <F>64</F>
      </Row>
      <Row index="1808">
        <F>61</F>
      </Row>
      <Row index="1809">
        <F>99</F>
      </Row>
      <Row index="1810">
        <F>83</F>
      </Row>
      <Row index="1811">
        <F>78</F>
      </Row>
      <Row index="1812">
        <F>100</F>
      </Row>
      <Row index="1813">
        <F>100</F>
      </Row>
      <Row index="1814">
        <F>32</F>
      </Row>
      <Row index="1815">
        <F>77</F>
      </Row>
      <Row index="1816">
        <F>64</F>
      </Row>
      <Row index="1817">
        <F>65</F>
      </Row>
      <Row index="1818">
        <F>85</F>
      </Row>
      <Row index="1819">
        <F>46</F>
      </Row>
      <Row index="1820">
        <F>101</F>
      </Row>
      <Row index="1821">
        <F>54</F>
      </Row>
      <Row index="1822">
        <F>38</F>
      </Row>
      <Row index="1823">
        <F>103</F>
      </Row>
      <Row index="1824">
        <F>87</F>
      </Row>
      <Row index="1825">
        <F>64</F>
      </Row>
      <Row index="1826">
        <F>93</F>
      </Row>
      <Row index="1827">
        <F>90</F>
      </Row>
      <Row index="1828">
        <F>90</F>
      </Row>
      <Row index="1829">
        <F>94</F>
      </Row>
      <Row index="1830">
        <F>58</F>
      </Row>
      <Row index="1831">
        <F>78</F>
      </Row>
      <Row index="1832">
        <F>49</F>
      </Row>
      <Row index="1833">
        <F>101</F>
      </Row>
      <Row index="1834">
        <F>64</F>
      </Row>
      <Row index="1835">
        <F>72</F>
      </Row>
      <Row index="1836">
        <F>92</F>
      </Row>
      <Row index="1837">
        <F>67</F>
      </Row>
      <Row index="1838">
        <F>112</F>
      </Row>
      <Row index="1839">
        <F>97</F>
      </Row>
      <Row index="1840">
        <F>69</F>
      </Row>
      <Row index="1841">
        <F>102</F>
      </Row>
      <Row index="1842">
        <F>100</F>
      </Row>
      <Row index="1843">
        <F>117</F>
      </Row>
      <Row index="1844">
        <F>56</F>
      </Row>
      <Row index="1845">
        <F>56</F>
      </Row>
      <Row index="1846">
        <F>50</F>
      </Row>
      <Row index="1847">
        <F>84</F>
      </Row>
      <Row index="1848">
        <F>48</F>
      </Row>
      <Row index="1849">
        <F>75</F>
      </Row>
      <Row index="1850">
        <F>90</F>
      </Row>
      <Row index="1851">
        <F>89</F>
      </Row>
      <Row index="1852">
        <F>131</F>
      </Row>
      <Row index="1853">
        <F>43</F>
      </Row>
      <Row index="1854">
        <F>91</F>
      </Row>
      <Row index="1855">
        <F>49</F>
      </Row>
      <Row index="1856">
        <F>58</F>
      </Row>
      <Row index="1857">
        <F>46</F>
      </Row>
      <Row index="1858">
        <F>46</F>
      </Row>
      <Row index="1859">
        <F>33</F>
      </Row>
      <Row index="1860">
        <F>94</F>
      </Row>
      <Row index="1861">
        <F>71</F>
      </Row>
      <Row index="1862">
        <F>23</F>
      </Row>
      <Row index="1863">
        <F>56</F>
      </Row>
      <Row index="1864">
        <F>57</F>
      </Row>
      <Row index="1865">
        <F>64</F>
      </Row>
      <Row index="1866">
        <F>76</F>
      </Row>
      <Row index="1867">
        <F>115</F>
      </Row>
      <Row index="1868">
        <F>40</F>
      </Row>
      <Row index="1869">
        <F>74</F>
      </Row>
      <Row index="1870">
        <F>59</F>
      </Row>
      <Row index="1871">
        <F>56</F>
      </Row>
      <Row index="1872">
        <F>141</F>
      </Row>
      <Row index="1873">
        <F>56</F>
      </Row>
      <Row index="1874">
        <F>121</F>
      </Row>
      <Row index="1875">
        <F>34</F>
      </Row>
      <Row index="1876">
        <F>61</F>
      </Row>
      <Row index="1877">
        <F>68</F>
      </Row>
      <Row index="1878">
        <F>88</F>
      </Row>
      <Row index="1879">
        <F>27</F>
      </Row>
      <Row index="1880">
        <F>40</F>
      </Row>
      <Row index="1881">
        <F>64</F>
      </Row>
      <Row index="1882">
        <F>73</F>
      </Row>
      <Row index="1883">
        <F>110</F>
      </Row>
      <Row index="1884">
        <F>93</F>
      </Row>
      <Row index="1885">
        <F>94</F>
      </Row>
      <Row index="1886">
        <F>123</F>
      </Row>
      <Row index="1887">
        <F>112</F>
      </Row>
      <Row index="1888">
        <F>58</F>
      </Row>
      <Row index="1889">
        <F>100</F>
      </Row>
      <Row index="1890">
        <F>80</F>
      </Row>
      <Row index="1891">
        <F>58</F>
      </Row>
      <Row index="1892">
        <F>159</F>
      </Row>
      <Row index="1893">
        <F>102</F>
      </Row>
      <Row index="1894">
        <F>84</F>
      </Row>
      <Row index="1895">
        <F>36</F>
      </Row>
      <Row index="1896">
        <F>59</F>
      </Row>
      <Row index="1897">
        <F>109</F>
      </Row>
      <Row index="1898">
        <F>63</F>
      </Row>
      <Row index="1899">
        <F>77</F>
      </Row>
      <Row index="1900">
        <F>78</F>
      </Row>
      <Row index="1901">
        <F>75</F>
      </Row>
      <Row index="1902">
        <F>95</F>
      </Row>
      <Row index="1903">
        <F>62</F>
      </Row>
      <Row index="1904">
        <F>93</F>
      </Row>
      <Row index="1905">
        <F>165</F>
      </Row>
      <Row index="1906">
        <F>52</F>
      </Row>
      <Row index="1907">
        <F>92</F>
      </Row>
      <Row index="1908">
        <F>104</F>
      </Row>
      <Row index="1909">
        <F>29</F>
      </Row>
      <Row index="1910">
        <F>64</F>
      </Row>
      <Row index="1911">
        <F>89</F>
      </Row>
      <Row index="1912">
        <F>69</F>
      </Row>
      <Row index="1913">
        <F>69</F>
      </Row>
      <Row index="1914">
        <F>64</F>
      </Row>
      <Row index="1915">
        <F>64</F>
      </Row>
      <Row index="1916">
        <F>106</F>
      </Row>
      <Row index="1917">
        <F>120</F>
      </Row>
      <Row index="1918">
        <F>92</F>
      </Row>
      <Row index="1919">
        <F>137</F>
      </Row>
      <Row index="1920">
        <F>58</F>
      </Row>
      <Row index="1921">
        <F>81</F>
      </Row>
      <Row index="1922">
        <F>125</F>
      </Row>
      <Row index="1923">
        <F>113</F>
      </Row>
      <Row index="1924">
        <F>72</F>
      </Row>
      <Row index="1925">
        <F>157</F>
      </Row>
      <Row index="1926">
        <F>80</F>
      </Row>
      <Row index="1927">
        <F>71</F>
      </Row>
      <Row index="1928">
        <F>95</F>
      </Row>
      <Row index="1929">
        <F>123</F>
      </Row>
      <Row index="1930">
        <F>102</F>
      </Row>
      <Row index="1931">
        <F>48</F>
      </Row>
      <Row index="1932">
        <F>44</F>
      </Row>
      <Row index="1933">
        <F>42</F>
      </Row>
      <Row index="1934">
        <F>87</F>
      </Row>
      <Row index="1935">
        <F>51</F>
      </Row>
      <Row index="1936">
        <F>114</F>
      </Row>
      <Row index="1937">
        <F>69</F>
      </Row>
      <Row index="1938">
        <F>74</F>
      </Row>
      <Row index="1939">
        <F>126</F>
      </Row>
      <Row index="1940">
        <F>55</F>
      </Row>
      <Row index="1941">
        <F>57</F>
      </Row>
      <Row index="1942">
        <F>42</F>
      </Row>
      <Row index="1943">
        <F>67</F>
      </Row>
      <Row index="1944">
        <F>72</F>
      </Row>
      <Row index="1945">
        <F>65</F>
      </Row>
      <Row index="1946">
        <F>112</F>
      </Row>
      <Row index="1947">
        <F>73</F>
      </Row>
      <Row index="1948">
        <F>124</F>
      </Row>
      <Row index="1949">
        <F>85</F>
      </Row>
      <Row index="1950">
        <F>93</F>
      </Row>
      <Row index="1951">
        <F>53</F>
      </Row>
      <Row index="1952">
        <F>48</F>
      </Row>
      <Row index="1953">
        <F>150</F>
      </Row>
      <Row index="1954">
        <F>99</F>
      </Row>
      <Row index="1955">
        <F>101</F>
      </Row>
      <Row index="1956">
        <F>91</F>
      </Row>
      <Row index="1957">
        <F>74</F>
      </Row>
      <Row index="1958">
        <F>73</F>
      </Row>
      <Row index="1959">
        <F>108</F>
      </Row>
      <Row index="1960">
        <F>97</F>
      </Row>
      <Row index="1961">
        <F>49</F>
      </Row>
      <Row index="1962">
        <F>112</F>
      </Row>
      <Row index="1963">
        <F>49</F>
      </Row>
      <Row index="1964">
        <F>152</F>
      </Row>
      <Row index="1965">
        <F>83</F>
      </Row>
      <Row index="1966">
        <F>82</F>
      </Row>
      <Row index="1967">
        <F>66</F>
      </Row>
      <Row index="1968">
        <F>46</F>
      </Row>
      <Row index="1969">
        <F>68</F>
      </Row>
      <Row index="1970">
        <F>115</F>
      </Row>
      <Row index="1971">
        <F>71</F>
      </Row>
      <Row index="1972">
        <F>61</F>
      </Row>
      <Row index="1973">
        <F>61</F>
      </Row>
      <Row index="1974">
        <F>74</F>
      </Row>
      <Row index="1975">
        <F>75</F>
      </Row>
      <Row index="1976">
        <F>68</F>
      </Row>
      <Row index="1977">
        <F>41</F>
      </Row>
      <Row index="1978">
        <F>106</F>
      </Row>
      <Row index="1979">
        <F>89</F>
      </Row>
      <Row index="1980">
        <F>6</F>
      </Row>
      <Row index="1981">
        <F>113</F>
      </Row>
      <Row index="1982">
        <F>65</F>
      </Row>
      <Row index="1983">
        <F>52</F>
      </Row>
      <Row index="1984">
        <F>123</F>
      </Row>
      <Row index="1985">
        <F>55</F>
      </Row>
      <Row index="1986">
        <F>125</F>
      </Row>
      <Row index="1987">
        <F>107</F>
      </Row>
      <Row index="1988">
        <F>25</F>
      </Row>
      <Row index="1989">
        <F>95</F>
      </Row>
      <Row index="1990">
        <F>93</F>
      </Row>
      <Row index="1991">
        <F>105</F>
      </Row>
      <Row index="1992">
        <F>113</F>
      </Row>
      <Row index="1993">
        <F>59</F>
      </Row>
      <Row index="1994">
        <F>67</F>
      </Row>
      <Row index="1995">
        <F>71</F>
      </Row>
      <Row index="1996">
        <F>73</F>
      </Row>
      <Row index="1997">
        <F>46</F>
      </Row>
      <Row index="1998">
        <F>103</F>
      </Row>
      <Row index="1999">
        <F>125</F>
      </Row>
      <Row index="2000">
        <F>74</F>
      </Row>
      <Row index="2001">
        <F>48</F>
      </Row>
      <Row index="2002">
        <F>124</F>
      </Row>
      <Row index="2003">
        <F>127</F>
      </Row>
      <Row index="2004">
        <F>94</F>
      </Row>
      <Row index="2005">
        <F>63</F>
      </Row>
      <Row index="2006">
        <F>91</F>
      </Row>
      <Row index="2007">
        <F>56</F>
      </Row>
      <Row index="2008">
        <F>42</F>
      </Row>
      <Row index="2009">
        <F>29</F>
      </Row>
      <Row index="2010">
        <F>82</F>
      </Row>
      <Row index="2011">
        <F>59</F>
      </Row>
      <Row index="2012">
        <F>102</F>
      </Row>
      <Row index="2013">
        <F>131</F>
      </Row>
      <Row index="2014">
        <F>46</F>
      </Row>
      <Row index="2015">
        <F>75</F>
      </Row>
      <Row index="2016">
        <F>90</F>
      </Row>
      <Row index="2017">
        <F>51</F>
      </Row>
      <Row index="2018">
        <F>70</F>
      </Row>
      <Row index="2019">
        <F>140</F>
      </Row>
      <Row index="2020">
        <F>86</F>
      </Row>
      <Row index="2021">
        <F>67</F>
      </Row>
      <Row index="2022">
        <F>119</F>
      </Row>
      <Row index="2023">
        <F>70</F>
      </Row>
      <Row index="2024">
        <F>88</F>
      </Row>
      <Row index="2025">
        <F>57</F>
      </Row>
      <Row index="2026">
        <F>82</F>
      </Row>
      <Row index="2027">
        <F>60</F>
      </Row>
      <Row index="2028">
        <F>82</F>
      </Row>
      <Row index="2029">
        <F>100</F>
      </Row>
      <Row index="2030">
        <F>42</F>
      </Row>
      <Row index="2031">
        <F>45</F>
      </Row>
      <Row index="2032">
        <F>87</F>
      </Row>
      <Row index="2033">
        <F>99</F>
      </Row>
      <Row index="2034">
        <F>105</F>
      </Row>
      <Row index="2035">
        <F>116</F>
      </Row>
      <Row index="2036">
        <F>76</F>
      </Row>
      <Row index="2037">
        <F>78</F>
      </Row>
      <Row index="2038">
        <F>73</F>
      </Row>
      <Row index="2039">
        <F>87</F>
      </Row>
      <Row index="2040">
        <F>107</F>
      </Row>
      <Row index="2041">
        <F>84</F>
      </Row>
      <Row index="2042">
        <F>74</F>
      </Row>
      <Row index="2043">
        <F>76</F>
      </Row>
      <Row index="2044">
        <F>80</F>
      </Row>
      <Row index="2045">
        <F>72</F>
      </Row>
      <Row index="2046">
        <F>93</F>
      </Row>
      <Row index="2047">
        <F>59</F>
      </Row>
      <Row index="2048">
        <F>103</F>
      </Row>
      <Row index="2049">
        <F>113</F>
      </Row>
      <Row index="2050">
        <F>44</F>
      </Row>
      <Row index="2051">
        <F>109</F>
      </Row>
      <Row index="2052">
        <F>79</F>
      </Row>
      <Row index="2053">
        <F>116</F>
      </Row>
      <Row index="2054">
        <F>83</F>
      </Row>
      <Row index="2055">
        <F>65</F>
      </Row>
      <Row index="2056">
        <F>40</F>
      </Row>
      <Row index="2057">
        <F>79</F>
      </Row>
      <Row index="2058">
        <F>126</F>
      </Row>
      <Row index="2059">
        <F>71</F>
      </Row>
      <Row index="2060">
        <F>75</F>
      </Row>
      <Row index="2061">
        <F>78</F>
      </Row>
      <Row index="2062">
        <F>79</F>
      </Row>
      <Row index="2063">
        <F>82</F>
      </Row>
      <Row index="2064">
        <F>144</F>
      </Row>
      <Row index="2065">
        <F>45</F>
      </Row>
      <Row index="2066">
        <F>62</F>
      </Row>
      <Row index="2067">
        <F>71</F>
      </Row>
      <Row index="2068">
        <F>33</F>
      </Row>
      <Row index="2069">
        <F>128</F>
      </Row>
      <Row index="2070">
        <F>71</F>
      </Row>
      <Row index="2071">
        <F>59</F>
      </Row>
      <Row index="2072">
        <F>110</F>
      </Row>
      <Row index="2073">
        <F>114</F>
      </Row>
      <Row index="2074">
        <F>77</F>
      </Row>
      <Row index="2075">
        <F>78</F>
      </Row>
      <Row index="2076">
        <F>51</F>
      </Row>
      <Row index="2077">
        <F>148</F>
      </Row>
      <Row index="2078">
        <F>53</F>
      </Row>
      <Row index="2079">
        <F>91</F>
      </Row>
      <Row index="2080">
        <F>75</F>
      </Row>
      <Row index="2081">
        <F>96</F>
      </Row>
      <Row index="2082">
        <F>59</F>
      </Row>
      <Row index="2083">
        <F>69</F>
      </Row>
      <Row index="2084">
        <F>98</F>
      </Row>
      <Row index="2085">
        <F>79</F>
      </Row>
      <Row index="2086">
        <F>29</F>
      </Row>
      <Row index="2087">
        <F>95</F>
      </Row>
      <Row index="2088">
        <F>63</F>
      </Row>
      <Row index="2089">
        <F>66</F>
      </Row>
      <Row index="2090">
        <F>116</F>
      </Row>
      <Row index="2091">
        <F>74</F>
      </Row>
      <Row index="2092">
        <F>98</F>
      </Row>
      <Row index="2093">
        <F>56</F>
      </Row>
      <Row index="2094">
        <F>130</F>
      </Row>
      <Row index="2095">
        <F>76</F>
      </Row>
      <Row index="2096">
        <F>99</F>
      </Row>
      <Row index="2097">
        <F>119</F>
      </Row>
      <Row index="2098">
        <F>52</F>
      </Row>
      <Row index="2099">
        <F>77</F>
      </Row>
      <Row index="2100">
        <F>37</F>
      </Row>
      <Row index="2101">
        <F>124</F>
      </Row>
      <Row index="2102">
        <F>71</F>
      </Row>
      <Row index="2103">
        <F>45</F>
      </Row>
      <Row index="2104">
        <F>76</F>
      </Row>
      <Row index="2105">
        <F>42</F>
      </Row>
      <Row index="2106">
        <F>124</F>
      </Row>
      <Row index="2107">
        <F>70</F>
      </Row>
      <Row index="2108">
        <F>74</F>
      </Row>
      <Row index="2109">
        <F>107</F>
      </Row>
      <Row index="2110">
        <F>95</F>
      </Row>
      <Row index="2111">
        <F>63</F>
      </Row>
      <Row index="2112">
        <F>90</F>
      </Row>
      <Row index="2113">
        <F>50</F>
      </Row>
      <Row index="2114">
        <F>80</F>
      </Row>
      <Row index="2115">
        <F>70</F>
      </Row>
      <Row index="2116">
        <F>127</F>
      </Row>
      <Row index="2117">
        <F>69</F>
      </Row>
      <Row index="2118">
        <F>42</F>
      </Row>
      <Row index="2119">
        <F>48</F>
      </Row>
      <Row index="2120">
        <F>111</F>
      </Row>
      <Row index="2121">
        <F>66</F>
      </Row>
      <Row index="2122">
        <F>80</F>
      </Row>
      <Row index="2123">
        <F>78</F>
      </Row>
      <Row index="2124">
        <F>95</F>
      </Row>
      <Row index="2125">
        <F>65</F>
      </Row>
      <Row index="2126">
        <F>51</F>
      </Row>
      <Row index="2127">
        <F>146</F>
      </Row>
      <Row index="2128">
        <F>55</F>
      </Row>
      <Row index="2129">
        <F>58</F>
      </Row>
      <Row index="2130">
        <F>79</F>
      </Row>
      <Row index="2131">
        <F>81</F>
      </Row>
      <Row index="2132">
        <F>74</F>
      </Row>
      <Row index="2133">
        <F>119</F>
      </Row>
      <Row index="2134">
        <F>92</F>
      </Row>
      <Row index="2135">
        <F>105</F>
      </Row>
      <Row index="2136">
        <F>61</F>
      </Row>
      <Row index="2137">
        <F>150</F>
      </Row>
      <Row index="2138">
        <F>77</F>
      </Row>
      <Row index="2139">
        <F>77</F>
      </Row>
      <Row index="2140">
        <F>151</F>
      </Row>
      <Row index="2141">
        <F>114</F>
      </Row>
      <Row index="2142">
        <F>61</F>
      </Row>
      <Row index="2143">
        <F>64</F>
      </Row>
      <Row index="2144">
        <F>52</F>
      </Row>
      <Row index="2145">
        <F>87</F>
      </Row>
      <Row index="2146">
        <F>84</F>
      </Row>
      <Row index="2147">
        <F>61</F>
      </Row>
      <Row index="2148">
        <F>75</F>
      </Row>
      <Row index="2149">
        <F>86</F>
      </Row>
      <Row index="2150">
        <F>76</F>
      </Row>
      <Row index="2151">
        <F>70</F>
      </Row>
      <Row index="2152">
        <F>59</F>
      </Row>
      <Row index="2153">
        <F>75</F>
      </Row>
      <Row index="2154">
        <F>59</F>
      </Row>
      <Row index="2155">
        <F>56</F>
      </Row>
      <Row index="2156">
        <F>132</F>
      </Row>
      <Row index="2157">
        <F>58</F>
      </Row>
      <Row index="2158">
        <F>78</F>
      </Row>
      <Row index="2159">
        <F>67</F>
      </Row>
      <Row index="2160">
        <F>116</F>
      </Row>
      <Row index="2161">
        <F>82</F>
      </Row>
      <Row index="2162">
        <F>46</F>
      </Row>
      <Row index="2163">
        <F>83</F>
      </Row>
      <Row index="2164">
        <F>79</F>
      </Row>
      <Row index="2165">
        <F>85</F>
      </Row>
      <Row index="2166">
        <F>36</F>
      </Row>
      <Row index="2167">
        <F>85</F>
      </Row>
      <Row index="2168">
        <F>93</F>
      </Row>
      <Row index="2169">
        <F>147</F>
      </Row>
      <Row index="2170">
        <F>101</F>
      </Row>
      <Row index="2171">
        <F>56</F>
      </Row>
      <Row index="2172">
        <F>105</F>
      </Row>
      <Row index="2173">
        <F>113</F>
      </Row>
      <Row index="2174">
        <F>58</F>
      </Row>
      <Row index="2175">
        <F>52</F>
      </Row>
      <Row index="2176">
        <F>44</F>
      </Row>
      <Row index="2177">
        <F>103</F>
      </Row>
      <Row index="2178">
        <F>75</F>
      </Row>
      <Row index="2179">
        <F>132</F>
      </Row>
      <Row index="2180">
        <F>66</F>
      </Row>
      <Row index="2181">
        <F>94</F>
      </Row>
      <Row index="2182">
        <F>68</F>
      </Row>
      <Row index="2183">
        <F>97</F>
      </Row>
      <Row index="2184">
        <F>63</F>
      </Row>
      <Row index="2185">
        <F>71</F>
      </Row>
      <Row index="2186">
        <F>90</F>
      </Row>
      <Row index="2187">
        <F>109</F>
      </Row>
      <Row index="2188">
        <F>77</F>
      </Row>
      <Row index="2189">
        <F>74</F>
      </Row>
      <Row index="2190">
        <F>140</F>
      </Row>
      <Row index="2191">
        <F>86</F>
      </Row>
      <Row index="2192">
        <F>96</F>
      </Row>
      <Row index="2193">
        <F>88</F>
      </Row>
      <Row index="2194">
        <F>33</F>
      </Row>
      <Row index="2195">
        <F>103</F>
      </Row>
      <Row index="2196">
        <F>95</F>
      </Row>
      <Row index="2197">
        <F>96</F>
      </Row>
      <Row index="2198">
        <F>90</F>
      </Row>
      <Row index="2199">
        <F>70</F>
      </Row>
      <Row index="2200">
        <F>41</F>
      </Row>
      <Row index="2201">
        <F>63</F>
      </Row>
      <Row index="2202">
        <F>74</F>
      </Row>
      <Row index="2203">
        <F>119</F>
      </Row>
      <Row index="2204">
        <F>102</F>
      </Row>
      <Row index="2205">
        <F>84</F>
      </Row>
      <Row index="2206">
        <F>127</F>
      </Row>
      <Row index="2207">
        <F>47</F>
      </Row>
      <Row index="2208">
        <F>84</F>
      </Row>
      <Row index="2209">
        <F>84</F>
      </Row>
      <Row index="2210">
        <F>62</F>
      </Row>
      <Row index="2211">
        <F>104</F>
      </Row>
      <Row index="2212">
        <F>91</F>
      </Row>
      <Row index="2213">
        <F>93</F>
      </Row>
      <Row index="2214">
        <F>94</F>
      </Row>
      <Row index="2215">
        <F>53</F>
      </Row>
      <Row index="2216">
        <F>76</F>
      </Row>
      <Row index="2217">
        <F>74</F>
      </Row>
      <Row index="2218">
        <F>48</F>
      </Row>
      <Row index="2219">
        <F>54</F>
      </Row>
      <Row index="2220">
        <F>95</F>
      </Row>
      <Row index="2221">
        <F>72</F>
      </Row>
      <Row index="2222">
        <F>58</F>
      </Row>
      <Row index="2223">
        <F>57</F>
      </Row>
      <Row index="2224">
        <F>61</F>
      </Row>
      <Row index="2225">
        <F>111</F>
      </Row>
      <Row index="2226">
        <F>95</F>
      </Row>
      <Row index="2227">
        <F>98</F>
      </Row>
      <Row index="2228">
        <F>96</F>
      </Row>
      <Row index="2229">
        <F>52</F>
      </Row>
      <Row index="2230">
        <F>56</F>
      </Row>
      <Row index="2231">
        <F>104</F>
      </Row>
      <Row index="2232">
        <F>76</F>
      </Row>
      <Row index="2233">
        <F>91</F>
      </Row>
      <Row index="2234">
        <F>72</F>
      </Row>
      <Row index="2235">
        <F>107</F>
      </Row>
      <Row index="2236">
        <F>95</F>
      </Row>
      <Row index="2237">
        <F>76</F>
      </Row>
      <Row index="2238">
        <F>65</F>
      </Row>
      <Row index="2239">
        <F>68</F>
      </Row>
      <Row index="2240">
        <F>87</F>
      </Row>
      <Row index="2241">
        <F>54</F>
      </Row>
      <Row index="2242">
        <F>132</F>
      </Row>
      <Row index="2243">
        <F>57</F>
      </Row>
      <Row index="2244">
        <F>46</F>
      </Row>
      <Row index="2245">
        <F>75</F>
      </Row>
      <Row index="2246">
        <F>61</F>
      </Row>
      <Row index="2247">
        <F>63</F>
      </Row>
      <Row index="2248">
        <F>89</F>
      </Row>
      <Row index="2249">
        <F>102</F>
      </Row>
      <Row index="2250">
        <F>110</F>
      </Row>
      <Row index="2251">
        <F>68</F>
      </Row>
      <Row index="2252">
        <F>42</F>
      </Row>
      <Row index="2253">
        <F>57</F>
      </Row>
      <Row index="2254">
        <F>89</F>
      </Row>
      <Row index="2255">
        <F>43</F>
      </Row>
      <Row index="2256">
        <F>87</F>
      </Row>
      <Row index="2257">
        <F>53</F>
      </Row>
      <Row index="2258">
        <F>67</F>
      </Row>
      <Row index="2259">
        <F>77</F>
      </Row>
      <Row index="2260">
        <F>39</F>
      </Row>
      <Row index="2261">
        <F>111</F>
      </Row>
      <Row index="2262">
        <F>89</F>
      </Row>
      <Row index="2263">
        <F>116</F>
      </Row>
      <Row index="2264">
        <F>72</F>
      </Row>
      <Row index="2265">
        <F>54</F>
      </Row>
      <Row index="2266">
        <F>118</F>
      </Row>
      <Row index="2267">
        <F>100</F>
      </Row>
      <Row index="2268">
        <F>80</F>
      </Row>
      <Row index="2269">
        <F>80</F>
      </Row>
      <Row index="2270">
        <F>95</F>
      </Row>
      <Row index="2271">
        <F>109</F>
      </Row>
      <Row index="2272">
        <F>48</F>
      </Row>
      <Row index="2273">
        <F>94</F>
      </Row>
      <Row index="2274">
        <F>54</F>
      </Row>
      <Row index="2275">
        <F>47</F>
      </Row>
      <Row index="2276">
        <F>92</F>
      </Row>
      <Row index="2277">
        <F>144</F>
      </Row>
      <Row index="2278">
        <F>121</F>
      </Row>
      <Row index="2279">
        <F>84</F>
      </Row>
      <Row index="2280">
        <F>61</F>
      </Row>
      <Row index="2281">
        <F>66</F>
      </Row>
      <Row index="2282">
        <F>32</F>
      </Row>
      <Row index="2283">
        <F>71</F>
      </Row>
      <Row index="2284">
        <F>113</F>
      </Row>
      <Row index="2285">
        <F>127</F>
      </Row>
      <Row index="2286">
        <F>45</F>
      </Row>
      <Row index="2287">
        <F>48</F>
      </Row>
      <Row index="2288">
        <F>46</F>
      </Row>
      <Row index="2289">
        <F>155</F>
      </Row>
      <Row index="2290">
        <F>77</F>
      </Row>
      <Row index="2291">
        <F>139</F>
      </Row>
      <Row index="2292">
        <F>140</F>
      </Row>
      <Row index="2293">
        <F>81</F>
      </Row>
      <Row index="2294">
        <F>50</F>
      </Row>
      <Row index="2295">
        <F>106</F>
      </Row>
      <Row index="2296">
        <F>81</F>
      </Row>
      <Row index="2297">
        <F>52</F>
      </Row>
      <Row index="2298">
        <F>102</F>
      </Row>
      <Row index="2299">
        <F>110</F>
      </Row>
      <Row index="2300">
        <F>116</F>
      </Row>
      <Row index="2301">
        <F>57</F>
      </Row>
      <Row index="2302">
        <F>90</F>
      </Row>
      <Row index="2303">
        <F>124</F>
      </Row>
      <Row index="2304">
        <F>64</F>
      </Row>
      <Row index="2305">
        <F>113</F>
      </Row>
      <Row index="2306">
        <F>85</F>
      </Row>
      <Row index="2307">
        <F>98</F>
      </Row>
      <Row index="2308">
        <F>66</F>
      </Row>
      <Row index="2309">
        <F>114</F>
      </Row>
      <Row index="2310">
        <F>95</F>
      </Row>
      <Row index="2311">
        <F>68</F>
      </Row>
      <Row index="2312">
        <F>116</F>
      </Row>
      <Row index="2313">
        <F>115</F>
      </Row>
      <Row index="2314">
        <F>109</F>
      </Row>
      <Row index="2315">
        <F>124</F>
      </Row>
      <Row index="2316">
        <F>56</F>
      </Row>
      <Row index="2317">
        <F>110</F>
      </Row>
      <Row index="2318">
        <F>135</F>
      </Row>
      <Row index="2319">
        <F>88</F>
      </Row>
      <Row index="2320">
        <F>52</F>
      </Row>
      <Row index="2321">
        <F>67</F>
      </Row>
      <Row index="2322">
        <F>81</F>
      </Row>
      <Row index="2323">
        <F>63</F>
      </Row>
      <Row index="2324">
        <F>90</F>
      </Row>
      <Row index="2325">
        <F>48</F>
      </Row>
      <Row index="2326">
        <F>35</F>
      </Row>
      <Row index="2327">
        <F>104</F>
      </Row>
      <Row index="2328">
        <F>78</F>
      </Row>
      <Row index="2329">
        <F>78</F>
      </Row>
      <Row index="2330">
        <F>83</F>
      </Row>
      <Row index="2331">
        <F>87</F>
      </Row>
      <Row index="2332">
        <F>84</F>
      </Row>
      <Row index="2333">
        <F>37</F>
      </Row>
      <Row index="2334">
        <F>48</F>
      </Row>
      <Row index="2335">
        <F>131</F>
      </Row>
      <Row index="2336">
        <F>87</F>
      </Row>
      <Row index="2337">
        <F>117</F>
      </Row>
      <Row index="2338">
        <F>98</F>
      </Row>
      <Row index="2339">
        <F>144</F>
      </Row>
      <Row index="2340">
        <F>147</F>
      </Row>
      <Row index="2341">
        <F>77</F>
      </Row>
      <Row index="2342">
        <F>111</F>
      </Row>
      <Row index="2343">
        <F>78</F>
      </Row>
      <Row index="2344">
        <F>88</F>
      </Row>
      <Row index="2345">
        <F>70</F>
      </Row>
      <Row index="2346">
        <F>90</F>
      </Row>
      <Row index="2347">
        <F>93</F>
      </Row>
      <Row index="2348">
        <F>89</F>
      </Row>
      <Row index="2349">
        <F>100</F>
      </Row>
      <Row index="2350">
        <F>67</F>
      </Row>
      <Row index="2351">
        <F>79</F>
      </Row>
      <Row index="2352">
        <F>93</F>
      </Row>
      <Row index="2353">
        <F>91</F>
      </Row>
      <Row index="2354">
        <F>86</F>
      </Row>
      <Row index="2355">
        <F>144</F>
      </Row>
      <Row index="2356">
        <F>57</F>
      </Row>
      <Row index="2357">
        <F>97</F>
      </Row>
      <Row index="2358">
        <F>45</F>
      </Row>
      <Row index="2359">
        <F>73</F>
      </Row>
      <Row index="2360">
        <F>60</F>
      </Row>
      <Row index="2361">
        <F>95</F>
      </Row>
      <Row index="2362">
        <F>28</F>
      </Row>
      <Row index="2363">
        <F>103</F>
      </Row>
      <Row index="2364">
        <F>76</F>
      </Row>
      <Row index="2365">
        <F>74</F>
      </Row>
      <Row index="2366">
        <F>87</F>
      </Row>
      <Row index="2367">
        <F>51</F>
      </Row>
      <Row index="2368">
        <F>78</F>
      </Row>
      <Row index="2369">
        <F>94</F>
      </Row>
      <Row index="2370">
        <F>68</F>
      </Row>
      <Row index="2371">
        <F>41</F>
      </Row>
      <Row index="2372">
        <F>102</F>
      </Row>
      <Row index="2373">
        <F>92</F>
      </Row>
      <Row index="2374">
        <F>102</F>
      </Row>
      <Row index="2375">
        <F>74</F>
      </Row>
      <Row index="2376">
        <F>84</F>
      </Row>
      <Row index="2377">
        <F>84</F>
      </Row>
      <Row index="2378">
        <F>113</F>
      </Row>
      <Row index="2379">
        <F>79</F>
      </Row>
      <Row index="2380">
        <F>115</F>
      </Row>
      <Row index="2381">
        <F>43</F>
      </Row>
      <Row index="2382">
        <F>47</F>
      </Row>
      <Row index="2383">
        <F>69</F>
      </Row>
      <Row index="2384">
        <F>74</F>
      </Row>
      <Row index="2385">
        <F>72</F>
      </Row>
      <Row index="2386">
        <F>172</F>
      </Row>
      <Row index="2387">
        <F>163</F>
      </Row>
      <Row index="2388">
        <F>59</F>
      </Row>
      <Row index="2389">
        <F>77</F>
      </Row>
      <Row index="2390">
        <F>67</F>
      </Row>
      <Row index="2391">
        <F>95</F>
      </Row>
      <Row index="2392">
        <F>73</F>
      </Row>
      <Row index="2393">
        <F>174</F>
      </Row>
      <Row index="2394">
        <F>95</F>
      </Row>
      <Row index="2395">
        <F>71</F>
      </Row>
      <Row index="2396">
        <F>65</F>
      </Row>
      <Row index="2397">
        <F>118</F>
      </Row>
      <Row index="2398">
        <F>106</F>
      </Row>
      <Row index="2399">
        <F>74</F>
      </Row>
      <Row index="2400">
        <F>77</F>
      </Row>
      <Row index="2401">
        <F>108</F>
      </Row>
      <Row index="2402">
        <F>83</F>
      </Row>
      <Row index="2403">
        <F>55</F>
      </Row>
      <Row index="2404">
        <F>136</F>
      </Row>
      <Row index="2405">
        <F>55</F>
      </Row>
      <Row index="2406">
        <F>140</F>
      </Row>
      <Row index="2407">
        <F>53</F>
      </Row>
      <Row index="2408">
        <F>107</F>
      </Row>
      <Row index="2409">
        <F>135</F>
      </Row>
      <Row index="2410">
        <F>73</F>
      </Row>
      <Row index="2411">
        <F>64</F>
      </Row>
      <Row index="2412">
        <F>118</F>
      </Row>
      <Row index="2413">
        <F>125</F>
      </Row>
      <Row index="2414">
        <F>54</F>
      </Row>
      <Row index="2415">
        <F>125</F>
      </Row>
      <Row index="2416">
        <F>119</F>
      </Row>
      <Row index="2417">
        <F>57</F>
      </Row>
      <Row index="2418">
        <F>69</F>
      </Row>
      <Row index="2419">
        <F>30</F>
      </Row>
      <Row index="2420">
        <F>53</F>
      </Row>
      <Row index="2421">
        <F>74</F>
      </Row>
      <Row index="2422">
        <F>112</F>
      </Row>
      <Row index="2423">
        <F>87</F>
      </Row>
      <Row index="2424">
        <F>57</F>
      </Row>
      <Row index="2425">
        <F>63</F>
      </Row>
      <Row index="2426">
        <F>116</F>
      </Row>
      <Row index="2427">
        <F>146</F>
      </Row>
      <Row index="2428">
        <F>42</F>
      </Row>
      <Row index="2429">
        <F>97</F>
      </Row>
      <Row index="2430">
        <F>92</F>
      </Row>
      <Row index="2431">
        <F>107</F>
      </Row>
      <Row index="2432">
        <F>107</F>
      </Row>
      <Row index="2433">
        <F>121</F>
      </Row>
      <Row index="2434">
        <F>129</F>
      </Row>
      <Row index="2435">
        <F>84</F>
      </Row>
      <Row index="2436">
        <F>68</F>
      </Row>
      <Row index="2437">
        <F>63</F>
      </Row>
      <Row index="2438">
        <F>126</F>
      </Row>
      <Row index="2439">
        <F>82</F>
      </Row>
      <Row index="2440">
        <F>93</F>
      </Row>
      <Row index="2441">
        <F>78</F>
      </Row>
      <Row index="2442">
        <F>89</F>
      </Row>
      <Row index="2443">
        <F>50</F>
      </Row>
      <Row index="2444">
        <F>45</F>
      </Row>
      <Row index="2445">
        <F>116</F>
      </Row>
      <Row index="2446">
        <F>111</F>
      </Row>
      <Row index="2447">
        <F>128</F>
      </Row>
      <Row index="2448">
        <F>145</F>
      </Row>
      <Row index="2449">
        <F>67</F>
      </Row>
      <Row index="2450">
        <F>43</F>
      </Row>
      <Row index="2451">
        <F>102</F>
      </Row>
      <Row index="2452">
        <F>130</F>
      </Row>
      <Row index="2453">
        <F>106</F>
      </Row>
      <Row index="2454">
        <F>115</F>
      </Row>
      <Row index="2455">
        <F>110</F>
      </Row>
      <Row index="2456">
        <F>93</F>
      </Row>
      <Row index="2457">
        <F>76</F>
      </Row>
      <Row index="2458">
        <F>108</F>
      </Row>
      <Row index="2459">
        <F>120</F>
      </Row>
      <Row index="2460">
        <F>71</F>
      </Row>
      <Row index="2461">
        <F>114</F>
      </Row>
      <Row index="2462">
        <F>66</F>
      </Row>
      <Row index="2463">
        <F>65</F>
      </Row>
      <Row index="2464">
        <F>91</F>
      </Row>
      <Row index="2465">
        <F>171</F>
      </Row>
      <Row index="2466">
        <F>144</F>
      </Row>
      <Row index="2467">
        <F>61</F>
      </Row>
      <Row index="2468">
        <F>50</F>
      </Row>
      <Row index="2469">
        <F>101</F>
      </Row>
      <Row index="2470">
        <F>70</F>
      </Row>
      <Row index="2471">
        <F>75</F>
      </Row>
      <Row index="2472">
        <F>120</F>
      </Row>
      <Row index="2473">
        <F>57</F>
      </Row>
      <Row index="2474">
        <F>44</F>
      </Row>
      <Row index="2475">
        <F>94</F>
      </Row>
      <Row index="2476">
        <F>73</F>
      </Row>
      <Row index="2477">
        <F>54</F>
      </Row>
      <Row index="2478">
        <F>107</F>
      </Row>
      <Row index="2479">
        <F>123</F>
      </Row>
      <Row index="2480">
        <F>47</F>
      </Row>
      <Row index="2481">
        <F>41</F>
      </Row>
      <Row index="2482">
        <F>111</F>
      </Row>
      <Row index="2483">
        <F>111</F>
      </Row>
      <Row index="2484">
        <F>64</F>
      </Row>
      <Row index="2485">
        <F>130</F>
      </Row>
      <Row index="2486">
        <F>105</F>
      </Row>
      <Row index="2487">
        <F>58</F>
      </Row>
      <Row index="2488">
        <F>83</F>
      </Row>
      <Row index="2489">
        <F>80</F>
      </Row>
      <Row index="2490">
        <F>64</F>
      </Row>
      <Row index="2491">
        <F>51</F>
      </Row>
      <Row index="2492">
        <F>27</F>
      </Row>
      <Row index="2493">
        <F>73</F>
      </Row>
      <Row index="2494">
        <F>142</F>
      </Row>
      <Row index="2495">
        <F>82</F>
      </Row>
      <Row index="2496">
        <F>45</F>
      </Row>
      <Row index="2497">
        <F>80</F>
      </Row>
      <Row index="2498">
        <F>77</F>
      </Row>
      <Row index="2499">
        <F>82</F>
      </Row>
      <Row index="2500">
        <F>100</F>
      </Row>
      <Row index="2501">
        <F>80</F>
      </Row>
      <Row index="2502">
        <F>88</F>
      </Row>
      <Row index="2503">
        <F>99</F>
      </Row>
      <Row index="2504">
        <F>223</F>
      </Row>
      <Row index="2505">
        <F>131</F>
      </Row>
      <Row index="2506">
        <F>75</F>
      </Row>
      <Row index="2507">
        <F>51</F>
      </Row>
      <Row index="2508">
        <F>64</F>
      </Row>
      <Row index="2509">
        <F>96</F>
      </Row>
      <Row index="2510">
        <F>120</F>
      </Row>
      <Row index="2511">
        <F>73</F>
      </Row>
      <Row index="2512">
        <F>96</F>
      </Row>
      <Row index="2513">
        <F>79</F>
      </Row>
      <Row index="2514">
        <F>103</F>
      </Row>
      <Row index="2515">
        <F>114</F>
      </Row>
      <Row index="2516">
        <F>69</F>
      </Row>
      <Row index="2517">
        <F>51</F>
      </Row>
      <Row index="2518">
        <F>68</F>
      </Row>
      <Row index="2519">
        <F>95</F>
      </Row>
      <Row index="2520">
        <F>117</F>
      </Row>
      <Row index="2521">
        <F>54</F>
      </Row>
      <Row index="2522">
        <F>54</F>
      </Row>
      <Row index="2523">
        <F>133</F>
      </Row>
      <Row index="2524">
        <F>83</F>
      </Row>
      <Row index="2525">
        <F>158</F>
      </Row>
      <Row index="2526">
        <F>96</F>
      </Row>
      <Row index="2527">
        <F>111</F>
      </Row>
      <Row index="2528">
        <F>100</F>
      </Row>
      <Row index="2529">
        <F>92</F>
      </Row>
      <Row index="2530">
        <F>105</F>
      </Row>
      <Row index="2531">
        <F>75</F>
      </Row>
      <Row index="2532">
        <F>183</F>
      </Row>
      <Row index="2533">
        <F>87</F>
      </Row>
      <Row index="2534">
        <F>50</F>
      </Row>
      <Row index="2535">
        <F>43</F>
      </Row>
      <Row index="2536">
        <F>83</F>
      </Row>
      <Row index="2537">
        <F>102</F>
      </Row>
      <Row index="2538">
        <F>56</F>
      </Row>
      <Row index="2539">
        <F>61</F>
      </Row>
      <Row index="2540">
        <F>59</F>
      </Row>
      <Row index="2541">
        <F>85</F>
      </Row>
      <Row index="2542">
        <F>73</F>
      </Row>
      <Row index="2543">
        <F>147</F>
      </Row>
      <Row index="2544">
        <F>126</F>
      </Row>
      <Row index="2545">
        <F>94</F>
      </Row>
      <Row index="2546">
        <F>77</F>
      </Row>
      <Row index="2547">
        <F>90</F>
      </Row>
      <Row index="2548">
        <F>77</F>
      </Row>
      <Row index="2549">
        <F>85</F>
      </Row>
      <Row index="2550">
        <F>51</F>
      </Row>
      <Row index="2551">
        <F>77</F>
      </Row>
      <Row index="2552">
        <F>86</F>
      </Row>
      <Row index="2553">
        <F>75</F>
      </Row>
      <Row index="2554">
        <F>97</F>
      </Row>
      <Row index="2555">
        <F>130</F>
      </Row>
      <Row index="2556">
        <F>62</F>
      </Row>
      <Row index="2557">
        <F>148</F>
      </Row>
      <Row index="2558">
        <F>44</F>
      </Row>
      <Row index="2559">
        <F>127</F>
      </Row>
      <Row index="2560">
        <F>33</F>
      </Row>
      <Row index="2561">
        <F>69</F>
      </Row>
      <Row index="2562">
        <F>97</F>
      </Row>
      <Row index="2563">
        <F>87</F>
      </Row>
      <Row index="2564">
        <F>93</F>
      </Row>
      <Row index="2565">
        <F>105</F>
      </Row>
      <Row index="2566">
        <F>94</F>
      </Row>
      <Row index="2567">
        <F>93</F>
      </Row>
      <Row index="2568">
        <F>48</F>
      </Row>
      <Row index="2569">
        <F>118</F>
      </Row>
      <Row index="2570">
        <F>59</F>
      </Row>
      <Row index="2571">
        <F>78</F>
      </Row>
      <Row index="2572">
        <F>76</F>
      </Row>
      <Row index="2573">
        <F>134</F>
      </Row>
      <Row index="2574">
        <F>98</F>
      </Row>
      <Row index="2575">
        <F>105</F>
      </Row>
      <Row index="2576">
        <F>64</F>
      </Row>
      <Row index="2577">
        <F>56</F>
      </Row>
      <Row index="2578">
        <F>84</F>
      </Row>
      <Row index="2579">
        <F>125</F>
      </Row>
      <Row index="2580">
        <F>97</F>
      </Row>
      <Row index="2581">
        <F>91</F>
      </Row>
      <Row index="2582">
        <F>63</F>
      </Row>
      <Row index="2583">
        <F>56</F>
      </Row>
      <Row index="2584">
        <F>117</F>
      </Row>
      <Row index="2585">
        <F>47</F>
      </Row>
      <Row index="2586">
        <F>91</F>
      </Row>
      <Row index="2587">
        <F>115</F>
      </Row>
      <Row index="2588">
        <F>56</F>
      </Row>
      <Row index="2589">
        <F>171</F>
      </Row>
      <Row index="2590">
        <F>118</F>
      </Row>
      <Row index="2591">
        <F>135</F>
      </Row>
      <Row index="2592">
        <F>73</F>
      </Row>
      <Row index="2593">
        <F>88</F>
      </Row>
      <Row index="2594">
        <F>46</F>
      </Row>
      <Row index="2595">
        <F>76</F>
      </Row>
      <Row index="2596">
        <F>60</F>
      </Row>
      <Row index="2597">
        <F>67</F>
      </Row>
      <Row index="2598">
        <F>112</F>
      </Row>
      <Row index="2599">
        <F>145</F>
      </Row>
      <Row index="2600">
        <F>92</F>
      </Row>
      <Row index="2601">
        <F>110</F>
      </Row>
      <Row index="2602">
        <F>82</F>
      </Row>
      <Row index="2603">
        <F>104</F>
      </Row>
      <Row index="2604">
        <F>84</F>
      </Row>
      <Row index="2605">
        <F>126</F>
      </Row>
      <Row index="2606">
        <F>77</F>
      </Row>
      <Row index="2607">
        <F>113</F>
      </Row>
      <Row index="2608">
        <F>82</F>
      </Row>
      <Row index="2609">
        <F>110</F>
      </Row>
      <Row index="2610">
        <F>75</F>
      </Row>
      <Row index="2611">
        <F>89</F>
      </Row>
      <Row index="2612">
        <F>101</F>
      </Row>
      <Row index="2613">
        <F>64</F>
      </Row>
      <Row index="2614">
        <F>84</F>
      </Row>
      <Row index="2615">
        <F>88</F>
      </Row>
      <Row index="2616">
        <F>83</F>
      </Row>
      <Row index="2617">
        <F>104</F>
      </Row>
      <Row index="2618">
        <F>48</F>
      </Row>
      <Row index="2619">
        <F>69</F>
      </Row>
      <Row index="2620">
        <F>32</F>
      </Row>
      <Row index="2621">
        <F>49</F>
      </Row>
      <Row index="2622">
        <F>113</F>
      </Row>
      <Row index="2623">
        <F>124</F>
      </Row>
      <Row index="2624">
        <F>100</F>
      </Row>
      <Row index="2625">
        <F>94</F>
      </Row>
      <Row index="2626">
        <F>36</F>
      </Row>
      <Row index="2627">
        <F>135</F>
      </Row>
      <Row index="2628">
        <F>88</F>
      </Row>
      <Row index="2629">
        <F>112</F>
      </Row>
      <Row index="2630">
        <F>111</F>
      </Row>
      <Row index="2631">
        <F>151</F>
      </Row>
      <Row index="2632">
        <F>105</F>
      </Row>
      <Row index="2633">
        <F>54</F>
      </Row>
      <Row index="2634">
        <F>101</F>
      </Row>
      <Row index="2635">
        <F>112</F>
      </Row>
      <Row index="2636">
        <F>69</F>
      </Row>
      <Row index="2637">
        <F>57</F>
      </Row>
      <Row index="2638">
        <F>74</F>
      </Row>
      <Row index="2639">
        <F>116</F>
      </Row>
      <Row index="2640">
        <F>105</F>
      </Row>
      <Row index="2641">
        <F>57</F>
      </Row>
      <Row index="2642">
        <F>114</F>
      </Row>
      <Row index="2643">
        <F>65</F>
      </Row>
      <Row index="2644">
        <F>58</F>
      </Row>
      <Row index="2645">
        <F>52</F>
      </Row>
      <Row index="2646">
        <F>68</F>
      </Row>
      <Row index="2647">
        <F>89</F>
      </Row>
      <Row index="2648">
        <F>81</F>
      </Row>
      <Row index="2649">
        <F>95</F>
      </Row>
      <Row index="2650">
        <F>52</F>
      </Row>
      <Row index="2651">
        <F>45</F>
      </Row>
      <Row index="2652">
        <F>88</F>
      </Row>
      <Row index="2653">
        <F>62</F>
      </Row>
      <Row index="2654">
        <F>131</F>
      </Row>
      <Row index="2655">
        <F>116</F>
      </Row>
      <Row index="2656">
        <F>77</F>
      </Row>
      <Row index="2657">
        <F>86</F>
      </Row>
      <Row index="2658">
        <F>62</F>
      </Row>
      <Row index="2659">
        <F>52</F>
      </Row>
      <Row index="2660">
        <F>130</F>
      </Row>
      <Row index="2661">
        <F>75</F>
      </Row>
      <Row index="2662">
        <F>120</F>
      </Row>
      <Row index="2663">
        <F>56</F>
      </Row>
      <Row index="2664">
        <F>107</F>
      </Row>
      <Row index="2665">
        <F>75</F>
      </Row>
      <Row index="2666">
        <F>111</F>
      </Row>
      <Row index="2667">
        <F>100</F>
      </Row>
      <Row index="2668">
        <F>92</F>
      </Row>
      <Row index="2669">
        <F>75</F>
      </Row>
      <Row index="2670">
        <F>119</F>
      </Row>
      <Row index="2671">
        <F>79</F>
      </Row>
      <Row index="2672">
        <F>88</F>
      </Row>
      <Row index="2673">
        <F>90</F>
      </Row>
      <Row index="2674">
        <F>41</F>
      </Row>
      <Row index="2675">
        <F>117</F>
      </Row>
      <Row index="2676">
        <F>128</F>
      </Row>
      <Row index="2677">
        <F>122</F>
      </Row>
      <Row index="2678">
        <F>92</F>
      </Row>
      <Row index="2679">
        <F>72</F>
      </Row>
      <Row index="2680">
        <F>60</F>
      </Row>
      <Row index="2681">
        <F>63</F>
      </Row>
      <Row index="2682">
        <F>90</F>
      </Row>
      <Row index="2683">
        <F>86</F>
      </Row>
      <Row index="2684">
        <F>105</F>
      </Row>
      <Row index="2685">
        <F>146</F>
      </Row>
      <Row index="2686">
        <F>78</F>
      </Row>
      <Row index="2687">
        <F>63</F>
      </Row>
      <Row index="2688">
        <F>52</F>
      </Row>
      <Row index="2689">
        <F>57</F>
      </Row>
      <Row index="2690">
        <F>58</F>
      </Row>
      <Row index="2691">
        <F>114</F>
      </Row>
      <Row index="2692">
        <F>74</F>
      </Row>
      <Row index="2693">
        <F>115</F>
      </Row>
      <Row index="2694">
        <F>71</F>
      </Row>
      <Row index="2695">
        <F>76</F>
      </Row>
      <Row index="2696">
        <F>80</F>
      </Row>
      <Row index="2697">
        <F>55</F>
      </Row>
      <Row index="2698">
        <F>47</F>
      </Row>
      <Row index="2699">
        <F>111</F>
      </Row>
      <Row index="2700">
        <F>74</F>
      </Row>
      <Row index="2701">
        <F>134</F>
      </Row>
      <Row index="2702">
        <F>92</F>
      </Row>
      <Row index="2703">
        <F>132</F>
      </Row>
      <Row index="2704">
        <F>56</F>
      </Row>
      <Row index="2705">
        <F>78</F>
      </Row>
      <Row index="2706">
        <F>122</F>
      </Row>
      <Row index="2707">
        <F>135</F>
      </Row>
      <Row index="2708">
        <F>91</F>
      </Row>
      <Row index="2709">
        <F>85</F>
      </Row>
      <Row index="2710">
        <F>178</F>
      </Row>
      <Row index="2711">
        <F>117</F>
      </Row>
      <Row index="2712">
        <F>134</F>
      </Row>
      <Row index="2713">
        <F>147</F>
      </Row>
      <Row index="2714">
        <F>58</F>
      </Row>
      <Row index="2715">
        <F>54</F>
      </Row>
      <Row index="2716">
        <F>50</F>
      </Row>
      <Row index="2717">
        <F>135</F>
      </Row>
      <Row index="2718">
        <F>103</F>
      </Row>
      <Row index="2719">
        <F>71</F>
      </Row>
      <Row index="2720">
        <F>80</F>
      </Row>
      <Row index="2721">
        <F>71</F>
      </Row>
      <Row index="2722">
        <F>74</F>
      </Row>
      <Row index="2723">
        <F>57</F>
      </Row>
      <Row index="2724">
        <F>69</F>
      </Row>
      <Row index="2725">
        <F>89</F>
      </Row>
      <Row index="2726">
        <F>96</F>
      </Row>
      <Row index="2727">
        <F>31</F>
      </Row>
      <Row index="2728">
        <F>53</F>
      </Row>
      <Row index="2729">
        <F>109</F>
      </Row>
      <Row index="2730">
        <F>114</F>
      </Row>
      <Row index="2731">
        <F>139</F>
      </Row>
      <Row index="2732">
        <F>32</F>
      </Row>
      <Row index="2733">
        <F>71</F>
      </Row>
      <Row index="2734">
        <F>167</F>
      </Row>
      <Row index="2735">
        <F>134</F>
      </Row>
      <Row index="2736">
        <F>42</F>
      </Row>
      <Row index="2737">
        <F>81</F>
      </Row>
      <Row index="2738">
        <F>56</F>
      </Row>
      <Row index="2739">
        <F>107</F>
      </Row>
      <Row index="2740">
        <F>44</F>
      </Row>
      <Row index="2741">
        <F>111</F>
      </Row>
      <Row index="2742">
        <F>153</F>
      </Row>
      <Row index="2743">
        <F>154</F>
      </Row>
      <Row index="2744">
        <F>90</F>
      </Row>
      <Row index="2745">
        <F>104</F>
      </Row>
      <Row index="2746">
        <F>97</F>
      </Row>
      <Row index="2747">
        <F>78</F>
      </Row>
      <Row index="2748">
        <F>122</F>
      </Row>
      <Row index="2749">
        <F>113</F>
      </Row>
      <Row index="2750">
        <F>69</F>
      </Row>
      <Row index="2751">
        <F>75</F>
      </Row>
      <Row index="2752">
        <F>110</F>
      </Row>
      <Row index="2753">
        <F>88</F>
      </Row>
      <Row index="2754">
        <F>88</F>
      </Row>
      <Row index="2755">
        <F>103</F>
      </Row>
      <Row index="2756">
        <F>69</F>
      </Row>
      <Row index="2757">
        <F>150</F>
      </Row>
      <Row index="2758">
        <F>67</F>
      </Row>
      <Row index="2759">
        <F>95</F>
      </Row>
      <Row index="2760">
        <F>74</F>
      </Row>
      <Row index="2761">
        <F>57</F>
      </Row>
      <Row index="2762">
        <F>99</F>
      </Row>
      <Row index="2763">
        <F>132</F>
      </Row>
      <Row index="2764">
        <F>127</F>
      </Row>
      <Row index="2765">
        <F>95</F>
      </Row>
      <Row index="2766">
        <F>87</F>
      </Row>
      <Row index="2767">
        <F>67</F>
      </Row>
      <Row index="2768">
        <F>36</F>
      </Row>
      <Row index="2769">
        <F>76</F>
      </Row>
      <Row index="2770">
        <F>73</F>
      </Row>
      <Row index="2771">
        <F>89</F>
      </Row>
      <Row index="2772">
        <F>94</F>
      </Row>
      <Row index="2773">
        <F>104</F>
      </Row>
      <Row index="2774">
        <F>71</F>
      </Row>
      <Row index="2775">
        <F>112</F>
      </Row>
      <Row index="2776">
        <F>64</F>
      </Row>
      <Row index="2777">
        <F>86</F>
      </Row>
      <Row index="2778">
        <F>126</F>
      </Row>
      <Row index="2779">
        <F>78</F>
      </Row>
      <Row index="2780">
        <F>105</F>
      </Row>
      <Row index="2781">
        <F>98</F>
      </Row>
      <Row index="2782">
        <F>106</F>
      </Row>
      <Row index="2783">
        <F>122</F>
      </Row>
      <Row index="2784">
        <F>65</F>
      </Row>
      <Row index="2785">
        <F>95</F>
      </Row>
      <Row index="2786">
        <F>87</F>
      </Row>
      <Row index="2787">
        <F>59</F>
      </Row>
      <Row index="2788">
        <F>84</F>
      </Row>
      <Row index="2789">
        <F>74</F>
      </Row>
      <Row index="2790">
        <F>98</F>
      </Row>
      <Row index="2791">
        <F>60</F>
      </Row>
      <Row index="2792">
        <F>128</F>
      </Row>
      <Row index="2793">
        <F>143</F>
      </Row>
      <Row index="2794">
        <F>114</F>
      </Row>
      <Row index="2795">
        <F>78</F>
      </Row>
      <Row index="2796">
        <F>88</F>
      </Row>
      <Row index="2797">
        <F>104</F>
      </Row>
      <Row index="2798">
        <F>66</F>
      </Row>
      <Row index="2799">
        <F>137</F>
      </Row>
      <Row index="2800">
        <F>61</F>
      </Row>
      <Row index="2801">
        <F>61</F>
      </Row>
      <Row index="2802">
        <F>71</F>
      </Row>
      <Row index="2803">
        <F>84</F>
      </Row>
      <Row index="2804">
        <F>127</F>
      </Row>
      <Row index="2805">
        <F>74</F>
      </Row>
      <Row index="2806">
        <F>128</F>
      </Row>
      <Row index="2807">
        <F>114</F>
      </Row>
      <Row index="2808">
        <F>85</F>
      </Row>
      <Row index="2809">
        <F>96</F>
      </Row>
      <Row index="2810">
        <F>118</F>
      </Row>
      <Row index="2811">
        <F>103</F>
      </Row>
      <Row index="2812">
        <F>51</F>
      </Row>
      <Row index="2813">
        <F>72</F>
      </Row>
      <Row index="2814">
        <F>164</F>
      </Row>
      <Row index="2815">
        <F>160</F>
      </Row>
      <Row index="2816">
        <F>76</F>
      </Row>
      <Row index="2817">
        <F>114</F>
      </Row>
      <Row index="2818">
        <F>107</F>
      </Row>
      <Row index="2819">
        <F>100</F>
      </Row>
      <Row index="2820">
        <F>126</F>
      </Row>
      <Row index="2821">
        <F>44</F>
      </Row>
      <Row index="2822">
        <F>69</F>
      </Row>
      <Row index="2823">
        <F>107</F>
      </Row>
      <Row index="2824">
        <F>56</F>
      </Row>
      <Row index="2825">
        <F>72</F>
      </Row>
      <Row index="2826">
        <F>91</F>
      </Row>
      <Row index="2827">
        <F>73</F>
      </Row>
      <Row index="2828">
        <F>67</F>
      </Row>
      <Row index="2829">
        <F>92</F>
      </Row>
      <Row index="2830">
        <F>131</F>
      </Row>
      <Row index="2831">
        <F>75</F>
      </Row>
      <Row index="2832">
        <F>102</F>
      </Row>
      <Row index="2833">
        <F>126</F>
      </Row>
      <Row index="2834">
        <F>80</F>
      </Row>
      <Row index="2835">
        <F>91</F>
      </Row>
      <Row index="2836">
        <F>99</F>
      </Row>
      <Row index="2837">
        <F>95</F>
      </Row>
      <Row index="2838">
        <F>77</F>
      </Row>
      <Row index="2839">
        <F>77</F>
      </Row>
      <Row index="2840">
        <F>79</F>
      </Row>
      <Row index="2841">
        <F>55</F>
      </Row>
      <Row index="2842">
        <F>64</F>
      </Row>
      <Row index="2843">
        <F>73</F>
      </Row>
      <Row index="2844">
        <F>99</F>
      </Row>
      <Row index="2845">
        <F>116</F>
      </Row>
      <Row index="2846">
        <F>62</F>
      </Row>
      <Row index="2847">
        <F>58</F>
      </Row>
      <Row index="2848">
        <F>85</F>
      </Row>
      <Row index="2849">
        <F>158</F>
      </Row>
      <Row index="2850">
        <F>95</F>
      </Row>
      <Row index="2851">
        <F>98</F>
      </Row>
      <Row index="2852">
        <F>96</F>
      </Row>
      <Row index="2853">
        <F>76</F>
      </Row>
      <Row index="2854">
        <F>126</F>
      </Row>
      <Row index="2855">
        <F>86</F>
      </Row>
      <Row index="2856">
        <F>107</F>
      </Row>
      <Row index="2857">
        <F>93</F>
      </Row>
      <Row index="2858">
        <F>103</F>
      </Row>
      <Row index="2859">
        <F>88</F>
      </Row>
      <Row index="2860">
        <F>75</F>
      </Row>
      <Row index="2861">
        <F>35</F>
      </Row>
      <Row index="2862">
        <F>98</F>
      </Row>
      <Row index="2863">
        <F>47</F>
      </Row>
      <Row index="2864">
        <F>77</F>
      </Row>
      <Row index="2865">
        <F>75</F>
      </Row>
      <Row index="2866">
        <F>62</F>
      </Row>
      <Row index="2867">
        <F>93</F>
      </Row>
      <Row index="2868">
        <F>55</F>
      </Row>
      <Row index="2869">
        <F>77</F>
      </Row>
      <Row index="2870">
        <F>68</F>
      </Row>
      <Row index="2871">
        <F>109</F>
      </Row>
      <Row index="2872">
        <F>60</F>
      </Row>
      <Row index="2873">
        <F>76</F>
      </Row>
      <Row index="2874">
        <F>51</F>
      </Row>
      <Row index="2875">
        <F>93</F>
      </Row>
      <Row index="2876">
        <F>59</F>
      </Row>
      <Row index="2877">
        <F>93</F>
      </Row>
      <Row index="2878">
        <F>64</F>
      </Row>
      <Row index="2879">
        <F>130</F>
      </Row>
      <Row index="2880">
        <F>84</F>
      </Row>
      <Row index="2881">
        <F>75</F>
      </Row>
      <Row index="2882">
        <F>33</F>
      </Row>
      <Row index="2883">
        <F>86</F>
      </Row>
      <Row index="2884">
        <F>93</F>
      </Row>
      <Row index="2885">
        <F>129</F>
      </Row>
      <Row index="2886">
        <F>115</F>
      </Row>
      <Row index="2887">
        <F>80</F>
      </Row>
      <Row index="2888">
        <F>71</F>
      </Row>
      <Row index="2889">
        <F>77</F>
      </Row>
      <Row index="2890">
        <F>83</F>
      </Row>
      <Row index="2891">
        <F>37</F>
      </Row>
      <Row index="2892">
        <F>114</F>
      </Row>
      <Row index="2893">
        <F>30</F>
      </Row>
      <Row index="2894">
        <F>126</F>
      </Row>
      <Row index="2895">
        <F>89</F>
      </Row>
      <Row index="2896">
        <F>85</F>
      </Row>
      <Row index="2897">
        <F>63</F>
      </Row>
      <Row index="2898">
        <F>64</F>
      </Row>
      <Row index="2899">
        <F>39</F>
      </Row>
      <Row index="2900">
        <F>150</F>
      </Row>
      <Row index="2901">
        <F>74</F>
      </Row>
      <Row index="2902">
        <F>106</F>
      </Row>
      <Row index="2903">
        <F>47</F>
      </Row>
      <Row index="2904">
        <F>90</F>
      </Row>
      <Row index="2905">
        <F>87</F>
      </Row>
      <Row index="2906">
        <F>127</F>
      </Row>
      <Row index="2907">
        <F>71</F>
      </Row>
      <Row index="2908">
        <F>103</F>
      </Row>
      <Row index="2909">
        <F>133</F>
      </Row>
      <Row index="2910">
        <F>58</F>
      </Row>
      <Row index="2911">
        <F>67</F>
      </Row>
      <Row index="2912">
        <F>31</F>
      </Row>
      <Row index="2913">
        <F>95</F>
      </Row>
      <Row index="2914">
        <F>147</F>
      </Row>
      <Row index="2915">
        <F>63</F>
      </Row>
      <Row index="2916">
        <F>141</F>
      </Row>
      <Row index="2917">
        <F>93</F>
      </Row>
      <Row index="2918">
        <F>37</F>
      </Row>
      <Row index="2919">
        <F>83</F>
      </Row>
      <Row index="2920">
        <F>66</F>
      </Row>
      <Row index="2921">
        <F>50</F>
      </Row>
      <Row index="2922">
        <F>66</F>
      </Row>
      <Row index="2923">
        <F>79</F>
      </Row>
      <Row index="2924">
        <F>88</F>
      </Row>
      <Row index="2925">
        <F>81</F>
      </Row>
      <Row index="2926">
        <F>79</F>
      </Row>
      <Row index="2927">
        <F>86</F>
      </Row>
      <Row index="2928">
        <F>63</F>
      </Row>
      <Row index="2929">
        <F>89</F>
      </Row>
      <Row index="2930">
        <F>91</F>
      </Row>
      <Row index="2931">
        <F>76</F>
      </Row>
      <Row index="2932">
        <F>105</F>
      </Row>
      <Row index="2933">
        <F>124</F>
      </Row>
      <Row index="2934">
        <F>63</F>
      </Row>
      <Row index="2935">
        <F>78</F>
      </Row>
      <Row index="2936">
        <F>57</F>
      </Row>
      <Row index="2937">
        <F>70</F>
      </Row>
      <Row index="2938">
        <F>125</F>
      </Row>
      <Row index="2939">
        <F>96</F>
      </Row>
      <Row index="2940">
        <F>96</F>
      </Row>
      <Row index="2941">
        <F>63</F>
      </Row>
      <Row index="2942">
        <F>10</F>
      </Row>
      <Row index="2943">
        <F>61</F>
      </Row>
      <Row index="2944">
        <F>73</F>
      </Row>
      <Row index="2945">
        <F>84</F>
      </Row>
      <Row index="2946">
        <F>33</F>
      </Row>
      <Row index="2947">
        <F>169</F>
      </Row>
      <Row index="2948">
        <F>75</F>
      </Row>
      <Row index="2949">
        <F>60</F>
      </Row>
      <Row index="2950">
        <F>88</F>
      </Row>
      <Row index="2951">
        <F>75</F>
      </Row>
      <Row index="2952">
        <F>71</F>
      </Row>
      <Row index="2953">
        <F>108</F>
      </Row>
      <Row index="2954">
        <F>116</F>
      </Row>
      <Row index="2955">
        <F>97</F>
      </Row>
      <Row index="2956">
        <F>73</F>
      </Row>
      <Row index="2957">
        <F>88</F>
      </Row>
      <Row index="2958">
        <F>57</F>
      </Row>
      <Row index="2959">
        <F>166</F>
      </Row>
      <Row index="2960">
        <F>110</F>
      </Row>
      <Row index="2961">
        <F>79</F>
      </Row>
      <Row index="2962">
        <F>85</F>
      </Row>
      <Row index="2963">
        <F>73</F>
      </Row>
      <Row index="2964">
        <F>115</F>
      </Row>
      <Row index="2965">
        <F>136</F>
      </Row>
      <Row index="2966">
        <F>67</F>
      </Row>
      <Row index="2967">
        <F>62</F>
      </Row>
      <Row index="2968">
        <F>102</F>
      </Row>
      <Row index="2969">
        <F>173</F>
      </Row>
      <Row index="2970">
        <F>146</F>
      </Row>
      <Row index="2971">
        <F>97</F>
      </Row>
      <Row index="2972">
        <F>81</F>
      </Row>
      <Row index="2973">
        <F>67</F>
      </Row>
      <Row index="2974">
        <F>118</F>
      </Row>
      <Row index="2975">
        <F>76</F>
      </Row>
      <Row index="2976">
        <F>92</F>
      </Row>
      <Row index="2977">
        <F>80</F>
      </Row>
      <Row index="2978">
        <F>41</F>
      </Row>
      <Row index="2979">
        <F>122</F>
      </Row>
      <Row index="2980">
        <F>109</F>
      </Row>
      <Row index="2981">
        <F>113</F>
      </Row>
      <Row index="2982">
        <F>62</F>
      </Row>
      <Row index="2983">
        <F>76</F>
      </Row>
      <Row index="2984">
        <F>97</F>
      </Row>
      <Row index="2985">
        <F>69</F>
      </Row>
      <Row index="2986">
        <F>39</F>
      </Row>
      <Row index="2987">
        <F>124</F>
      </Row>
      <Row index="2988">
        <F>87</F>
      </Row>
      <Row index="2989">
        <F>87</F>
      </Row>
      <Row index="2990">
        <F>97</F>
      </Row>
      <Row index="2991">
        <F>102</F>
      </Row>
      <Row index="2992">
        <F>95</F>
      </Row>
      <Row index="2993">
        <F>70</F>
      </Row>
      <Row index="2994">
        <F>119</F>
      </Row>
      <Row index="2995">
        <F>71</F>
      </Row>
      <Row index="2996">
        <F>36</F>
      </Row>
      <Row index="2997">
        <F>106</F>
      </Row>
      <Row index="2998">
        <F>99</F>
      </Row>
      <Row index="2999">
        <F>97</F>
      </Row>
      <Row index="3000">
        <F>88</F>
      </Row>
      <Row index="3001">
        <F>89</F>
      </Row>
      <Row index="3002">
        <F>75</F>
      </Row>
      <Row index="3003">
        <F>38</F>
      </Row>
      <Row index="3004">
        <F>75</F>
      </Row>
      <Row index="3005">
        <F>93</F>
      </Row>
      <Row index="3006">
        <F>77</F>
      </Row>
      <Row index="3007">
        <F>92</F>
      </Row>
      <Row index="3008">
        <F>85</F>
      </Row>
      <Row index="3009">
        <F>112</F>
      </Row>
      <Row index="3010">
        <F>85</F>
      </Row>
      <Row index="3011">
        <F>55</F>
      </Row>
      <Row index="3012">
        <F>85</F>
      </Row>
      <Row index="3013">
        <F>83</F>
      </Row>
      <Row index="3014">
        <F>75</F>
      </Row>
      <Row index="3015">
        <F>89</F>
      </Row>
      <Row index="3016">
        <F>59</F>
      </Row>
      <Row index="3017">
        <F>202</F>
      </Row>
      <Row index="3018">
        <F>71</F>
      </Row>
      <Row index="3019">
        <F>53</F>
      </Row>
      <Row index="3020">
        <F>71</F>
      </Row>
      <Row index="3021">
        <F>120</F>
      </Row>
      <Row index="3022">
        <F>97</F>
      </Row>
      <Row index="3023">
        <F>115</F>
      </Row>
      <Row index="3024">
        <F>90</F>
      </Row>
      <Row index="3025">
        <F>140</F>
      </Row>
      <Row index="3026">
        <F>87</F>
      </Row>
      <Row index="3027">
        <F>67</F>
      </Row>
      <Row index="3028">
        <F>104</F>
      </Row>
      <Row index="3029">
        <F>85</F>
      </Row>
      <Row index="3030">
        <F>50</F>
      </Row>
      <Row index="3031">
        <F>102</F>
      </Row>
      <Row index="3032">
        <F>141</F>
      </Row>
      <Row index="3033">
        <F>86</F>
      </Row>
      <Row index="3034">
        <F>52</F>
      </Row>
      <Row index="3035">
        <F>119</F>
      </Row>
      <Row index="3036">
        <F>52</F>
      </Row>
      <Row index="3037">
        <F>66</F>
      </Row>
      <Row index="3038">
        <F>117</F>
      </Row>
      <Row index="3039">
        <F>65</F>
      </Row>
      <Row index="3040">
        <F>68</F>
      </Row>
      <Row index="3041">
        <F>103</F>
      </Row>
      <Row index="3042">
        <F>61</F>
      </Row>
      <Row index="3043">
        <F>94</F>
      </Row>
      <Row index="3044">
        <F>118</F>
      </Row>
      <Row index="3045">
        <F>55</F>
      </Row>
      <Row index="3046">
        <F>89</F>
      </Row>
      <Row index="3047">
        <F>106</F>
      </Row>
      <Row index="3048">
        <F>109</F>
      </Row>
      <Row index="3049">
        <F>84</F>
      </Row>
      <Row index="3050">
        <F>61</F>
      </Row>
      <Row index="3051">
        <F>97</F>
      </Row>
      <Row index="3052">
        <F>119</F>
      </Row>
      <Row index="3053">
        <F>69</F>
      </Row>
      <Row index="3054">
        <F>108</F>
      </Row>
      <Row index="3055">
        <F>98</F>
      </Row>
      <Row index="3056">
        <F>80</F>
      </Row>
      <Row index="3057">
        <F>114</F>
      </Row>
      <Row index="3058">
        <F>61</F>
      </Row>
      <Row index="3059">
        <F>81</F>
      </Row>
      <Row index="3060">
        <F>109</F>
      </Row>
      <Row index="3061">
        <F>81</F>
      </Row>
      <Row index="3062">
        <F>100</F>
      </Row>
      <Row index="3063">
        <F>90</F>
      </Row>
      <Row index="3064">
        <F>72</F>
      </Row>
      <Row index="3065">
        <F>96</F>
      </Row>
      <Row index="3066">
        <F>114</F>
      </Row>
      <Row index="3067">
        <F>78</F>
      </Row>
      <Row index="3068">
        <F>136</F>
      </Row>
      <Row index="3069">
        <F>89</F>
      </Row>
      <Row index="3070">
        <F>92</F>
      </Row>
      <Row index="3071">
        <F>115</F>
      </Row>
      <Row index="3072">
        <F>137</F>
      </Row>
      <Row index="3073">
        <F>137</F>
      </Row>
      <Row index="3074">
        <F>82</F>
      </Row>
      <Row index="3075">
        <F>94</F>
      </Row>
      <Row index="3076">
        <F>94</F>
      </Row>
      <Row index="3077">
        <F>100</F>
      </Row>
      <Row index="3078">
        <F>73</F>
      </Row>
      <Row index="3079">
        <F>53</F>
      </Row>
      <Row index="3080">
        <F>93</F>
      </Row>
      <Row index="3081">
        <F>94</F>
      </Row>
      <Row index="3082">
        <F>96</F>
      </Row>
      <Row index="3083">
        <F>71</F>
      </Row>
      <Row index="3084">
        <F>116</F>
      </Row>
      <Row index="3085">
        <F>78</F>
      </Row>
      <Row index="3086">
        <F>74</F>
      </Row>
      <Row index="3087">
        <F>100</F>
      </Row>
      <Row index="3088">
        <F>80</F>
      </Row>
      <Row index="3089">
        <F>82</F>
      </Row>
      <Row index="3090">
        <F>98</F>
      </Row>
      <Row index="3091">
        <F>111</F>
      </Row>
      <Row index="3092">
        <F>47</F>
      </Row>
      <Row index="3093">
        <F>81</F>
      </Row>
      <Row index="3094">
        <F>93</F>
      </Row>
      <Row index="3095">
        <F>62</F>
      </Row>
      <Row index="3096">
        <F>61</F>
      </Row>
      <Row index="3097">
        <F>93</F>
      </Row>
      <Row index="3098">
        <F>66</F>
      </Row>
      <Row index="3099">
        <F>73</F>
      </Row>
      <Row index="3100">
        <F>129</F>
      </Row>
      <Row index="3101">
        <F>46</F>
      </Row>
      <Row index="3102">
        <F>76</F>
      </Row>
      <Row index="3103">
        <F>85</F>
      </Row>
      <Row index="3104">
        <F>129</F>
      </Row>
      <Row index="3105">
        <F>98</F>
      </Row>
      <Row index="3106">
        <F>63</F>
      </Row>
      <Row index="3107">
        <F>40</F>
      </Row>
      <Row index="3108">
        <F>80</F>
      </Row>
      <Row index="3109">
        <F>102</F>
      </Row>
      <Row index="3110">
        <F>118</F>
      </Row>
      <Row index="3111">
        <F>91</F>
      </Row>
      <Row index="3112">
        <F>132</F>
      </Row>
      <Row index="3113">
        <F>92</F>
      </Row>
      <Row index="3114">
        <F>110</F>
      </Row>
      <Row index="3115">
        <F>60</F>
      </Row>
      <Row index="3116">
        <F>125</F>
      </Row>
      <Row index="3117">
        <F>63</F>
      </Row>
      <Row index="3118">
        <F>113</F>
      </Row>
      <Row index="3119">
        <F>148</F>
      </Row>
      <Row index="3120">
        <F>83</F>
      </Row>
      <Row index="3121">
        <F>85</F>
      </Row>
      <Row index="3122">
        <F>59</F>
      </Row>
      <Row index="3123">
        <F>63</F>
      </Row>
      <Row index="3124">
        <F>90</F>
      </Row>
      <Row index="3125">
        <F>134</F>
      </Row>
      <Row index="3126">
        <F>81</F>
      </Row>
      <Row index="3127">
        <F>91</F>
      </Row>
      <Row index="3128">
        <F>99</F>
      </Row>
      <Row index="3129">
        <F>132</F>
      </Row>
      <Row index="3130">
        <F>40</F>
      </Row>
      <Row index="3131">
        <F>84</F>
      </Row>
      <Row index="3132">
        <F>104</F>
      </Row>
      <Row index="3133">
        <F>99</F>
      </Row>
      <Row index="3134">
        <F>64</F>
      </Row>
      <Row index="3135">
        <F>72</F>
      </Row>
      <Row index="3136">
        <F>170</F>
      </Row>
      <Row index="3137">
        <F>87</F>
      </Row>
      <Row index="3138">
        <F>97</F>
      </Row>
      <Row index="3139">
        <F>105</F>
      </Row>
      <Row index="3140">
        <F>101</F>
      </Row>
      <Row index="3141">
        <F>105</F>
      </Row>
      <Row index="3142">
        <F>80</F>
      </Row>
      <Row index="3143">
        <F>116</F>
      </Row>
      <Row index="3144">
        <F>90</F>
      </Row>
      <Row index="3145">
        <F>80</F>
      </Row>
      <Row index="3146">
        <F>106</F>
      </Row>
      <Row index="3147">
        <F>100</F>
      </Row>
      <Row index="3148">
        <F>74</F>
      </Row>
      <Row index="3149">
        <F>109</F>
      </Row>
      <Row index="3150">
        <F>116</F>
      </Row>
      <Row index="3151">
        <F>97</F>
      </Row>
      <Row index="3152">
        <F>120</F>
      </Row>
      <Row index="3153">
        <F>137</F>
      </Row>
      <Row index="3154">
        <F>153</F>
      </Row>
      <Row index="3155">
        <F>99</F>
      </Row>
      <Row index="3156">
        <F>58</F>
      </Row>
      <Row index="3157">
        <F>52</F>
      </Row>
      <Row index="3158">
        <F>102</F>
      </Row>
      <Row index="3159">
        <F>97</F>
      </Row>
      <Row index="3160">
        <F>46</F>
      </Row>
      <Row index="3161">
        <F>143</F>
      </Row>
      <Row index="3162">
        <F>91</F>
      </Row>
      <Row index="3163">
        <F>180</F>
      </Row>
      <Row index="3164">
        <F>125</F>
      </Row>
      <Row index="3165">
        <F>61</F>
      </Row>
      <Row index="3166">
        <F>65</F>
      </Row>
      <Row index="3167">
        <F>67</F>
      </Row>
      <Row index="3168">
        <F>61</F>
      </Row>
      <Row index="3169">
        <F>126</F>
      </Row>
      <Row index="3170">
        <F>60</F>
      </Row>
      <Row index="3171">
        <F>46</F>
      </Row>
      <Row index="3172">
        <F>93</F>
      </Row>
      <Row index="3173">
        <F>89</F>
      </Row>
      <Row index="3174">
        <F>142</F>
      </Row>
      <Row index="3175">
        <F>99</F>
      </Row>
      <Row index="3176">
        <F>58</F>
      </Row>
      <Row index="3177">
        <F>79</F>
      </Row>
      <Row index="3178">
        <F>101</F>
      </Row>
      <Row index="3179">
        <F>116</F>
      </Row>
      <Row index="3180">
        <F>90</F>
      </Row>
      <Row index="3181">
        <F>124</F>
      </Row>
      <Row index="3182">
        <F>51</F>
      </Row>
      <Row index="3183">
        <F>161</F>
      </Row>
      <Row index="3184">
        <F>55</F>
      </Row>
      <Row index="3185">
        <F>156</F>
      </Row>
      <Row index="3186">
        <F>69</F>
      </Row>
      <Row index="3187">
        <F>55</F>
      </Row>
      <Row index="3188">
        <F>76</F>
      </Row>
      <Row index="3189">
        <F>91</F>
      </Row>
      <Row index="3190">
        <F>103</F>
      </Row>
      <Row index="3191">
        <F>77</F>
      </Row>
      <Row index="3192">
        <F>62</F>
      </Row>
      <Row index="3193">
        <F>104</F>
      </Row>
      <Row index="3194">
        <F>57</F>
      </Row>
      <Row index="3195">
        <F>57</F>
      </Row>
      <Row index="3196">
        <F>64</F>
      </Row>
      <Row index="3197">
        <F>52</F>
      </Row>
      <Row index="3198">
        <F>74</F>
      </Row>
      <Row index="3199">
        <F>70</F>
      </Row>
      <Row index="3200">
        <F>114</F>
      </Row>
      <Row index="3201">
        <F>179</F>
      </Row>
      <Row index="3202">
        <F>102</F>
      </Row>
      <Row index="3203">
        <F>93</F>
      </Row>
      <Row index="3204">
        <F>51</F>
      </Row>
      <Row index="3205">
        <F>61</F>
      </Row>
      <Row index="3206">
        <F>105</F>
      </Row>
      <Row index="3207">
        <F>114</F>
      </Row>
      <Row index="3208">
        <F>119</F>
      </Row>
      <Row index="3209">
        <F>81</F>
      </Row>
      <Row index="3210">
        <F>58</F>
      </Row>
      <Row index="3211">
        <F>49</F>
      </Row>
      <Row index="3212">
        <F>82</F>
      </Row>
      <Row index="3213">
        <F>79</F>
      </Row>
      <Row index="3214">
        <F>147</F>
      </Row>
      <Row index="3215">
        <F>98</F>
      </Row>
      <Row index="3216">
        <F>148</F>
      </Row>
      <Row index="3217">
        <F>120</F>
      </Row>
      <Row index="3218">
        <F>85</F>
      </Row>
      <Row index="3219">
        <F>106</F>
      </Row>
      <Row index="3220">
        <F>83</F>
      </Row>
      <Row index="3221">
        <F>124</F>
      </Row>
      <Row index="3222">
        <F>109</F>
      </Row>
      <Row index="3223">
        <F>70</F>
      </Row>
      <Row index="3224">
        <F>56</F>
      </Row>
      <Row index="3225">
        <F>19</F>
      </Row>
      <Row index="3226">
        <F>124</F>
      </Row>
      <Row index="3227">
        <F>37</F>
      </Row>
      <Row index="3228">
        <F>53</F>
      </Row>
      <Row index="3229">
        <F>69</F>
      </Row>
      <Row index="3230">
        <F>86</F>
      </Row>
      <Row index="3231">
        <F>90</F>
      </Row>
      <Row index="3232">
        <F>65</F>
      </Row>
      <Row index="3233">
        <F>113</F>
      </Row>
      <Row index="3234">
        <F>125</F>
      </Row>
      <Row index="3235">
        <F>140</F>
      </Row>
      <Row index="3236">
        <F>111</F>
      </Row>
      <Row index="3237">
        <F>104</F>
      </Row>
      <Row index="3238">
        <F>84</F>
      </Row>
      <Row index="3239">
        <F>106</F>
      </Row>
      <Row index="3240">
        <F>115</F>
      </Row>
      <Row index="3241">
        <F>60</F>
      </Row>
      <Row index="3242">
        <F>109</F>
      </Row>
      <Row index="3243">
        <F>49</F>
      </Row>
      <Row index="3244">
        <F>49</F>
      </Row>
      <Row index="3245">
        <F>83</F>
      </Row>
      <Row index="3246">
        <F>64</F>
      </Row>
      <Row index="3247">
        <F>53</F>
      </Row>
      <Row index="3248">
        <F>81</F>
      </Row>
      <Row index="3249">
        <F>97</F>
      </Row>
      <Row index="3250">
        <F>94</F>
      </Row>
      <Row index="3251">
        <F>75</F>
      </Row>
      <Row index="3252">
        <F>87</F>
      </Row>
      <Row index="3253">
        <F>82</F>
      </Row>
      <Row index="3254">
        <F>126</F>
      </Row>
      <Row index="3255">
        <F>109</F>
      </Row>
      <Row index="3256">
        <F>66</F>
      </Row>
      <Row index="3257">
        <F>61</F>
      </Row>
      <Row index="3258">
        <F>75</F>
      </Row>
      <Row index="3259">
        <F>87</F>
      </Row>
      <Row index="3260">
        <F>82</F>
      </Row>
      <Row index="3261">
        <F>117</F>
      </Row>
      <Row index="3262">
        <F>45</F>
      </Row>
      <Row index="3263">
        <F>107</F>
      </Row>
      <Row index="3264">
        <F>125</F>
      </Row>
      <Row index="3265">
        <F>158</F>
      </Row>
      <Row index="3266">
        <F>148</F>
      </Row>
      <Row index="3267">
        <F>100</F>
      </Row>
      <Row index="3268">
        <F>101</F>
      </Row>
      <Row index="3269">
        <F>85</F>
      </Row>
      <Row index="3270">
        <F>68</F>
      </Row>
      <Row index="3271">
        <F>117</F>
      </Row>
      <Row index="3272">
        <F>67</F>
      </Row>
      <Row index="3273">
        <F>109</F>
      </Row>
      <Row index="3274">
        <F>66</F>
      </Row>
      <Row index="3275">
        <F>77</F>
      </Row>
      <Row index="3276">
        <F>73</F>
      </Row>
      <Row index="3277">
        <F>99</F>
      </Row>
      <Row index="3278">
        <F>39</F>
      </Row>
      <Row index="3279">
        <F>57</F>
      </Row>
      <Row index="3280">
        <F>48</F>
      </Row>
      <Row index="3281">
        <F>133</F>
      </Row>
      <Row index="3282">
        <F>104</F>
      </Row>
      <Row index="3283">
        <F>52</F>
      </Row>
      <Row index="3284">
        <F>116</F>
      </Row>
      <Row index="3285">
        <F>100</F>
      </Row>
      <Row index="3286">
        <F>94</F>
      </Row>
      <Row index="3287">
        <F>143</F>
      </Row>
      <Row index="3288">
        <F>67</F>
      </Row>
      <Row index="3289">
        <F>90</F>
      </Row>
      <Row index="3290">
        <F>82</F>
      </Row>
      <Row index="3291">
        <F>88</F>
      </Row>
      <Row index="3292">
        <F>120</F>
      </Row>
      <Row index="3293">
        <F>112</F>
      </Row>
      <Row index="3294">
        <F>72</F>
      </Row>
      <Row index="3295">
        <F>128</F>
      </Row>
      <Row index="3296">
        <F>86</F>
      </Row>
      <Row index="3297">
        <F>114</F>
      </Row>
      <Row index="3298">
        <F>100</F>
      </Row>
      <Row index="3299">
        <F>139</F>
      </Row>
      <Row index="3300">
        <F>77</F>
      </Row>
      <Row index="3301">
        <F>101</F>
      </Row>
      <Row index="3302">
        <F>75</F>
      </Row>
      <Row index="3303">
        <F>102</F>
      </Row>
      <Row index="3304">
        <F>79</F>
      </Row>
      <Row index="3305">
        <F>113</F>
      </Row>
      <Row index="3306">
        <F>68</F>
      </Row>
      <Row index="3307">
        <F>65</F>
      </Row>
      <Row index="3308">
        <F>42</F>
      </Row>
      <Row index="3309">
        <F>102</F>
      </Row>
      <Row index="3310">
        <F>81</F>
      </Row>
      <Row index="3311">
        <F>130</F>
      </Row>
      <Row index="3312">
        <F>123</F>
      </Row>
      <Row index="3313">
        <F>90</F>
      </Row>
      <Row index="3314">
        <F>71</F>
      </Row>
      <Row index="3315">
        <F>113</F>
      </Row>
      <Row index="3316">
        <F>80</F>
      </Row>
      <Row index="3317">
        <F>117</F>
      </Row>
      <Row index="3318">
        <F>104</F>
      </Row>
      <Row index="3319">
        <F>80</F>
      </Row>
      <Row index="3320">
        <F>167</F>
      </Row>
      <Row index="3321">
        <F>109</F>
      </Row>
      <Row index="3322">
        <F>97</F>
      </Row>
      <Row index="3323">
        <F>36</F>
      </Row>
      <Row index="3324">
        <F>103</F>
      </Row>
      <Row index="3325">
        <F>135</F>
      </Row>
      <Row index="3326">
        <F>80</F>
      </Row>
      <Row index="3327">
        <F>84</F>
      </Row>
      <Row index="3328">
        <F>78</F>
      </Row>
      <Row index="3329">
        <F>75</F>
      </Row>
      <Row index="3330">
        <F>99</F>
      </Row>
      <Row index="3331">
        <F>56</F>
      </Row>
      <Row index="3332">
        <F>101</F>
      </Row>
      <Row index="3333">
        <F>77</F>
      </Row>
      <Row index="3334">
        <F>183</F>
      </Row>
      <Row index="3335">
        <F>72</F>
      </Row>
      <Row index="3336">
        <F>94</F>
      </Row>
      <Row index="3337">
        <F>97</F>
      </Row>
      <Row index="3338">
        <F>77</F>
      </Row>
      <Row index="3339">
        <F>100</F>
      </Row>
      <Row index="3340">
        <F>50</F>
      </Row>
      <Row index="3341">
        <F>85</F>
      </Row>
      <Row index="3342">
        <F>102</F>
      </Row>
      <Row index="3343">
        <F>69</F>
      </Row>
      <Row index="3344">
        <F>111</F>
      </Row>
      <Row index="3345">
        <F>86</F>
      </Row>
      <Row index="3346">
        <F>37</F>
      </Row>
      <Row index="3347">
        <F>85</F>
      </Row>
      <Row index="3348">
        <F>72</F>
      </Row>
      <Row index="3349">
        <F>86</F>
      </Row>
      <Row index="3350">
        <F>92</F>
      </Row>
      <Row index="3351">
        <F>113</F>
      </Row>
      <Row index="3352">
        <F>56</F>
      </Row>
      <Row index="3353">
        <F>68</F>
      </Row>
      <Row index="3354">
        <F>54</F>
      </Row>
      <Row index="3355">
        <F>59</F>
      </Row>
      <Row index="3356">
        <F>116</F>
      </Row>
      <Row index="3357">
        <F>92</F>
      </Row>
      <Row index="3358">
        <F>56</F>
      </Row>
      <Row index="3359">
        <F>87</F>
      </Row>
      <Row index="3360">
        <F>124</F>
      </Row>
      <Row index="3361">
        <F>56</F>
      </Row>
      <Row index="3362">
        <F>60</F>
      </Row>
      <Row index="3363">
        <F>45</F>
      </Row>
      <Row index="3364">
        <F>152</F>
      </Row>
      <Row index="3365">
        <F>30</F>
      </Row>
      <Row index="3366">
        <F>52</F>
      </Row>
      <Row index="3367">
        <F>123</F>
      </Row>
      <Row index="3368">
        <F>79</F>
      </Row>
      <Row index="3369">
        <F>103</F>
      </Row>
      <Row index="3370">
        <F>57</F>
      </Row>
      <Row index="3371">
        <F>52</F>
      </Row>
      <Row index="3372">
        <F>80</F>
      </Row>
      <Row index="3373">
        <F>89</F>
      </Row>
      <Row index="3374">
        <F>73</F>
      </Row>
      <Row index="3375">
        <F>51</F>
      </Row>
      <Row index="3376">
        <F>85</F>
      </Row>
      <Row index="3377">
        <F>99</F>
      </Row>
      <Row index="3378">
        <F>122</F>
      </Row>
      <Row index="3379">
        <F>115</F>
      </Row>
      <Row index="3380">
        <F>74</F>
      </Row>
      <Row index="3381">
        <F>57</F>
      </Row>
      <Row index="3382">
        <F>69</F>
      </Row>
      <Row index="3383">
        <F>103</F>
      </Row>
      <Row index="3384">
        <F>155</F>
      </Row>
      <Row index="3385">
        <F>104</F>
      </Row>
      <Row index="3386">
        <F>60</F>
      </Row>
      <Row index="3387">
        <F>48</F>
      </Row>
      <Row index="3388">
        <F>57</F>
      </Row>
      <Row index="3389">
        <F>92</F>
      </Row>
      <Row index="3390">
        <F>82</F>
      </Row>
      <Row index="3391">
        <F>77</F>
      </Row>
      <Row index="3392">
        <F>70</F>
      </Row>
      <Row index="3393">
        <F>99</F>
      </Row>
      <Row index="3394">
        <F>96</F>
      </Row>
      <Row index="3395">
        <F>119</F>
      </Row>
      <Row index="3396">
        <F>53</F>
      </Row>
      <Row index="3397">
        <F>98</F>
      </Row>
      <Row index="3398">
        <F>65</F>
      </Row>
      <Row index="3399">
        <F>125</F>
      </Row>
      <Row index="3400">
        <F>98</F>
      </Row>
      <Row index="3401">
        <F>28</F>
      </Row>
      <Row index="3402">
        <F>101</F>
      </Row>
      <Row index="3403">
        <F>94</F>
      </Row>
      <Row index="3404">
        <F>108</F>
      </Row>
      <Row index="3405">
        <F>114</F>
      </Row>
      <Row index="3406">
        <F>57</F>
      </Row>
      <Row index="3407">
        <F>124</F>
      </Row>
      <Row index="3408">
        <F>103</F>
      </Row>
      <Row index="3409">
        <F>78</F>
      </Row>
      <Row index="3410">
        <F>97</F>
      </Row>
      <Row index="3411">
        <F>123</F>
      </Row>
      <Row index="3412">
        <F>39</F>
      </Row>
      <Row index="3413">
        <F>75</F>
      </Row>
      <Row index="3414">
        <F>61</F>
      </Row>
      <Row index="3415">
        <F>114</F>
      </Row>
      <Row index="3416">
        <F>110</F>
      </Row>
      <Row index="3417">
        <F>100</F>
      </Row>
      <Row index="3418">
        <F>60</F>
      </Row>
      <Row index="3419">
        <F>87</F>
      </Row>
      <Row index="3420">
        <F>109</F>
      </Row>
      <Row index="3421">
        <F>91</F>
      </Row>
      <Row index="3422">
        <F>109</F>
      </Row>
      <Row index="3423">
        <F>77</F>
      </Row>
      <Row index="3424">
        <F>74</F>
      </Row>
      <Row index="3425">
        <F>66</F>
      </Row>
      <Row index="3426">
        <F>77</F>
      </Row>
      <Row index="3427">
        <F>151</F>
      </Row>
      <Row index="3428">
        <F>168</F>
      </Row>
      <Row index="3429">
        <F>85</F>
      </Row>
      <Row index="3430">
        <F>117</F>
      </Row>
      <Row index="3431">
        <F>49</F>
      </Row>
      <Row index="3432">
        <F>84</F>
      </Row>
      <Row index="3433">
        <F>48</F>
      </Row>
      <Row index="3434">
        <F>99</F>
      </Row>
      <Row index="3435">
        <F>136</F>
      </Row>
      <Row index="3436">
        <F>142</F>
      </Row>
      <Row index="3437">
        <F>56</F>
      </Row>
      <Row index="3438">
        <F>71</F>
      </Row>
      <Row index="3439">
        <F>114</F>
      </Row>
      <Row index="3440">
        <F>94</F>
      </Row>
      <Row index="3441">
        <F>57</F>
      </Row>
      <Row index="3442">
        <F>58</F>
      </Row>
      <Row index="3443">
        <F>122</F>
      </Row>
      <Row index="3444">
        <F>105</F>
      </Row>
      <Row index="3445">
        <F>64</F>
      </Row>
      <Row index="3446">
        <F>85</F>
      </Row>
      <Row index="3447">
        <F>142</F>
      </Row>
      <Row index="3448">
        <F>49</F>
      </Row>
      <Row index="3449">
        <F>72</F>
      </Row>
      <Row index="3450">
        <F>75</F>
      </Row>
      <Row index="3451">
        <F>103</F>
      </Row>
      <Row index="3452">
        <F>70</F>
      </Row>
      <Row index="3453">
        <F>65</F>
      </Row>
      <Row index="3454">
        <F>84</F>
      </Row>
      <Row index="3455">
        <F>55</F>
      </Row>
      <Row index="3456">
        <F>58</F>
      </Row>
      <Row index="3457">
        <F>111</F>
      </Row>
      <Row index="3458">
        <F>31</F>
      </Row>
      <Row index="3459">
        <F>124</F>
      </Row>
      <Row index="3460">
        <F>80</F>
      </Row>
      <Row index="3461">
        <F>89</F>
      </Row>
      <Row index="3462">
        <F>60</F>
      </Row>
      <Row index="3463">
        <F>78</F>
      </Row>
      <Row index="3464">
        <F>76</F>
      </Row>
      <Row index="3465">
        <F>63</F>
      </Row>
      <Row index="3466">
        <F>102</F>
      </Row>
      <Row index="3467">
        <F>66</F>
      </Row>
      <Row index="3468">
        <F>124</F>
      </Row>
      <Row index="3469">
        <F>130</F>
      </Row>
      <Row index="3470">
        <F>121</F>
      </Row>
      <Row index="3471">
        <F>94</F>
      </Row>
      <Row index="3472">
        <F>165</F>
      </Row>
      <Row index="3473">
        <F>139</F>
      </Row>
      <Row index="3474">
        <F>133</F>
      </Row>
      <Row index="3475">
        <F>132</F>
      </Row>
      <Row index="3476">
        <F>88</F>
      </Row>
      <Row index="3477">
        <F>144</F>
      </Row>
      <Row index="3478">
        <F>79</F>
      </Row>
      <Row index="3479">
        <F>85</F>
      </Row>
      <Row index="3480">
        <F>84</F>
      </Row>
      <Row index="3481">
        <F>86</F>
      </Row>
      <Row index="3482">
        <F>50</F>
      </Row>
      <Row index="3483">
        <F>102</F>
      </Row>
      <Row index="3484">
        <F>73</F>
      </Row>
      <Row index="3485">
        <F>57</F>
      </Row>
      <Row index="3486">
        <F>102</F>
      </Row>
      <Row index="3487">
        <F>71</F>
      </Row>
      <Row index="3488">
        <F>73</F>
      </Row>
      <Row index="3489">
        <F>62</F>
      </Row>
      <Row index="3490">
        <F>65</F>
      </Row>
      <Row index="3491">
        <F>57</F>
      </Row>
      <Row index="3492">
        <F>55</F>
      </Row>
      <Row index="3493">
        <F>132</F>
      </Row>
      <Row index="3494">
        <F>100</F>
      </Row>
      <Row index="3495">
        <F>102</F>
      </Row>
      <Row index="3496">
        <F>80</F>
      </Row>
      <Row index="3497">
        <F>125</F>
      </Row>
      <Row index="3498">
        <F>95</F>
      </Row>
      <Row index="3499">
        <F>92</F>
      </Row>
      <Row index="3500">
        <F>77</F>
      </Row>
      <Row index="3501">
        <F>123</F>
      </Row>
      <Row index="3502">
        <F>94</F>
      </Row>
      <Row index="3503">
        <F>97</F>
      </Row>
      <Row index="3504">
        <F>130</F>
      </Row>
      <Row index="3505">
        <F>80</F>
      </Row>
      <Row index="3506">
        <F>94</F>
      </Row>
      <Row index="3507">
        <F>60</F>
      </Row>
      <Row index="3508">
        <F>69</F>
      </Row>
      <Row index="3509">
        <F>78</F>
      </Row>
      <Row index="3510">
        <F>111</F>
      </Row>
      <Row index="3511">
        <F>121</F>
      </Row>
      <Row index="3512">
        <F>57</F>
      </Row>
      <Row index="3513">
        <F>123</F>
      </Row>
      <Row index="3514">
        <F>88</F>
      </Row>
      <Row index="3515">
        <F>87</F>
      </Row>
      <Row index="3516">
        <F>72</F>
      </Row>
      <Row index="3517">
        <F>96</F>
      </Row>
      <Row index="3518">
        <F>111</F>
      </Row>
      <Row index="3519">
        <F>67</F>
      </Row>
      <Row index="3520">
        <F>124</F>
      </Row>
      <Row index="3521">
        <F>101</F>
      </Row>
      <Row index="3522">
        <F>78</F>
      </Row>
      <Row index="3523">
        <F>84</F>
      </Row>
      <Row index="3524">
        <F>88</F>
      </Row>
      <Row index="3525">
        <F>84</F>
      </Row>
      <Row index="3526">
        <F>44</F>
      </Row>
      <Row index="3527">
        <F>101</F>
      </Row>
      <Row index="3528">
        <F>149</F>
      </Row>
      <Row index="3529">
        <F>80</F>
      </Row>
      <Row index="3530">
        <F>42</F>
      </Row>
      <Row index="3531">
        <F>66</F>
      </Row>
      <Row index="3532">
        <F>114</F>
      </Row>
      <Row index="3533">
        <F>101</F>
      </Row>
      <Row index="3534">
        <F>100</F>
      </Row>
      <Row index="3535">
        <F>78</F>
      </Row>
      <Row index="3536">
        <F>83</F>
      </Row>
      <Row index="3537">
        <F>66</F>
      </Row>
      <Row index="3538">
        <F>142</F>
      </Row>
      <Row index="3539">
        <F>78</F>
      </Row>
      <Row index="3540">
        <F>112</F>
      </Row>
      <Row index="3541">
        <F>120</F>
      </Row>
      <Row index="3542">
        <F>92</F>
      </Row>
      <Row index="3543">
        <F>74</F>
      </Row>
      <Row index="3544">
        <F>104</F>
      </Row>
      <Row index="3545">
        <F>64</F>
      </Row>
      <Row index="3546">
        <F>119</F>
      </Row>
      <Row index="3547">
        <F>60</F>
      </Row>
      <Row index="3548">
        <F>52</F>
      </Row>
      <Row index="3549">
        <F>85</F>
      </Row>
      <Row index="3550">
        <F>67</F>
      </Row>
      <Row index="3551">
        <F>126</F>
      </Row>
      <Row index="3552">
        <F>89</F>
      </Row>
      <Row index="3553">
        <F>101</F>
      </Row>
      <Row index="3554">
        <F>39</F>
      </Row>
      <Row index="3555">
        <F>64</F>
      </Row>
      <Row index="3556">
        <F>132</F>
      </Row>
      <Row index="3557">
        <F>130</F>
      </Row>
      <Row index="3558">
        <F>108</F>
      </Row>
      <Row index="3559">
        <F>50</F>
      </Row>
      <Row index="3560">
        <F>66</F>
      </Row>
      <Row index="3561">
        <F>59</F>
      </Row>
      <Row index="3562">
        <F>93</F>
      </Row>
      <Row index="3563">
        <F>142</F>
      </Row>
      <Row index="3564">
        <F>80</F>
      </Row>
      <Row index="3565">
        <F>63</F>
      </Row>
      <Row index="3566">
        <F>119</F>
      </Row>
      <Row index="3567">
        <F>44</F>
      </Row>
      <Row index="3568">
        <F>92</F>
      </Row>
      <Row index="3569">
        <F>88</F>
      </Row>
      <Row index="3570">
        <F>72</F>
      </Row>
      <Row index="3571">
        <F>85</F>
      </Row>
      <Row index="3572">
        <F>113</F>
      </Row>
      <Row index="3573">
        <F>58</F>
      </Row>
      <Row index="3574">
        <F>91</F>
      </Row>
      <Row index="3575">
        <F>101</F>
      </Row>
      <Row index="3576">
        <F>12</F>
      </Row>
      <Row index="3577">
        <F>61</F>
      </Row>
      <Row index="3578">
        <F>94</F>
      </Row>
      <Row index="3579">
        <F>81</F>
      </Row>
      <Row index="3580">
        <F>64</F>
      </Row>
      <Row index="3581">
        <F>107</F>
      </Row>
      <Row index="3582">
        <F>93</F>
      </Row>
      <Row index="3583">
        <F>145</F>
      </Row>
      <Row index="3584">
        <F>70</F>
      </Row>
      <Row index="3585">
        <F>80</F>
      </Row>
      <Row index="3586">
        <F>51</F>
      </Row>
      <Row index="3587">
        <F>94</F>
      </Row>
      <Row index="3588">
        <F>125</F>
      </Row>
      <Row index="3589">
        <F>81</F>
      </Row>
      <Row index="3590">
        <F>84</F>
      </Row>
      <Row index="3591">
        <F>63</F>
      </Row>
      <Row index="3592">
        <F>144</F>
      </Row>
      <Row index="3593">
        <F>62</F>
      </Row>
      <Row index="3594">
        <F>100</F>
      </Row>
      <Row index="3595">
        <F>75</F>
      </Row>
      <Row index="3596">
        <F>110</F>
      </Row>
      <Row index="3597">
        <F>90</F>
      </Row>
      <Row index="3598">
        <F>96</F>
      </Row>
      <Row index="3599">
        <F>63</F>
      </Row>
      <Row index="3600">
        <F>99</F>
      </Row>
      <Row index="3601">
        <F>23</F>
      </Row>
      <Row index="3602">
        <F>123</F>
      </Row>
      <Row index="3603">
        <F>111</F>
      </Row>
      <Row index="3604">
        <F>86</F>
      </Row>
      <Row index="3605">
        <F>83</F>
      </Row>
      <Row index="3606">
        <F>96</F>
      </Row>
      <Row index="3607">
        <F>65</F>
      </Row>
      <Row index="3608">
        <F>125</F>
      </Row>
      <Row index="3609">
        <F>102</F>
      </Row>
      <Row index="3610">
        <F>60</F>
      </Row>
      <Row index="3611">
        <F>80</F>
      </Row>
      <Row index="3612">
        <F>108</F>
      </Row>
      <Row index="3613">
        <F>32</F>
      </Row>
      <Row index="3614">
        <F>70</F>
      </Row>
      <Row index="3615">
        <F>119</F>
      </Row>
      <Row index="3616">
        <F>84</F>
      </Row>
      <Row index="3617">
        <F>55</F>
      </Row>
      <Row index="3618">
        <F>67</F>
      </Row>
      <Row index="3619">
        <F>106</F>
      </Row>
      <Row index="3620">
        <F>160</F>
      </Row>
      <Row index="3621">
        <F>79</F>
      </Row>
      <Row index="3622">
        <F>83</F>
      </Row>
      <Row index="3623">
        <F>110</F>
      </Row>
      <Row index="3624">
        <F>92</F>
      </Row>
      <Row index="3625">
        <F>119</F>
      </Row>
      <Row index="3626">
        <F>113</F>
      </Row>
      <Row index="3627">
        <F>76</F>
      </Row>
      <Row index="3628">
        <F>93</F>
      </Row>
      <Row index="3629">
        <F>156</F>
      </Row>
      <Row index="3630">
        <F>92</F>
      </Row>
      <Row index="3631">
        <F>29</F>
      </Row>
      <Row index="3632">
        <F>96</F>
      </Row>
      <Row index="3633">
        <F>73</F>
      </Row>
      <Row index="3634">
        <F>109</F>
      </Row>
      <Row index="3635">
        <F>117</F>
      </Row>
      <Row index="3636">
        <F>88</F>
      </Row>
      <Row index="3637">
        <F>42</F>
      </Row>
      <Row index="3638">
        <F>89</F>
      </Row>
      <Row index="3639">
        <F>49</F>
      </Row>
      <Row index="3640">
        <F>99</F>
      </Row>
      <Row index="3641">
        <F>111</F>
      </Row>
      <Row index="3642">
        <F>82</F>
      </Row>
      <Row index="3643">
        <F>127</F>
      </Row>
      <Row index="3644">
        <F>65</F>
      </Row>
      <Row index="3645">
        <F>79</F>
      </Row>
      <Row index="3646">
        <F>97</F>
      </Row>
      <Row index="3647">
        <F>98</F>
      </Row>
      <Row index="3648">
        <F>65</F>
      </Row>
      <Row index="3649">
        <F>82</F>
      </Row>
      <Row index="3650">
        <F>90</F>
      </Row>
      <Row index="3651">
        <F>53</F>
      </Row>
      <Row index="3652">
        <F>41</F>
      </Row>
      <Row index="3653">
        <F>97</F>
      </Row>
      <Row index="3654">
        <F>70</F>
      </Row>
      <Row index="3655">
        <F>116</F>
      </Row>
      <Row index="3656">
        <F>79</F>
      </Row>
      <Row index="3657">
        <F>87</F>
      </Row>
      <Row index="3658">
        <F>58</F>
      </Row>
      <Row index="3659">
        <F>65</F>
      </Row>
      <Row index="3660">
        <F>119</F>
      </Row>
      <Row index="3661">
        <F>81</F>
      </Row>
      <Row index="3662">
        <F>113</F>
      </Row>
      <Row index="3663">
        <F>133</F>
      </Row>
      <Row index="3664">
        <F>84</F>
      </Row>
      <Row index="3665">
        <F>81</F>
      </Row>
      <Row index="3666">
        <F>53</F>
      </Row>
      <Row index="3667">
        <F>119</F>
      </Row>
      <Row index="3668">
        <F>80</F>
      </Row>
      <Row index="3669">
        <F>98</F>
      </Row>
      <Row index="3670">
        <F>96</F>
      </Row>
      <Row index="3671">
        <F>129</F>
      </Row>
      <Row index="3672">
        <F>68</F>
      </Row>
      <Row index="3673">
        <F>72</F>
      </Row>
      <Row index="3674">
        <F>96</F>
      </Row>
      <Row index="3675">
        <F>106</F>
      </Row>
      <Row index="3676">
        <F>99</F>
      </Row>
      <Row index="3677">
        <F>162</F>
      </Row>
      <Row index="3678">
        <F>61</F>
      </Row>
      <Row index="3679">
        <F>88</F>
      </Row>
      <Row index="3680">
        <F>65</F>
      </Row>
      <Row index="3681">
        <F>100</F>
      </Row>
      <Row index="3682">
        <F>94</F>
      </Row>
      <Row index="3683">
        <F>77</F>
      </Row>
      <Row index="3684">
        <F>48</F>
      </Row>
      <Row index="3685">
        <F>105</F>
      </Row>
      <Row index="3686">
        <F>68</F>
      </Row>
      <Row index="3687">
        <F>53</F>
      </Row>
      <Row index="3688">
        <F>145</F>
      </Row>
      <Row index="3689">
        <F>113</F>
      </Row>
      <Row index="3690">
        <F>63</F>
      </Row>
      <Row index="3691">
        <F>122</F>
      </Row>
      <Row index="3692">
        <F>46</F>
      </Row>
      <Row index="3693">
        <F>67</F>
      </Row>
      <Row index="3694">
        <F>130</F>
      </Row>
      <Row index="3695">
        <F>70</F>
      </Row>
      <Row index="3696">
        <F>97</F>
      </Row>
      <Row index="3697">
        <F>135</F>
      </Row>
      <Row index="3698">
        <F>85</F>
      </Row>
      <Row index="3699">
        <F>50</F>
      </Row>
      <Row index="3700">
        <F>107</F>
      </Row>
      <Row index="3701">
        <F>98</F>
      </Row>
      <Row index="3702">
        <F>48</F>
      </Row>
      <Row index="3703">
        <F>80</F>
      </Row>
      <Row index="3704">
        <F>86</F>
      </Row>
      <Row index="3705">
        <F>122</F>
      </Row>
      <Row index="3706">
        <F>99</F>
      </Row>
      <Row index="3707">
        <F>60</F>
      </Row>
      <Row index="3708">
        <F>81</F>
      </Row>
      <Row index="3709">
        <F>115</F>
      </Row>
      <Row index="3710">
        <F>58</F>
      </Row>
      <Row index="3711">
        <F>118</F>
      </Row>
      <Row index="3712">
        <F>121</F>
      </Row>
      <Row index="3713">
        <F>94</F>
      </Row>
      <Row index="3714">
        <F>129</F>
      </Row>
      <Row index="3715">
        <F>73</F>
      </Row>
      <Row index="3716">
        <F>96</F>
      </Row>
      <Row index="3717">
        <F>102</F>
      </Row>
      <Row index="3718">
        <F>94</F>
      </Row>
      <Row index="3719">
        <F>45</F>
      </Row>
      <Row index="3720">
        <F>93</F>
      </Row>
      <Row index="3721">
        <F>104</F>
      </Row>
      <Row index="3722">
        <F>76</F>
      </Row>
      <Row index="3723">
        <F>102</F>
      </Row>
      <Row index="3724">
        <F>83</F>
      </Row>
      <Row index="3725">
        <F>88</F>
      </Row>
      <Row index="3726">
        <F>70</F>
      </Row>
      <Row index="3727">
        <F>171</F>
      </Row>
      <Row index="3728">
        <F>54</F>
      </Row>
      <Row index="3729">
        <F>68</F>
      </Row>
      <Row index="3730">
        <F>118</F>
      </Row>
      <Row index="3731">
        <F>105</F>
      </Row>
      <Row index="3732">
        <F>80</F>
      </Row>
      <Row index="3733">
        <F>65</F>
      </Row>
      <Row index="3734">
        <F>58</F>
      </Row>
      <Row index="3735">
        <F>72</F>
      </Row>
      <Row index="3736">
        <F>52</F>
      </Row>
      <Row index="3737">
        <F>95</F>
      </Row>
      <Row index="3738">
        <F>67</F>
      </Row>
      <Row index="3739">
        <F>119</F>
      </Row>
      <Row index="3740">
        <F>63</F>
      </Row>
      <Row index="3741">
        <F>99</F>
      </Row>
      <Row index="3742">
        <F>93</F>
      </Row>
      <Row index="3743">
        <F>145</F>
      </Row>
      <Row index="3744">
        <F>55</F>
      </Row>
      <Row index="3745">
        <F>37</F>
      </Row>
      <Row index="3746">
        <F>110</F>
      </Row>
      <Row index="3747">
        <F>121</F>
      </Row>
      <Row index="3748">
        <F>106</F>
      </Row>
      <Row index="3749">
        <F>122</F>
      </Row>
      <Row index="3750">
        <F>114</F>
      </Row>
      <Row index="3751">
        <F>98</F>
      </Row>
      <Row index="3752">
        <F>111</F>
      </Row>
      <Row index="3753">
        <F>41</F>
      </Row>
      <Row index="3754">
        <F>172</F>
      </Row>
      <Row index="3755">
        <F>172</F>
      </Row>
      <Row index="3756">
        <F>120</F>
      </Row>
      <Row index="3757">
        <F>72</F>
      </Row>
      <Row index="3758">
        <F>70</F>
      </Row>
      <Row index="3759">
        <F>121</F>
      </Row>
      <Row index="3760">
        <F>124</F>
      </Row>
      <Row index="3761">
        <F>106</F>
      </Row>
      <Row index="3762">
        <F>93</F>
      </Row>
      <Row index="3763">
        <F>83</F>
      </Row>
      <Row index="3764">
        <F>54</F>
      </Row>
      <Row index="3765">
        <F>86</F>
      </Row>
      <Row index="3766">
        <F>54</F>
      </Row>
      <Row index="3767">
        <F>59</F>
      </Row>
      <Row index="3768">
        <F>90</F>
      </Row>
      <Row index="3769">
        <F>84</F>
      </Row>
      <Row index="3770">
        <F>73</F>
      </Row>
      <Row index="3771">
        <F>115</F>
      </Row>
      <Row index="3772">
        <F>64</F>
      </Row>
      <Row index="3773">
        <F>103</F>
      </Row>
      <Row index="3774">
        <F>66</F>
      </Row>
      <Row index="3775">
        <F>83</F>
      </Row>
      <Row index="3776">
        <F>42</F>
      </Row>
      <Row index="3777">
        <F>100</F>
      </Row>
      <Row index="3778">
        <F>149</F>
      </Row>
      <Row index="3779">
        <F>96</F>
      </Row>
      <Row index="3780">
        <F>101</F>
      </Row>
      <Row index="3781">
        <F>98</F>
      </Row>
      <Row index="3782">
        <F>102</F>
      </Row>
      <Row index="3783">
        <F>92</F>
      </Row>
      <Row index="3784">
        <F>78</F>
      </Row>
      <Row index="3785">
        <F>54</F>
      </Row>
      <Row index="3786">
        <F>97</F>
      </Row>
      <Row index="3787">
        <F>75</F>
      </Row>
      <Row index="3788">
        <F>108</F>
      </Row>
      <Row index="3789">
        <F>123</F>
      </Row>
      <Row index="3790">
        <F>88</F>
      </Row>
      <Row index="3791">
        <F>60</F>
      </Row>
      <Row index="3792">
        <F>53</F>
      </Row>
      <Row index="3793">
        <F>55</F>
      </Row>
      <Row index="3794">
        <F>71</F>
      </Row>
      <Row index="3795">
        <F>76</F>
      </Row>
      <Row index="3796">
        <F>86</F>
      </Row>
      <Row index="3797">
        <F>85</F>
      </Row>
      <Row index="3798">
        <F>58</F>
      </Row>
      <Row index="3799">
        <F>65</F>
      </Row>
      <Row index="3800">
        <F>77</F>
      </Row>
      <Row index="3801">
        <F>75</F>
      </Row>
      <Row index="3802">
        <F>60</F>
      </Row>
      <Row index="3803">
        <F>91</F>
      </Row>
      <Row index="3804">
        <F>100</F>
      </Row>
      <Row index="3805">
        <F>77</F>
      </Row>
      <Row index="3806">
        <F>65</F>
      </Row>
      <Row index="3807">
        <F>63</F>
      </Row>
      <Row index="3808">
        <F>175</F>
      </Row>
      <Row index="3809">
        <F>72</F>
      </Row>
      <Row index="3810">
        <F>70</F>
      </Row>
      <Row index="3811">
        <F>123</F>
      </Row>
      <Row index="3812">
        <F>42</F>
      </Row>
      <Row index="3813">
        <F>126</F>
      </Row>
      <Row index="3814">
        <F>74</F>
      </Row>
      <Row index="3815">
        <F>123</F>
      </Row>
      <Row index="3816">
        <F>41</F>
      </Row>
      <Row index="3817">
        <F>124</F>
      </Row>
      <Row index="3818">
        <F>83</F>
      </Row>
      <Row index="3819">
        <F>105</F>
      </Row>
      <Row index="3820">
        <F>35</F>
      </Row>
      <Row index="3821">
        <F>89</F>
      </Row>
      <Row index="3822">
        <F>163</F>
      </Row>
      <Row index="3823">
        <F>84</F>
      </Row>
      <Row index="3824">
        <F>81</F>
      </Row>
      <Row index="3825">
        <F>106</F>
      </Row>
      <Row index="3826">
        <F>91</F>
      </Row>
      <Row index="3827">
        <F>29</F>
      </Row>
      <Row index="3828">
        <F>84</F>
      </Row>
      <Row index="3829">
        <F>91</F>
      </Row>
      <Row index="3830">
        <F>68</F>
      </Row>
      <Row index="3831">
        <F>118</F>
      </Row>
      <Row index="3832">
        <F>87</F>
      </Row>
      <Row index="3833">
        <F>103</F>
      </Row>
      <Row index="3834">
        <F>61</F>
      </Row>
      <Row index="3835">
        <F>145</F>
      </Row>
      <Row index="3836">
        <F>80</F>
      </Row>
      <Row index="3837">
        <F>49</F>
      </Row>
      <Row index="3838">
        <F>42</F>
      </Row>
      <Row index="3839">
        <F>124</F>
      </Row>
      <Row index="3840">
        <F>83</F>
      </Row>
      <Row index="3841">
        <F>79</F>
      </Row>
      <Row index="3842">
        <F>76</F>
      </Row>
      <Row index="3843">
        <F>93</F>
      </Row>
      <Row index="3844">
        <F>67</F>
      </Row>
      <Row index="3845">
        <F>114</F>
      </Row>
      <Row index="3846">
        <F>132</F>
      </Row>
      <Row index="3847">
        <F>52</F>
      </Row>
      <Row index="3848">
        <F>106</F>
      </Row>
      <Row index="3849">
        <F>63</F>
      </Row>
      <Row index="3850">
        <F>85</F>
      </Row>
      <Row index="3851">
        <F>23</F>
      </Row>
      <Row index="3852">
        <F>59</F>
      </Row>
      <Row index="3853">
        <F>52</F>
      </Row>
      <Row index="3854">
        <F>51</F>
      </Row>
      <Row index="3855">
        <F>157</F>
      </Row>
      <Row index="3856">
        <F>74</F>
      </Row>
      <Row index="3857">
        <F>88</F>
      </Row>
      <Row index="3858">
        <F>155</F>
      </Row>
      <Row index="3859">
        <F>59</F>
      </Row>
      <Row index="3860">
        <F>98</F>
      </Row>
      <Row index="3861">
        <F>75</F>
      </Row>
      <Row index="3862">
        <F>121</F>
      </Row>
      <Row index="3863">
        <F>45</F>
      </Row>
      <Row index="3864">
        <F>88</F>
      </Row>
      <Row index="3865">
        <F>66</F>
      </Row>
      <Row index="3866">
        <F>67</F>
      </Row>
      <Row index="3867">
        <F>80</F>
      </Row>
      <Row index="3868">
        <F>60</F>
      </Row>
      <Row index="3869">
        <F>95</F>
      </Row>
      <Row index="3870">
        <F>71</F>
      </Row>
      <Row index="3871">
        <F>41</F>
      </Row>
      <Row index="3872">
        <F>66</F>
      </Row>
      <Row index="3873">
        <F>67</F>
      </Row>
      <Row index="3874">
        <F>94</F>
      </Row>
      <Row index="3875">
        <F>90</F>
      </Row>
      <Row index="3876">
        <F>103</F>
      </Row>
      <Row index="3877">
        <F>129</F>
      </Row>
      <Row index="3878">
        <F>86</F>
      </Row>
      <Row index="3879">
        <F>81</F>
      </Row>
      <Row index="3880">
        <F>77</F>
      </Row>
      <Row index="3881">
        <F>88</F>
      </Row>
      <Row index="3882">
        <F>63</F>
      </Row>
      <Row index="3883">
        <F>133</F>
      </Row>
      <Row index="3884">
        <F>94</F>
      </Row>
      <Row index="3885">
        <F>139</F>
      </Row>
      <Row index="3886">
        <F>139</F>
      </Row>
      <Row index="3887">
        <F>28</F>
      </Row>
      <Row index="3888">
        <F>96</F>
      </Row>
      <Row index="3889">
        <F>69</F>
      </Row>
      <Row index="3890">
        <F>110</F>
      </Row>
      <Row index="3891">
        <F>114</F>
      </Row>
      <Row index="3892">
        <F>112</F>
      </Row>
      <Row index="3893">
        <F>54</F>
      </Row>
      <Row index="3894">
        <F>67</F>
      </Row>
      <Row index="3895">
        <F>120</F>
      </Row>
      <Row index="3896">
        <F>61</F>
      </Row>
      <Row index="3897">
        <F>53</F>
      </Row>
      <Row index="3898">
        <F>132</F>
      </Row>
      <Row index="3899">
        <F>189</F>
      </Row>
      <Row index="3900">
        <F>95</F>
      </Row>
      <Row index="3901">
        <F>112</F>
      </Row>
      <Row index="3902">
        <F>72</F>
      </Row>
      <Row index="3903">
        <F>146</F>
      </Row>
      <Row index="3904">
        <F>67</F>
      </Row>
      <Row index="3905">
        <F>75</F>
      </Row>
      <Row index="3906">
        <F>59</F>
      </Row>
      <Row index="3907">
        <F>99</F>
      </Row>
      <Row index="3908">
        <F>139</F>
      </Row>
      <Row index="3909">
        <F>62</F>
      </Row>
      <Row index="3910">
        <F>98</F>
      </Row>
      <Row index="3911">
        <F>73</F>
      </Row>
      <Row index="3912">
        <F>81</F>
      </Row>
      <Row index="3913">
        <F>100</F>
      </Row>
      <Row index="3914">
        <F>98</F>
      </Row>
      <Row index="3915">
        <F>147</F>
      </Row>
      <Row index="3916">
        <F>70</F>
      </Row>
      <Row index="3917">
        <F>75</F>
      </Row>
      <Row index="3918">
        <F>95</F>
      </Row>
      <Row index="3919">
        <F>96</F>
      </Row>
      <Row index="3920">
        <F>68</F>
      </Row>
      <Row index="3921">
        <F>79</F>
      </Row>
      <Row index="3922">
        <F>110</F>
      </Row>
      <Row index="3923">
        <F>45</F>
      </Row>
      <Row index="3924">
        <F>93</F>
      </Row>
      <Row index="3925">
        <F>67</F>
      </Row>
      <Row index="3926">
        <F>83</F>
      </Row>
      <Row index="3927">
        <F>142</F>
      </Row>
      <Row index="3928">
        <F>58</F>
      </Row>
      <Row index="3929">
        <F>48</F>
      </Row>
      <Row index="3930">
        <F>72</F>
      </Row>
      <Row index="3931">
        <F>74</F>
      </Row>
      <Row index="3932">
        <F>106</F>
      </Row>
      <Row index="3933">
        <F>112</F>
      </Row>
      <Row index="3934">
        <F>115</F>
      </Row>
      <Row index="3935">
        <F>54</F>
      </Row>
      <Row index="3936">
        <F>88</F>
      </Row>
      <Row index="3937">
        <F>72</F>
      </Row>
      <Row index="3938">
        <F>110</F>
      </Row>
      <Row index="3939">
        <F>57</F>
      </Row>
      <Row index="3940">
        <F>87</F>
      </Row>
      <Row index="3941">
        <F>103</F>
      </Row>
      <Row index="3942">
        <F>46</F>
      </Row>
      <Row index="3943">
        <F>100</F>
      </Row>
      <Row index="3944">
        <F>86</F>
      </Row>
      <Row index="3945">
        <F>68</F>
      </Row>
      <Row index="3946">
        <F>102</F>
      </Row>
      <Row index="3947">
        <F>92</F>
      </Row>
      <Row index="3948">
        <F>49</F>
      </Row>
      <Row index="3949">
        <F>78</F>
      </Row>
      <Row index="3950">
        <F>167</F>
      </Row>
      <Row index="3951">
        <F>127</F>
      </Row>
      <Row index="3952">
        <F>157</F>
      </Row>
      <Row index="3953">
        <F>50</F>
      </Row>
      <Row index="3954">
        <F>107</F>
      </Row>
      <Row index="3955">
        <F>54</F>
      </Row>
      <Row index="3956">
        <F>117</F>
      </Row>
      <Row index="3957">
        <F>56</F>
      </Row>
      <Row index="3958">
        <F>115</F>
      </Row>
      <Row index="3959">
        <F>68</F>
      </Row>
      <Row index="3960">
        <F>89</F>
      </Row>
      <Row index="3961">
        <F>79</F>
      </Row>
      <Row index="3962">
        <F>105</F>
      </Row>
      <Row index="3963">
        <F>93</F>
      </Row>
      <Row index="3964">
        <F>85</F>
      </Row>
      <Row index="3965">
        <F>122</F>
      </Row>
      <Row index="3966">
        <F>144</F>
      </Row>
      <Row index="3967">
        <F>77</F>
      </Row>
      <Row index="3968">
        <F>80</F>
      </Row>
      <Row index="3969">
        <F>44</F>
      </Row>
      <Row index="3970">
        <F>66</F>
      </Row>
      <Row index="3971">
        <F>92</F>
      </Row>
      <Row index="3972">
        <F>61</F>
      </Row>
      <Row index="3973">
        <F>118</F>
      </Row>
      <Row index="3974">
        <F>96</F>
      </Row>
      <Row index="3975">
        <F>188</F>
      </Row>
      <Row index="3976">
        <F>137</F>
      </Row>
      <Row index="3977">
        <F>64</F>
      </Row>
      <Row index="3978">
        <F>97</F>
      </Row>
      <Row index="3979">
        <F>61</F>
      </Row>
      <Row index="3980">
        <F>94</F>
      </Row>
      <Row index="3981">
        <F>60</F>
      </Row>
      <Row index="3982">
        <F>74</F>
      </Row>
      <Row index="3983">
        <F>83</F>
      </Row>
      <Row index="3984">
        <F>113</F>
      </Row>
      <Row index="3985">
        <F>108</F>
      </Row>
      <Row index="3986">
        <F>52</F>
      </Row>
      <Row index="3987">
        <F>63</F>
      </Row>
      <Row index="3988">
        <F>99</F>
      </Row>
      <Row index="3989">
        <F>112</F>
      </Row>
      <Row index="3990">
        <F>79</F>
      </Row>
      <Row index="3991">
        <F>82</F>
      </Row>
      <Row index="3992">
        <F>81</F>
      </Row>
      <Row index="3993">
        <F>121</F>
      </Row>
      <Row index="3994">
        <F>112</F>
      </Row>
      <Row index="3995">
        <F>66</F>
      </Row>
      <Row index="3996">
        <F>38</F>
      </Row>
      <Row index="3997">
        <F>136</F>
      </Row>
      <Row index="3998">
        <F>91</F>
      </Row>
      <Row index="3999">
        <F>48</F>
      </Row>
      <Row index="4000">
        <F>108</F>
      </Row>
      <Row index="4001">
        <F>40</F>
      </Row>
      <Row index="4002">
        <F>117</F>
      </Row>
      <Row index="4003">
        <F>83</F>
      </Row>
      <Row index="4004">
        <F>92</F>
      </Row>
      <Row index="4005">
        <F>61</F>
      </Row>
      <Row index="4006">
        <F>63</F>
      </Row>
      <Row index="4007">
        <F>58</F>
      </Row>
      <Row index="4008">
        <F>86</F>
      </Row>
      <Row index="4009">
        <F>109</F>
      </Row>
      <Row index="4010">
        <F>60</F>
      </Row>
      <Row index="4011">
        <F>69</F>
      </Row>
      <Row index="4012">
        <F>101</F>
      </Row>
      <Row index="4013">
        <F>79</F>
      </Row>
      <Row index="4014">
        <F>126</F>
      </Row>
      <Row index="4015">
        <F>67</F>
      </Row>
      <Row index="4016">
        <F>94</F>
      </Row>
      <Row index="4017">
        <F>87</F>
      </Row>
      <Row index="4018">
        <F>110</F>
      </Row>
      <Row index="4019">
        <F>128</F>
      </Row>
      <Row index="4020">
        <F>70</F>
      </Row>
      <Row index="4021">
        <F>55</F>
      </Row>
      <Row index="4022">
        <F>111</F>
      </Row>
      <Row index="4023">
        <F>55</F>
      </Row>
      <Row index="4024">
        <F>96</F>
      </Row>
      <Row index="4025">
        <F>99</F>
      </Row>
      <Row index="4026">
        <F>106</F>
      </Row>
      <Row index="4027">
        <F>95</F>
      </Row>
      <Row index="4028">
        <F>20</F>
      </Row>
      <Row index="4029">
        <F>205</F>
      </Row>
      <Row index="4030">
        <F>73</F>
      </Row>
      <Row index="4031">
        <F>81</F>
      </Row>
      <Row index="4032">
        <F>101</F>
      </Row>
      <Row index="4033">
        <F>62</F>
      </Row>
      <Row index="4034">
        <F>47</F>
      </Row>
      <Row index="4035">
        <F>56</F>
      </Row>
      <Row index="4036">
        <F>34</F>
      </Row>
      <Row index="4037">
        <F>71</F>
      </Row>
      <Row index="4038">
        <F>127</F>
      </Row>
      <Row index="4039">
        <F>76</F>
      </Row>
      <Row index="4040">
        <F>40</F>
      </Row>
      <Row index="4041">
        <F>101</F>
      </Row>
      <Row index="4042">
        <F>145</F>
      </Row>
      <Row index="4043">
        <F>51</F>
      </Row>
      <Row index="4044">
        <F>108</F>
      </Row>
      <Row index="4045">
        <F>113</F>
      </Row>
      <Row index="4046">
        <F>68</F>
      </Row>
      <Row index="4047">
        <F>115</F>
      </Row>
      <Row index="4048">
        <F>97</F>
      </Row>
      <Row index="4049">
        <F>63</F>
      </Row>
      <Row index="4050">
        <F>131</F>
      </Row>
      <Row index="4051">
        <F>64</F>
      </Row>
      <Row index="4052">
        <F>27</F>
      </Row>
      <Row index="4053">
        <F>33</F>
      </Row>
      <Row index="4054">
        <F>87</F>
      </Row>
      <Row index="4055">
        <F>94</F>
      </Row>
      <Row index="4056">
        <F>83</F>
      </Row>
      <Row index="4057">
        <F>115</F>
      </Row>
      <Row index="4058">
        <F>111</F>
      </Row>
      <Row index="4059">
        <F>88</F>
      </Row>
      <Row index="4060">
        <F>48</F>
      </Row>
      <Row index="4061">
        <F>126</F>
      </Row>
      <Row index="4062">
        <F>123</F>
      </Row>
      <Row index="4063">
        <F>54</F>
      </Row>
      <Row index="4064">
        <F>39</F>
      </Row>
      <Row index="4065">
        <F>61</F>
      </Row>
      <Row index="4066">
        <F>86</F>
      </Row>
      <Row index="4067">
        <F>112</F>
      </Row>
      <Row index="4068">
        <F>130</F>
      </Row>
      <Row index="4069">
        <F>131</F>
      </Row>
      <Row index="4070">
        <F>133</F>
      </Row>
      <Row index="4071">
        <F>102</F>
      </Row>
      <Row index="4072">
        <F>56</F>
      </Row>
      <Row index="4073">
        <F>117</F>
      </Row>
      <Row index="4074">
        <F>68</F>
      </Row>
      <Row index="4075">
        <F>38</F>
      </Row>
      <Row index="4076">
        <F>133</F>
      </Row>
      <Row index="4077">
        <F>88</F>
      </Row>
      <Row index="4078">
        <F>46</F>
      </Row>
      <Row index="4079">
        <F>115</F>
      </Row>
      <Row index="4080">
        <F>121</F>
      </Row>
      <Row index="4081">
        <F>85</F>
      </Row>
      <Row index="4082">
        <F>102</F>
      </Row>
      <Row index="4083">
        <F>54</F>
      </Row>
      <Row index="4084">
        <F>60</F>
      </Row>
      <Row index="4085">
        <F>86</F>
      </Row>
      <Row index="4086">
        <F>63</F>
      </Row>
      <Row index="4087">
        <F>87</F>
      </Row>
      <Row index="4088">
        <F>69</F>
      </Row>
      <Row index="4089">
        <F>107</F>
      </Row>
      <Row index="4090">
        <F>194</F>
      </Row>
      <Row index="4091">
        <F>104</F>
      </Row>
      <Row index="4092">
        <F>117</F>
      </Row>
      <Row index="4093">
        <F>111</F>
      </Row>
      <Row index="4094">
        <F>61</F>
      </Row>
      <Row index="4095">
        <F>86</F>
      </Row>
      <Row index="4096">
        <F>54</F>
      </Row>
      <Row index="4097">
        <F>120</F>
      </Row>
      <Row index="4098">
        <F>121</F>
      </Row>
      <Row index="4099">
        <F>99</F>
      </Row>
      <Row index="4100">
        <F>91</F>
      </Row>
      <Row index="4101">
        <F>70</F>
      </Row>
      <Row index="4102">
        <F>88</F>
      </Row>
      <Row index="4103">
        <F>112</F>
      </Row>
      <Row index="4104">
        <F>79</F>
      </Row>
      <Row index="4105">
        <F>126</F>
      </Row>
      <Row index="4106">
        <F>147</F>
      </Row>
      <Row index="4107">
        <F>118</F>
      </Row>
      <Row index="4108">
        <F>94</F>
      </Row>
      <Row index="4109">
        <F>95</F>
      </Row>
      <Row index="4110">
        <F>109</F>
      </Row>
      <Row index="4111">
        <F>98</F>
      </Row>
      <Row index="4112">
        <F>63</F>
      </Row>
      <Row index="4113">
        <F>43</F>
      </Row>
      <Row index="4114">
        <F>95</F>
      </Row>
      <Row index="4115">
        <F>81</F>
      </Row>
      <Row index="4116">
        <F>55</F>
      </Row>
      <Row index="4117">
        <F>148</F>
      </Row>
      <Row index="4118">
        <F>96</F>
      </Row>
      <Row index="4119">
        <F>76</F>
      </Row>
      <Row index="4120">
        <F>130</F>
      </Row>
      <Row index="4121">
        <F>59</F>
      </Row>
      <Row index="4122">
        <F>80</F>
      </Row>
      <Row index="4123">
        <F>152</F>
      </Row>
      <Row index="4124">
        <F>50</F>
      </Row>
      <Row index="4125">
        <F>64</F>
      </Row>
      <Row index="4126">
        <F>163</F>
      </Row>
      <Row index="4127">
        <F>61</F>
      </Row>
      <Row index="4128">
        <F>70</F>
      </Row>
      <Row index="4129">
        <F>106</F>
      </Row>
      <Row index="4130">
        <F>75</F>
      </Row>
      <Row index="4131">
        <F>75</F>
      </Row>
      <Row index="4132">
        <F>98</F>
      </Row>
      <Row index="4133">
        <F>39</F>
      </Row>
      <Row index="4134">
        <F>82</F>
      </Row>
      <Row index="4135">
        <F>108</F>
      </Row>
      <Row index="4136">
        <F>80</F>
      </Row>
      <Row index="4137">
        <F>83</F>
      </Row>
      <Row index="4138">
        <F>89</F>
      </Row>
      <Row index="4139">
        <F>34</F>
      </Row>
      <Row index="4140">
        <F>110</F>
      </Row>
      <Row index="4141">
        <F>117</F>
      </Row>
      <Row index="4142">
        <F>107</F>
      </Row>
      <Row index="4143">
        <F>122</F>
      </Row>
      <Row index="4144">
        <F>134</F>
      </Row>
      <Row index="4145">
        <F>112</F>
      </Row>
      <Row index="4146">
        <F>63</F>
      </Row>
      <Row index="4147">
        <F>68</F>
      </Row>
      <Row index="4148">
        <F>74</F>
      </Row>
      <Row index="4149">
        <F>56</F>
      </Row>
      <Row index="4150">
        <F>97</F>
      </Row>
      <Row index="4151">
        <F>67</F>
      </Row>
      <Row index="4152">
        <F>65</F>
      </Row>
      <Row index="4153">
        <F>46</F>
      </Row>
      <Row index="4154">
        <F>56</F>
      </Row>
      <Row index="4155">
        <F>91</F>
      </Row>
      <Row index="4156">
        <F>47</F>
      </Row>
      <Row index="4157">
        <F>43</F>
      </Row>
      <Row index="4158">
        <F>87</F>
      </Row>
      <Row index="4159">
        <F>114</F>
      </Row>
      <Row index="4160">
        <F>97</F>
      </Row>
      <Row index="4161">
        <F>103</F>
      </Row>
      <Row index="4162">
        <F>105</F>
      </Row>
      <Row index="4163">
        <F>105</F>
      </Row>
      <Row index="4164">
        <F>143</F>
      </Row>
      <Row index="4165">
        <F>156</F>
      </Row>
      <Row index="4166">
        <F>133</F>
      </Row>
      <Row index="4167">
        <F>101</F>
      </Row>
      <Row index="4168">
        <F>74</F>
      </Row>
      <Row index="4169">
        <F>76</F>
      </Row>
      <Row index="4170">
        <F>91</F>
      </Row>
      <Row index="4171">
        <F>109</F>
      </Row>
      <Row index="4172">
        <F>63</F>
      </Row>
      <Row index="4173">
        <F>108</F>
      </Row>
      <Row index="4174">
        <F>74</F>
      </Row>
      <Row index="4175">
        <F>40</F>
      </Row>
      <Row index="4176">
        <F>86</F>
      </Row>
      <Row index="4177">
        <F>29</F>
      </Row>
      <Row index="4178">
        <F>80</F>
      </Row>
      <Row index="4179">
        <F>151</F>
      </Row>
      <Row index="4180">
        <F>98</F>
      </Row>
      <Row index="4181">
        <F>102</F>
      </Row>
      <Row index="4182">
        <F>93</F>
      </Row>
      <Row index="4183">
        <F>155</F>
      </Row>
      <Row index="4184">
        <F>100</F>
      </Row>
      <Row index="4185">
        <F>82</F>
      </Row>
      <Row index="4186">
        <F>45</F>
      </Row>
      <Row index="4187">
        <F>77</F>
      </Row>
      <Row index="4188">
        <F>76</F>
      </Row>
      <Row index="4189">
        <F>51</F>
      </Row>
      <Row index="4190">
        <F>42</F>
      </Row>
      <Row index="4191">
        <F>43</F>
      </Row>
      <Row index="4192">
        <F>88</F>
      </Row>
      <Row index="4193">
        <F>87</F>
      </Row>
      <Row index="4194">
        <F>105</F>
      </Row>
      <Row index="4195">
        <F>95</F>
      </Row>
      <Row index="4196">
        <F>100</F>
      </Row>
      <Row index="4197">
        <F>93</F>
      </Row>
      <Row index="4198">
        <F>94</F>
      </Row>
      <Row index="4199">
        <F>80</F>
      </Row>
      <Row index="4200">
        <F>72</F>
      </Row>
      <Row index="4201">
        <F>74</F>
      </Row>
      <Row index="4202">
        <F>92</F>
      </Row>
      <Row index="4203">
        <F>106</F>
      </Row>
      <Row index="4204">
        <F>124</F>
      </Row>
      <Row index="4205">
        <F>80</F>
      </Row>
      <Row index="4206">
        <F>149</F>
      </Row>
      <Row index="4207">
        <F>82</F>
      </Row>
      <Row index="4208">
        <F>85</F>
      </Row>
      <Row index="4209">
        <F>96</F>
      </Row>
      <Row index="4210">
        <F>86</F>
      </Row>
      <Row index="4211">
        <F>139</F>
      </Row>
      <Row index="4212">
        <F>111</F>
      </Row>
      <Row index="4213">
        <F>32</F>
      </Row>
      <Row index="4214">
        <F>68</F>
      </Row>
      <Row index="4215">
        <F>65</F>
      </Row>
      <Row index="4216">
        <F>132</F>
      </Row>
      <Row index="4217">
        <F>42</F>
      </Row>
      <Row index="4218">
        <F>82</F>
      </Row>
      <Row index="4219">
        <F>71</F>
      </Row>
      <Row index="4220">
        <F>124</F>
      </Row>
      <Row index="4221">
        <F>81</F>
      </Row>
      <Row index="4222">
        <F>92</F>
      </Row>
      <Row index="4223">
        <F>86</F>
      </Row>
      <Row index="4224">
        <F>62</F>
      </Row>
      <Row index="4225">
        <F>75</F>
      </Row>
      <Row index="4226">
        <F>58</F>
      </Row>
      <Row index="4227">
        <F>74</F>
      </Row>
      <Row index="4228">
        <F>94</F>
      </Row>
      <Row index="4229">
        <F>81</F>
      </Row>
      <Row index="4230">
        <F>102</F>
      </Row>
      <Row index="4231">
        <F>66</F>
      </Row>
      <Row index="4232">
        <F>147</F>
      </Row>
      <Row index="4233">
        <F>83</F>
      </Row>
      <Row index="4234">
        <F>139</F>
      </Row>
      <Row index="4235">
        <F>75</F>
      </Row>
      <Row index="4236">
        <F>62</F>
      </Row>
      <Row index="4237">
        <F>76</F>
      </Row>
      <Row index="4238">
        <F>33</F>
      </Row>
      <Row index="4239">
        <F>66</F>
      </Row>
      <Row index="4240">
        <F>48</F>
      </Row>
      <Row index="4241">
        <F>150</F>
      </Row>
      <Row index="4242">
        <F>160</F>
      </Row>
      <Row index="4243">
        <F>47</F>
      </Row>
      <Row index="4244">
        <F>151</F>
      </Row>
      <Row index="4245">
        <F>68</F>
      </Row>
      <Row index="4246">
        <F>121</F>
      </Row>
      <Row index="4247">
        <F>67</F>
      </Row>
      <Row index="4248">
        <F>130</F>
      </Row>
      <Row index="4249">
        <F>92</F>
      </Row>
      <Row index="4250">
        <F>31</F>
      </Row>
      <Row index="4251">
        <F>74</F>
      </Row>
      <Row index="4252">
        <F>80</F>
      </Row>
      <Row index="4253">
        <F>124</F>
      </Row>
      <Row index="4254">
        <F>139</F>
      </Row>
      <Row index="4255">
        <F>76</F>
      </Row>
      <Row index="4256">
        <F>45</F>
      </Row>
      <Row index="4257">
        <F>118</F>
      </Row>
      <Row index="4258">
        <F>35</F>
      </Row>
      <Row index="4259">
        <F>89</F>
      </Row>
      <Row index="4260">
        <F>103</F>
      </Row>
      <Row index="4261">
        <F>112</F>
      </Row>
      <Row index="4262">
        <F>110</F>
      </Row>
      <Row index="4263">
        <F>77</F>
      </Row>
      <Row index="4264">
        <F>108</F>
      </Row>
      <Row index="4265">
        <F>72</F>
      </Row>
      <Row index="4266">
        <F>99</F>
      </Row>
      <Row index="4267">
        <F>61</F>
      </Row>
      <Row index="4268">
        <F>102</F>
      </Row>
      <Row index="4269">
        <F>75</F>
      </Row>
      <Row index="4270">
        <F>109</F>
      </Row>
      <Row index="4271">
        <F>65</F>
      </Row>
      <Row index="4272">
        <F>113</F>
      </Row>
      <Row index="4273">
        <F>122</F>
      </Row>
      <Row index="4274">
        <F>61</F>
      </Row>
      <Row index="4275">
        <F>171</F>
      </Row>
      <Row index="4276">
        <F>87</F>
      </Row>
      <Row index="4277">
        <F>94</F>
      </Row>
      <Row index="4278">
        <F>72</F>
      </Row>
      <Row index="4279">
        <F>45</F>
      </Row>
      <Row index="4280">
        <F>85</F>
      </Row>
      <Row index="4281">
        <F>65</F>
      </Row>
      <Row index="4282">
        <F>58</F>
      </Row>
      <Row index="4283">
        <F>53</F>
      </Row>
      <Row index="4284">
        <F>71</F>
      </Row>
      <Row index="4285">
        <F>57</F>
      </Row>
      <Row index="4286">
        <F>80</F>
      </Row>
      <Row index="4287">
        <F>62</F>
      </Row>
      <Row index="4288">
        <F>95</F>
      </Row>
      <Row index="4289">
        <F>59</F>
      </Row>
      <Row index="4290">
        <F>87</F>
      </Row>
      <Row index="4291">
        <F>82</F>
      </Row>
      <Row index="4292">
        <F>86</F>
      </Row>
      <Row index="4293">
        <F>83</F>
      </Row>
      <Row index="4294">
        <F>115</F>
      </Row>
      <Row index="4295">
        <F>115</F>
      </Row>
      <Row index="4296">
        <F>98</F>
      </Row>
      <Row index="4297">
        <F>78</F>
      </Row>
      <Row index="4298">
        <F>79</F>
      </Row>
      <Row index="4299">
        <F>96</F>
      </Row>
      <Row index="4300">
        <F>101</F>
      </Row>
      <Row index="4301">
        <F>69</F>
      </Row>
      <Row index="4302">
        <F>109</F>
      </Row>
      <Row index="4303">
        <F>83</F>
      </Row>
      <Row index="4304">
        <F>76</F>
      </Row>
      <Row index="4305">
        <F>53</F>
      </Row>
      <Row index="4306">
        <F>77</F>
      </Row>
      <Row index="4307">
        <F>79</F>
      </Row>
      <Row index="4308">
        <F>120</F>
      </Row>
      <Row index="4309">
        <F>67</F>
      </Row>
      <Row index="4310">
        <F>78</F>
      </Row>
      <Row index="4311">
        <F>68</F>
      </Row>
      <Row index="4312">
        <F>90</F>
      </Row>
      <Row index="4313">
        <F>39</F>
      </Row>
      <Row index="4314">
        <F>114</F>
      </Row>
      <Row index="4315">
        <F>65</F>
      </Row>
      <Row index="4316">
        <F>63</F>
      </Row>
      <Row index="4317">
        <F>78</F>
      </Row>
      <Row index="4318">
        <F>127</F>
      </Row>
      <Row index="4319">
        <F>80</F>
      </Row>
      <Row index="4320">
        <F>62</F>
      </Row>
      <Row index="4321">
        <F>97</F>
      </Row>
      <Row index="4322">
        <F>122</F>
      </Row>
      <Row index="4323">
        <F>103</F>
      </Row>
      <Row index="4324">
        <F>105</F>
      </Row>
      <Row index="4325">
        <F>79</F>
      </Row>
      <Row index="4326">
        <F>79</F>
      </Row>
      <Row index="4327">
        <F>55</F>
      </Row>
      <Row index="4328">
        <F>47</F>
      </Row>
      <Row index="4329">
        <F>43</F>
      </Row>
      <Row index="4330">
        <F>111</F>
      </Row>
      <Row index="4331">
        <F>69</F>
      </Row>
      <Row index="4332">
        <F>64</F>
      </Row>
      <Row index="4333">
        <F>88</F>
      </Row>
      <Row index="4334">
        <F>96</F>
      </Row>
      <Row index="4335">
        <F>98</F>
      </Row>
      <Row index="4336">
        <F>67</F>
      </Row>
      <Row index="4337">
        <F>98</F>
      </Row>
      <Row index="4338">
        <F>104</F>
      </Row>
      <Row index="4339">
        <F>108</F>
      </Row>
      <Row index="4340">
        <F>100</F>
      </Row>
      <Row index="4341">
        <F>54</F>
      </Row>
      <Row index="4342">
        <F>19</F>
      </Row>
      <Row index="4343">
        <F>57</F>
      </Row>
      <Row index="4344">
        <F>100</F>
      </Row>
      <Row index="4345">
        <F>126</F>
      </Row>
      <Row index="4346">
        <F>74</F>
      </Row>
      <Row index="4347">
        <F>73</F>
      </Row>
      <Row index="4348">
        <F>70</F>
      </Row>
      <Row index="4349">
        <F>91</F>
      </Row>
      <Row index="4350">
        <F>60</F>
      </Row>
      <Row index="4351">
        <F>69</F>
      </Row>
      <Row index="4352">
        <F>144</F>
      </Row>
      <Row index="4353">
        <F>86</F>
      </Row>
      <Row index="4354">
        <F>45</F>
      </Row>
      <Row index="4355">
        <F>52</F>
      </Row>
      <Row index="4356">
        <F>120</F>
      </Row>
      <Row index="4357">
        <F>103</F>
      </Row>
      <Row index="4358">
        <F>81</F>
      </Row>
      <Row index="4359">
        <F>64</F>
      </Row>
      <Row index="4360">
        <F>64</F>
      </Row>
      <Row index="4361">
        <F>105</F>
      </Row>
      <Row index="4362">
        <F>145</F>
      </Row>
      <Row index="4363">
        <F>99</F>
      </Row>
      <Row index="4364">
        <F>80</F>
      </Row>
      <Row index="4365">
        <F>79</F>
      </Row>
      <Row index="4366">
        <F>85</F>
      </Row>
      <Row index="4367">
        <F>95</F>
      </Row>
      <Row index="4368">
        <F>83</F>
      </Row>
      <Row index="4369">
        <F>85</F>
      </Row>
      <Row index="4370">
        <F>57</F>
      </Row>
      <Row index="4371">
        <F>101</F>
      </Row>
      <Row index="4372">
        <F>132</F>
      </Row>
      <Row index="4373">
        <F>99</F>
      </Row>
      <Row index="4374">
        <F>76</F>
      </Row>
      <Row index="4375">
        <F>136</F>
      </Row>
      <Row index="4376">
        <F>49</F>
      </Row>
      <Row index="4377">
        <F>66</F>
      </Row>
      <Row index="4378">
        <F>51</F>
      </Row>
      <Row index="4379">
        <F>103</F>
      </Row>
      <Row index="4380">
        <F>73</F>
      </Row>
      <Row index="4381">
[truncated: 3,591,502 more chars]
