# Supplementary material for: Identifying important ecosystem service areas based on distributions of ecosystem services in the Beijing–Tianjin–Hebei region, China
Source: PeerJ. 2022 Aug 18;10:e13881. doi: 10.7717/peerj.13881 (PMC9393009; doi:10.7717/peerj.13881)
Supplement: Supplemental Information 4 [file peerj-10-13881-s004.zip]

Archive with 20 entries (19 files):
- importances of ecocystem services and hot spots analysis/
- importances of ecocystem services and hot spots analysis/figure 5.mxd
- importances of ecocystem services and hot spots analysis/Hot Spots.dbf
- importances of ecocystem services and hot spots analysis/Hot Spots.prj
- importances of ecocystem services and hot spots analysis/Hot Spots.sbn
- importances of ecocystem services and hot spots analysis/Hot Spots.sbx
- importances of ecocystem services and hot spots analysis/Hot Spots.shp
- importances of ecocystem services and hot spots analysis/Hot Spots.shp.xml
- importances of ecocystem services and hot spots analysis/Hot Spots.shx
- importances of ecocystem services and hot spots analysis/importances of ecocystem services.img
- importances of ecocystem services and hot spots analysis/importances of ecocystem services.img.vat.dbf
- importances of ecocystem services and hot spots analysis/importances of ecocystem services.img.xml
- importances of ecocystem services and hot spots analysis/importances of ecocystem services.rrd
- importances of ecocystem services and hot spots analysis/Scope of Beijing-Tianjing-Hebei Region.dbf
- importances of ecocystem services and hot spots analysis/Scope of Beijing-Tianjing-Hebei Region.prj
- importances of ecocystem services and hot spots analysis/Scope of Beijing-Tianjing-Hebei Region.sbn
- importances of ecocystem services and hot spots analysis/Scope of Beijing-Tianjing-Hebei Region.sbx
- importances of ecocystem services and hot spots analysis/Scope of Beijing-Tianjing-Hebei Region.shp
- importances of ecocystem services and hot spots analysis/Scope of Beijing-Tianjing-Hebei Region.shp.xml
- importances of ecocystem services and hot spots analysis/Scope of Beijing-Tianjing-Hebei Region.shx
